# Supplementary material for: iRsp1095: A genome-scale reconstruction of the Rhodobacter sphaeroides metabolic network
Source: BMC Syst Biol. 2011 Jul 21;5:116. doi: 10.1186/1752-0509-5-116 (PMC3152904; doi:10.1186/1752-0509-5-116)
Supplement: Additional file 2 — iRsp1095 Metabolic Reconstruction Additional File 2 contains 12 tables. Table S1 list all the reactions in iRsp1095 including official reaction names, reaction stoichiometry, GPR assignments, directionality assignments and localization information. Table S2 contains information about metabolites in the model. Table S3 contains thermodynamic calculations used in the determined reaction directionality. Table S4 lists reactions constrained to eliminate SBCs. Table S5 lists the genes present in the model. Table S6 summarizes simulated growth phenotypes with various carbon sources. Table S7 lists all the references used in curation of iRsp1095. Table S8 lists reactions added to the model based on metaSHARK analysis. Table S9 details the compositions of SIS minimal media. Table S10 lists essential genes identified by FBA analysis. Table S11 list the gap filling reactions added to iRsp1095. Table S12 contains as description of the confidence scores assigned to the reactions in iRsp1095. [file 1752-0509-5-116-S2.XLS]

## Sheet: Table S1 (Reactions)
Reaction ID	KEGG ID	BIGG abbr.	Gene alias	Reaction name	Official name	Subsystem	EC number	Gene Association	Reaction Definition	Reaction Equation (balanced)	Localization	Final Directionality Call	Source	Confidence score
RXN0001	R00396	ALAD_L	ald	L-alanine dehydrogenase	L-alanine:NAD+ oxidoreductase (deaminating)	Alanine, aspartate and glutamate metabolism	1.4.1.1	RSP_0723	L-Alanine + NAD+ + H2O <=> Pyruvate + NH3 + NADH + H+	CPD0033 + CPD0001 + CPD0003 <=> CPD0020 + CPD0013 + CPD0004 + CPD0063	Cytoplasmic	Reversible	Thermodynamics	3
RXN0002		ALAD_L	ald	L-alanine dehydrogenase	L-alanine:NADP+ oxidoreductase (aminating)	Alanine, aspartate and glutamate metabolism	1.4.1.1	RSP_0723	Pyruvate + NH3 + NADPH + H+ => L-Alanine + NADP+ + H2O	CPD0020 + CPD0013 + CPD0005 + CPD0063 => CPD0033 + CPD0001 + CPD0006	Cytoplasmic	Forward only	Heuristics	3
RXN0003	R00713	SSALy	gabD4	succinate semialdehyde dehydrogenase	Succinate-semialdehyde:NAD+ oxidoreductase	Alanine, aspartate and glutamate metabolism	1.2.1.16	RSP_1012 | RSP_4032	Succinate semialdehyde + NAD+ + H2O <=> Succinate + NADH + H+	CPD0158 + CPD0003 + CPD0001 <=> CPD0034 + CPD0004 + 2 CPD0063	Cytoplasmic	Reversible	Thermodynamics	4
RXN0005	R00480	ASPKi		aspartate kinase	ATP:L-aspartate 4-phosphotransferase	Alanine, aspartate and glutamate metabolism	2.7.2.4	RSP_1849	ATP + L-Aspartate <=> ADP + 4-Phospho-L-aspartate	CPD0002 + CPD0040 <=> CPD0008 + CPD0431	Cytoplasmic	Reversible	Thermodynamics	4
RXN0006	R00253	GLNS	glnA	L-glutamine synthetase	L-Glutamate:ammonia ligase (ADP-forming)	Alanine, aspartate and glutamate metabolism	6.3.1.2	RSP_0147 | RSP_2319 | RSP_0375 | RSP_0377 | RSP_1568	ATP + L-Glutamate + NH3 => ADP + Orthophosphate + L-Glutamine + H+	CPD0002 + CPD0022 + CPD0013 => CPD0008 + CPD0009 + CPD0052 + CPD0063	Cytoplasmic	Forward only	Heuristics	3
RXN0007	R00355	LCYSTAT	aatA	aspartate aminotransferase	L-Aspartate:2-oxoglutarate aminotransferase	Alanine, aspartate and glutamate metabolism	2.6.1.1	RSP_0763 | RSP_3439	L-Aspartate + 2-Oxoglutarate <=> Oxaloacetate + L-Glutamate	CPD0040 + CPD0023 <=> CPD0029 + CPD0022	Cytoplasmic	Reversible	Thermodynamics	3
RXN0008	R00114	GLUSy	gltB	glutamate synthase (NADPH)	L-Glutamate:NADP+ oxidoreductase (transaminating)	Alanine, aspartate and glutamate metabolism	1.4.1.13	(RSP_1146 & RSP_1149) | (RSP_1146 & RSP_0189)	2 L-Glutamate + NADP+ <=> L-Glutamine + 2-Oxoglutarate + NADPH + H+	2 CPD0022 + CPD0006 <=> CPD0052 + CPD0023 + CPD0005 + CPD0063	Cytoplasmic	Reversible	Thermodynamics	3
RXN0009	R00245	4HGLSD	putA	bifunctional proline dehydrogenase/pyrroline-5-carboxylate dehydrogenase	L-Glutamate 5-semialdehyde:NADP+ oxidoreductase	Alanine, aspartate and glutamate metabolism	1.5.1.12	RSP_2166	L-Glutamate 5-semialdehyde + NADP+ + H2O <=> L-Glutamate + NADPH + H+	CPD0340 + CPD0006 + CPD0001 <=> CPD0022 + CPD0005 + 2 CPD0063	Cytoplasmic	Reversible	Thermodynamics	3
RXN0010	R00708	4HGLSD	putA	bifunctional proline dehydrogenase/pyrroline-5-carboxylate dehydrogenase	(S)-1-pyrroline-5-carboxylate:NADP+ oxidoreductase	Alanine, aspartate and glutamate metabolism	1.5.1.12	RSP_2166	L-1-Pyrroline-5-carboxylate + NADP+ + 2 H2O <=> L-Glutamate + NADPH + H+	CPD0471 + CPD0006 + 2 CPD0001 <=> CPD0022 + CPD0005 + CPD0063	Cytoplasmic	Reversible	Thermodynamics	3
RXN0011	R00575	CBPS	carAB	carbamoyl phosphate synthase	hydrogen-carbonate:L-glutamine amido-ligase (ADP-forming,	Alanine, aspartate and glutamate metabolism	6.3.5.5	RSP_1874 & RSP_0818	2 ATP + L-Glutamine + HCO3- + H2O => 2 ADP + Orthophosphate + L-Glutamate + Carbamoyl phosphate	2 CPD0002 + CPD0052 + CPD0181 + CPD0001 => 2 CPD0008 + CPD0009 + CPD0022 + CPD0126 + 2 CPD0063	Cytoplasmic	Forward only	Heuristics	2
RXN0012	R00694	LCYSTAT	aatA	aspartate aminotransferase	L-Phenylalanine:2-oxoglutarate aminotransferase	Alanine, aspartate and glutamate metabolism	2.6.1.1	RSP_0763 | RSP_3439 | RSP_2980 | RSP_3437 | RSP_1984 | RSP_2284 | RSP_0886	L-Phenylalanine + 2-Oxoglutarate <=> Phenylpyruvate + L-Glutamate	CPD0062 + CPD0023 <=> CPD0645 + CPD0022	Cytoplasmic	Reversible	Thermodynamics	2
RXN0013	R00734	LCYSTAT	aatA/tyrB	aspartate aminotransferase	L-Tyrosine:2-oxoglutarate aminotransferase	Alanine, aspartate and glutamate metabolism	2.6.1.1	RSP_0763 | RSP_3439 | RSP_2980 | RSP_3437 | RSP_1984 | RSP_2284 | RSP_0886	L-Tyrosine + 2-Oxoglutarate <=> 3-(4-Hydroxyphenyl)pyruvate + L-Glutamate	CPD0064 + CPD0023 <=> CPD0342 + CPD0022	Cytoplasmic	Reversible	Thermodynamics	2
RXN0014	R00895	LCYSTAT	aatA	aspartate aminotransferase	L-Cysteine:2-oxoglutarate aminotransferase	Alanine, aspartate and glutamate metabolism	2.6.1.1	RSP_0763 | RSP_3439 | RSP_2980 | RSP_3437	L-Cysteine + 2-Oxoglutarate <=> Mercaptopyruvate + L-Glutamate	CPD0077 + CPD0023 <=> CPD0838 + CPD0022	Cytoplasmic	Reversible	Thermodynamics	2
RXN0015	R02433	LCYSTAT	aatA	aspartate aminotransferase	L-Cysteate:2-oxoglutarate aminotransferase	Alanine, aspartate and glutamate metabolism	2.6.1.1	RSP_0763 | RSP_3439 | RSP_2980 | RSP_3437	L-Cysteate + 2-Oxoglutarate <=> 3-Sulfopyruvate + L-Glutamate	CPD0839 + CPD0023 <=> CPD0840 + CPD0022	Cytoplasmic	Reversible	Thermodynamics	2
RXN0016	R05052	LCYSTAT	aatA	aspartate aminotransferase	L-erythro-4-Hydroxyglutamate:2-oxoglutarate aminotransferase	Alanine, aspartate and glutamate metabolism	2.6.1.1	RSP_0763 | RSP_3439 | RSP_2980 | RSP_3437 | RSP_1768 | RSP_3455	L-erythro-4-Hydroxyglutamate + 2-Oxoglutarate + H+ <=> D-4-Hydroxy-2-oxoglutarate + L-Glutamate	CPD0778 + CPD0023 + CPD0063 <=> CPD0841 + CPD0022	Cytoplasmic	Reversible	Thermodynamics	2
RXN0017	R00485	ASNN	ansB	asparaginase	L-Asparagine amidohydrolase	Alanine, aspartate and glutamate metabolism	3.5.1.1	RSP_3949	L-Asparagine + H2O => L-Aspartate + NH3	CPD0115 + CPD0001 => CPD0040 + CPD0013	Cytoplasmic	Forward only	Thermodynamics	2
RXN0018	R00578	ASNS1	asnB	putative asparagine synthase	L-aspartate:L-glutamine amido-ligase (AMP-forming)	Alanine, aspartate and glutamate metabolism	6.3.5.4	RSP_2557 | RSP_7386	ATP + L-Aspartate + L-Glutamine + H2O <=> AMP + Diphosphate + L-Asparagine + L-Glutamate + H+	CPD0002 + CPD0040 + CPD0052 + CPD0001 <=> CPD0018 + CPD0012 + CPD0115 + CPD0022 + CPD0063	Cytoplasmic	Reversible	Thermodynamics	2
RXN0019	R01397	ASPCTn	pyrB	aspartate carbamoyltransferase	carbamoyl-phosphate:L-aspartate carbamoyltransferase	Alanine, aspartate and glutamate metabolism	2.1.3.2	RSP_1002	Carbamoyl phosphate + L-Aspartate => Orthophosphate + N-Carbamoyl-L-aspartate	CPD0126 + CPD0040 => CPD0009 + CPD0228 + CPD0063	Cytoplasmic	Forward only	Heuristics	2
RXN0021	R05051	4HGLSD	putA	bifunctional proline dehydrogenase/pyrroline-5-carboxylate dehydrogenase	L-erythro-4-Hydroxyglutamate:NADP+ oxidoreductase	Alanine, aspartate and glutamate metabolism	1.5.1.12	RSP_2166	L-erythro-4-Hydroxyglutamate + NADPH + 3 H+ <=> L-4-Hydroxyglutamate semialdehyde + NADP+ + H2O	CPD0778 + CPD0005 + 3 CPD0063 <=> CPD0779 + CPD0006 + CPD0001	Cytoplasmic	Reversible	Thermodynamics	2
RXN0022	R04445	4HGLSD	putA	bifunctional proline dehydrogenase/pyrroline-5-carboxylate dehydrogenase	L-1-Pyrroline-3-hydroxy-5-carboxylate:NADP+ oxidoreductase	Alanine, aspartate and glutamate metabolism	1.5.1.12	RSP_2166	L-1-Pyrroline-3-hydroxy-5-carboxylate + NADP+ + 2 H2O <=> L-erythro-4-Hydroxyglutamate + NADPH + H+	CPD0780 + CPD0006 + 2 CPD0001 <=> CPD0778 + CPD0005 + 2 CPD0063	Cytoplasmic	Reversible	Thermodynamics	2
RXN0023	R00908	ABTA	gabT	aminotransferase	beta-alanine:2-oxoglutarate aminotransferase	Alanine, aspartate and glutamate metabolism	2.6.1.19	RSP_2176	beta-Alanine + 2-Oxoglutarate <=> 3-Oxopropanoate + L-Glutamate	CPD0078 + CPD0023 <=> CPD0152 + CPD0022	Cytoplasmic	Reversible	Thermodynamics	2
RXN0024	R01648	ABTA	gabT	aminotransferase	4-aminobutanoate:2-oxoglutarate aminotransferase	Alanine, aspartate and glutamate metabolism	2.6.1.19	RSP_2176	4-Aminobutanoate + 2-Oxoglutarate <=> Succinate semialdehyde + L-Glutamate	CPD0844 + CPD0023 <=> CPD0158 + CPD0022	Cytoplasmic	Reversible	Thermodynamics	2
RXN0025	R00905	BUP2		allantoate amidohydrolase	N-Carbamoyl-beta-alanine amidohydrolase	Alanine, aspartate and glutamate metabolism	3.5.1.6	RSP_1455 | RSP_0184	3-Ureidopropionate + H2O + 2 H+ => beta-Alanine + CO2 + NH3	CPD0414 + CPD0001 + 2 CPD0063 => CPD0078 + CPD0011 + CPD0013	Cytoplasmic	Forward only	Heuristics	2
RXN0026	R04666	BUP2		allantoate amidohydrolase	3-Ureidoisobutyrate amidohydrolase	Alanine, aspartate and glutamate metabolism	3.5.1.6	RSP_1455 | RSP_0184	3-Ureidoisobutyrate + H2O + 2 H+ <=> 3-Aminoisobutyric acid + CO2 + NH3	CPD0922 + CPD0001 + 2 CPD0063 <=> CPD0923 + CPD0011 + CPD0013	Cytoplasmic	Reversible	Thermodynamics	2
RXN0028	R00243			dehydrogenase	L-Glutamate:NAD+ oxidoreductase (deaminating)	Alanine, aspartate and glutamate metabolism	1.4.1.3	RSP_0398	L-Glutamate + NAD+ + H2O <=> 2-Oxoglutarate + NH3 + NADH + H+	CPD0022 + CPD0003 + CPD0001 <=> CPD0023 + CPD0013 + CPD0004 + CPD0063	Cytoplasmic	Reversible	Thermodynamics	2
RXN0029	R00710	ALDD2xr	dhaL	aldehyde dehydrogenase	Acetaldehyde:NAD+ oxidoreductase	Glycolysis / Gluconeogenesis	1.2.1.3	RSP_4003 | RSP_3740 | RSP_2372 | RSP_1507 | RSP_1292 | RSP_3656	Acetaldehyde + NAD+ + H2O <=> Acetate + NADH + 2 H+	CPD0066 + CPD0003 + CPD0001 <=> CPD0027 + CPD0004 + 2 CPD0063	Cytoplasmic	Reversible	Thermodynamics	2
RXN0030	R01752	ALDD2xr	dhaL	aldehyde dehydrogenase	D-Glyceraldehyde:NAD+ oxidoreductase	Glycolysis / Gluconeogenesis	1.2.1.3	RSP_4003 | RSP_3740 | RSP_2372 | RSP_1507 | RSP_1292	D-Glyceraldehyde + NAD+ + H2O <=> D-Glycerate + NADH + 2 H+	CPD0842 + CPD0003 + CPD0001 <=> CPD0600 + CPD0004 + 2 CPD0063	Cytoplasmic	Reversible	Thermodynamics	2
RXN0031	R02549	ALDD2xr	dhaL	aldehyde dehydrogenase	4-aminobutanal:NAD+ 1-oxidoreductase	Glycolysis / Gluconeogenesis	1.2.1.3	RSP_4003 | RSP_3740 | RSP_2372 | RSP_1507 | RSP_1292	4-Aminobutyraldehyde + NAD+ + H2O <=> 4-Aminobutanoate + NADH + 2 H+	CPD0843 + CPD0003 + CPD0001 <=> CPD0844 + CPD0004 + 2 CPD0063	Cytoplasmic	Reversible	Thermodynamics	2
RXN0038	R00959	PGMT	pgm	phosphoglucomutase	alpha-D-Glucose 1-phosphate 1,6-phosphomutase	Glycolysis / Gluconeogenesis	5.4.2.2	RSP_2883	D-Glucose 1-phosphate <=> alpha-D-Glucose 6-phosphate	CPD0081 <=> CPD0072	Cytoplasmic	Reversible	Thermodynamics	2
RXN0039	R00948	GLGC	glgC	ADP-glucose pyrophosphorylase	ATP:alpha-D-glucose-1-phosphate adenyltransferase	Amino sugar and nucleotide sugar metabolism	2.7.7.27	RSP_2227 | RSP_2886	ATP + D-Glucose 1-phosphate <=> Diphosphate + ADP-glucose	CPD0002 + CPD0081 + CPD0063 <=> CPD0012 + CPD0243	Cytoplasmic	Reversible	Thermodynamics	4
RXN0040	R00022	NACHEX12ly		putative glycoside hydrolase	chitobiose N-acetylglucosaminohydrolase	Amino sugar and nucleotide sugar metabolism	3.2.1.52	RSP_2941	Chitobiose + H2O <=> 2 N-Acetyl-D-glucosamine	CPD0390 + CPD0001 <=> 2 CPD0108	Cytoplasmic	Reversible	Thermodynamics	2
RXN0041	R01201	ACGAMK		N-acetylglucosamine kinase	ATP:N-acetyl-D-glucosamine 6-phosphotransferase	Amino sugar and nucleotide sugar metabolism	2.7.1.59	RSP_1405	ATP + N-Acetyl-D-glucosamine <=> ADP + N-Acetyl-D-glucosamine 6-phosphate + H+	CPD0002 + CPD0108 <=> CPD0008 + CPD0208 + CPD0063	Cytoplasmic	Reversible	Thermodynamics	2
RXN0042	R05332	G1PACT	glmU	bifunctional N-acetylglucosamine-1-phosphate uridyltransferase/glucosamine-1-phosphate acetyltransferase	Acetyl-CoA:D-glucosamine-1-phosphate N-acetyltransferase	Amino sugar and nucleotide sugar metabolism	2.3.1.157	RSP_2503	Acetyl-CoA + alpha-D-Glucosamine 1-phosphate => CoA + N-Acetyl-alpha-D-glucosamine 1-phosphate + H+	CPD0021 + CPD0552 => CPD0010 + CPD0498 + CPD0063	Cytoplasmic	Forward only	Heuristics	2
RXN0043	R00416	UDPACGLP	glmU	bifunctional N-acetylglucosamine-1-phosphate uridyltransferase/glucosamine-1-phosphate acetyltransferase	UTP:N-acetyl-alpha-D-glucosamine-1-phosphate uridylyltransferase	Amino sugar and nucleotide sugar metabolism	2.7.7.23	RSP_2503	UTP + N-Acetyl-alpha-D-glucosamine 1-phosphate <=> Diphosphate + UDP-N-acetyl-D-glucosamine	CPD0059 + CPD0498 + CPD0063 <=> CPD0012 + CPD0035	Cytoplasmic	Reversible	Thermodynamics	2
RXN0044	R02060	PGAMT	glmM	phosphoglucosamine mutase	D-Glucosamine 1-phosphate 1,6-phosphomutase;	Amino sugar and nucleotide sugar metabolism	5.4.2.10	RSP_1863	alpha-D-Glucosamine 1-phosphate <=> D-Glucosamine 6-phosphate	CPD0552 <=> CPD0204	Cytoplasmic	Reversible	Thermodynamics	2
RXN0045	R02059	AGDC_r	nagA	N-acetylglucosamine 6-phosphate deacetylase	N-Acetyl-D-glucosamine-6-phosphate amidohydrolase	Amino sugar and nucleotide sugar metabolism	3.5.1.25	RSP_1296	N-Acetyl-D-glucosamine 6-phosphate + H2O <=> D-Glucosamine + Acetate	CPD0208 + CPD0001 <=> CPD0204 + CPD0027	Cytoplasmic	Reversible	Thermodynamics	2
RXN0046	R00768	GF6PTA	glmS	glucosamine--fructose-6-phosphate aminotransferase	L-glutamine:D-fructose-6-phosphate isomerase (deaminating);	Amino sugar and nucleotide sugar metabolism	2.6.1.16	RSP_1447 | RSP_2502	L-Glutamine + D-Fructose 6-phosphate <=> L-Glutamate + D-Glucosamine 6-phosphate	CPD0052 + CPD0067 <=> CPD0022 + CPD0204	Cytoplasmic	Reversible	Thermodynamics	2
RXN0047	R01387			NAD-dependent epimerase/dehydratase	UDP-glucuronate 5'-epimerase	Amino sugar and nucleotide sugar metabolism	5.1.3.12	RSP_3926	UDP-glucuronate <=> UDP-L-iduronate	CPD0124 <=> CPD0403	Cytoplasmic	Reversible	Thermodynamics	2
RXN0048	R00289	GALUi	ugpG	UDP-glucose pyrophosphorylase	UTP:alpha-D-glucose-1-phosphate uridylyltransferase	Amino sugar and nucleotide sugar metabolism	2.7.7.9	RSP_2565 | RSP_1159	UTP + D-Glucose 1-phosphate <=> Diphosphate + UDP-glucose	CPD0059 + CPD0081 + CPD0063 <=> CPD0012 + CPD0025	Cytoplasmic	Reversible	Thermodynamics	2
RXN0049	R00286	UDPGD		UDP-glucose 6-dehydrogenase	UDP-glucose:NAD+ 6-oxidoreductase	Amino sugar and nucleotide sugar metabolism	1.1.1.22	RSP_0653	UDP-glucose + H2O + 2 NAD+ <=> UDP-glucuronate + 2 NADH + 3 H+	CPD0025 + CPD0001 + 2 CPD0003 <=> CPD0124 + 2 CPD0004 + 3 CPD0063	Cytoplasmic	Reversible	Thermodynamics	2
RXN0053	R05578	GLUTRS	gltX	glutamyl-tRNA synthetase	L-Glutamate:tRNA(Glu) ligase (AMP-forming)	Aminoacyl-tRNA biosynthesis	6.1.1.17	(RSP_0797 | RSP_1995) & (RSP_4312 | RSP_4345)	tRNA(Glu) + L-Glutamate + ATP => L-Glutamyl-tRNA(Glu) + Diphosphate + AMP	CPD0377 + CPD0022 + CPD0002 => CPD0426 + CPD0012 + CPD0018	Cytoplasmic	Forward only	tRNA charging	2
RXN0054	R04212		gatABC	aspartyl/glutamyl-tRNA amidotransferase	Asp-tRNA(Asn):L-glutamine amido-ligase (ADP-forming)	Aminoacyl-tRNA biosynthesis	6.3.5.6	(RSP_2270 & RSP_1986 & RSP_6043) | (RSP_1493 & RSP_1986 & RSP_6043) | (RSP_3369 & RSP_1986 & RSP_6043)	L-Aspartyl-tRNA(Asn) + L-Glutamine + ATP + H2O => L-Asparaginyl-tRNA(Asn) + L-Glutamate + Orthophosphate + ADP	CPD0551 + CPD0052 + CPD0002 + CPD0001 => CPD0446 + CPD0022 + CPD0009 + CPD0008	Cytoplasmic	Forward only	tRNA charging	2
RXN0055	R03905		gatABC	aspartyl/glutamyl-tRNA amidotransferase	glutamyl-tRNAGln:L-glutamine amido-ligase (ADP-forming)	Aminoacyl-tRNA biosynthesis	6.3.5.7	(RSP_2270 & RSP_1986 & RSP_6043) | (RSP_1493 & RSP_1986 & RSP_6043) | (RSP_3369 & RSP_1986 & RSP_6043)	L-Glutamyl-tRNA(Gln) + L-Glutamine + ATP + H2O => Glutaminyl-tRNA(Gln) + L-Glutamate + Orthophosphate + ADP	CPD0719 + CPD0052 + CPD0002 + CPD0001 => CPD0718 + CPD0022 + CPD0009 + CPD0008	CytoplasmicMembrane	Forward only	tRNA charging	2
RXN0056	R03038	ALATRS	alaS	alanyl-tRNA synthetase	L-Alanine:tRNA(Ala) ligase (AMP-forming)	Aminoacyl-tRNA biosynthesis	6.1.1.7	RSP_0451 & (RSP_4325 | RSP_4330 | RSP_4339 | RSP_4349 | RSP_4354)	ATP + L-Alanine + tRNA(Ala) => AMP + Diphosphate + L-Alanyl-tRNA	CPD0002 + CPD0033 + CPD0373 => CPD0018 + CPD0012 + CPD0304	Cytoplasmic	Forward only	tRNA charging	2
RXN0057	R05577	ASPTRS	aspS	aspartyl-tRNA synthetase	L-Aspartate:tRNA(Asp) ligase (AMP-forming)	Aminoacyl-tRNA biosynthesis	6.1.1.12	RSP_0815 & (RSP_4316 | RSP_4317)	tRNA(Asp) + L-Aspartate + ATP => L-Aspartyl-tRNA(Asp) + Diphosphate + AMP	CPD0375 + CPD0040 + CPD0002 => CPD0425 + CPD0012 + CPD0018	Cytoplasmic	Forward only	tRNA charging	2
RXN0058	R03654	GLYTRS	glyS	glycyl-tRNA synthetase	Glycine:tRNA(Gly) ligase (AMP-forming)	Aminoacyl-tRNA biosynthesis	6.1.1.14	RSP_1856 & RSP_1858 & (RSP_4296 | RSP_4305 | RSP_4344)	ATP + Glycine + tRNA(Gly) => AMP + Diphosphate + Glycyl-tRNA(Gly)	CPD0002 + CPD0030 + CPD0378 => CPD0018 + CPD0012 + CPD0404	Cytoplasmic	Forward only	tRNA charging	2
RXN0059	R03663	THRTRS	thrS	threonyl-tRNA synthetase	L-Threonine:tRNA(Thr) ligase (AMP-forming)	Aminoacyl-tRNA biosynthesis	6.1.1.3	RSP_0385 & (RSP_4318 | RSP_4335)	ATP + L-Threonine + tRNA(Thr) => AMP + Diphosphate + L-Threonyl-tRNA(Thr)	CPD0002 + CPD0136 + CPD0387 => CPD0018 + CPD0012 + CPD0428	Cytoplasmic	Forward only	tRNA charging	2
RXN0060	R03662	SERTRS2	serS	seryl-tRNA synthetase	L-Serine:tRNA(Ser) ligase (AMP-forming)	Aminoacyl-tRNA biosynthesis	6.1.1.11	RSP_1795 & (RSP_4302 | RSP_4306 | RSP_4308 | RSP_4318)	ATP + L-Serine + tRNA(Ser) => AMP + Diphosphate + L-Seryl-tRNA(Ser)	CPD0002 + CPD0053 + CPD0386 => CPD0018 + CPD0012 + CPD0408	Cytoplasmic	Forward only	tRNA charging	2
RXN0061	R03650	CYSTRS	cysS	cysteinyl-tRNA synthetase	L-Cysteine:tRNA(Cys) ligase (AMP-forming)	Aminoacyl-tRNA biosynthesis	6.1.1.16	RSP_2722 & RSP_4322	ATP + L-Cysteine + tRNA(Cys) => AMP + Diphosphate + L-Cysteinyl-tRNA(Cys)	CPD0002 + CPD0077 + CPD0376 => CPD0018 + CPD0012 + CPD0434	Cytoplasmic	Forward only	tRNA charging	2
RXN0062	R03659	METTRS	metG	methionyl-tRNA synthetase	L-Methionine:tRNAMet ligase (AMP-forming)	Aminoacyl-tRNA biosynthesis	6.1.1.10	RSP_0425 & (RSP_4303 | RSP_4307 | RSP_4315 | RSP_4351 | RSP_4356)	ATP + L-Methionine + tRNA(Met) => AMP + Diphosphate + L-Methionyl-tRNA(Met)	CPD0002 + CPD0057 + CPD0383 => CPD0018 + CPD0012 + CPD0405	Cytoplasmic	Forward only	tRNA charging	2
RXN0063	R03940	FMETTRS	fmt	methionyl-tRNA formyltransferase	10-Formyltetrahydrofolate:L-methionyl-tRNA N-formyltransferase	Aminoacyl-tRNA biosynthesis	2.1.2.9	RSP_0875	L-Methionyl-tRNA + 10-Formyltetrahydrofolate => Tetrahydrofolate + N-Formylmethionyl-tRNA	CPD0405 + CPD0159 => CPD0080 + CPD0441 + CPD0063	Cytoplasmic	Forward only	tRNA charging	2
RXN0064	R03665	VALTRS	valS	valyl-tRNA synthetase	L-Valine:tRNAVal ligase (AMP-forming)	Aminoacyl-tRNA biosynthesis	6.1.1.9	RSP_1989 & (RSP_4309 | RSP_4328 | RSP_4337)	ATP + L-Valine + tRNA(Val) => AMP + Diphosphate + L-Valyl-tRNA(Val)	CPD0002 + CPD0133 + CPD0389 => CPD0018 + CPD0012 + CPD0409	Cytoplasmic	Forward only	tRNA charging	2
RXN0065	R03657	LEUTRS	leuS	leucyl-tRNA synthetase	L-Leucine:tRNA(Leu) ligase (AMP-forming)	Aminoacyl-tRNA biosynthesis	6.1.1.4	RSP_0840 & (RSP_4301 | RSP_4321 | RSP_4332 | RSP_4338)	ATP + L-Leucine + tRNA(Leu) => AMP + Diphosphate + L-Leucyl-tRNA(Leu)	CPD0002 + CPD0096 + CPD0381 => CPD0018 + CPD0012 + CPD0396	Cytoplasmic	Forward only	tRNA charging	2
RXN0066	R03656	ILETRS	ileS	isoleucyl-tRNA synthetase	L-Isoleucine:tRNA(Ile) ligase (AMP-forming)	Aminoacyl-tRNA biosynthesis	6.1.1.5	RSP_0568 & (RSP_4324 | RSP_4348 | RSP_4353)	ATP + L-Isoleucine + tRNA(Ile) => AMP + Diphosphate + L-Isoleucyl-tRNA(Ile)	CPD0002 + CPD0219 + CPD0380 => CPD0018 + CPD0012 + CPD0435	Cytoplasmic	Forward only	tRNA charging	2
RXN0067	R03658	LYSTRS	lysK	lysyl-tRNA synthetase	L-Lysine:tRNALys ligase (AMP-forming)	Aminoacyl-tRNA biosynthesis	6.1.1.6	(RSP_0584 | RSP_0478) & RSP_4329	ATP + L-Lysine + tRNA(Lys) => AMP + Diphosphate + L-Lysyl-tRNA(Lys)	CPD0002 + CPD0038 + CPD0382 => CPD0018 + CPD0012 + CPD0393	Cytoplasmic	Forward only	tRNA charging	2
RXN0068	R03646	ARGTRS	argS	arginyl-tRNA synthetase	L-Arginine:tRNA(Arg) ligase (AMP-forming)	Aminoacyl-tRNA biosynthesis	6.1.1.19	RSP_2943 & (RSP_4297 | RSP_4320 | RSP_4334)	ATP + L-Arginine + tRNA(Arg) => AMP + Diphosphate + L-Arginyl-tRNA(Arg)	CPD0002 + CPD0050 + CPD0374 => CPD0018 + CPD0012 + CPD0400	Cytoplasmic	Forward only	tRNA charging	2
RXN0069	R03661	PROTRS	proS	prolyl-tRNA synthetase	L-Proline:tRNA(Pro) ligase (AMP-forming)	Aminoacyl-tRNA biosynthesis	6.1.1.15	RSP_0778 & (RSP_4311 | RSP_4313 | RSP_4331)	ATP + L-Proline + tRNA(Pro) => AMP + Diphosphate + L-Prolyl-tRNA(Pro)	CPD0002 + CPD0113 + CPD0385 => CPD0018 + CPD0012 + CPD0415	Cytoplasmic	Forward only	tRNA charging	2
RXN0070	R03655	HISTRS	hisS	histidyl-tRNA synthetase	L-Histidine:tRNA(His) ligase (AMP-forming)	Aminoacyl-tRNA biosynthesis	6.1.1.21	RSP_3551 & RSP_4336	ATP + L-Histidine + tRNA(His) => AMP + Diphosphate + L-Histidyl-tRNA(His)	CPD0002 + CPD0106 + CPD0379 => CPD0018 + CPD0012 + CPD0427	Cytoplasmic	Forward only	tRNA charging	2
RXN0071	R03660	PHETRS	pheS	phenylalanyl-tRNA synthetase	L-Phenylalanine:tRNA(Ala) ligase (AMP-forming)	Aminoacyl-tRNA biosynthesis	6.1.1.20	RSP_1763 & RSP_1761 & RSP_4333)	ATP + L-Phenylalanine + tRNA(Phe) => AMP + Diphosphate + L-Phenylalanyl-tRNA(Phe)	CPD0002 + CPD0062 + CPD0384 => CPD0018 + CPD0012 + CPD0455	Cytoplasmic	Forward only	tRNA charging	2
RXN0072	R02918	TYRTRS	tyrS	tyrosyl-tRNA synthetase	L-Tyrosine:tRNA(Tyr) ligase (AMP-forming)	Aminoacyl-tRNA biosynthesis	6.1.1.1	RSP_4041	ATP + L-Tyrosine + tRNA(Tyr) => AMP + Diphosphate + L-Tyrosyl-tRNA(Tyr)	CPD0002 + CPD0064 + CPD0290 => CPD0018 + CPD0012 + CPD0421	Cytoplasmic	Forward only	tRNA charging	2
RXN0073	R03664	TRPTRS	trpS	tryptophanyl-tRNA synthetase	L-Tryptophan -tRNA(Trp) ligase (AMP-forming)	Aminoacyl-tRNA biosynthesis	6.1.1.2	RSP_1808 & RSP_4298	ATP + L-Tryptophan + tRNA(Trp) => AMP + Diphosphate + L-Tryptophanyl-tRNA(Trp)	CPD0002 + CPD0061 + CPD0388 => CPD0018 + CPD0012 + CPD0456	Cytoplasmic	Forward only	tRNA charging	2
RXN0074	R00671	ORNCD		ornithine cyclodeaminase	L-ornithine ammonia-lyase (cyclizing; L-proline-forming)	Arginine and proline metabolism	4.3.1.12	RSP_0854	L-Ornithine <=> L-Proline + NH3	CPD0060 <=> CPD0113 + CPD0013	Cytoplasmic	Reversible	Thermodynamics	3
RXN0075	R00551	ARGN	argI	arginase	L-Arginine amidinohydrolase	Arginine and proline metabolism	3.5.3.1	RSP_2632	L-Arginine + H2O <=> L-Ornithine + Urea	CPD0050 + CPD0001 <=> CPD0060 + CPD0068	Cytoplasmic	Reversible	Thermodynamics	3
RXN0076	R00131	UREA	ure	urease	Urea amidohydrolase	Arginine and proline metabolism	3.5.1.5	RSP_6111 & RSP_0308 & RSP_0309	Urea + H2O + 2 H+ => CO2 + 2 NH3	CPD0068 + CPD0001 + 2 CPD0063 => CPD0011 + 2 CPD0013	Cytoplasmic	Forward only	Heuristics	3
RXN0079	R01157	AGMT	speB1	agmatinase	Agmatine amidinohydrolase	Arginine and proline metabolism	3.5.3.11	RSP_3743 | RSP_2909	Agmatine + H2O <=> Putrescine + Urea	CPD0131 + CPD0001 <=> CPD0105 + CPD0068	Cytoplasmic	Reversible	Thermodynamics	2
RXN0080	R00670	ORNDC		putative ornithine decarboxylase	L-ornithine carboxy-lyase (putrescine-forming)	Arginine and proline metabolism	4.1.1.17	RSP_1991	L-Ornithine + H+ => Putrescine + CO2	CPD0060 + CPD0063 => CPD0105 + CPD0011	Cytoplasmic	Forward only	Heuristics	2
RXN0082	R09081		nspC	putative carboxynorspermidine decarboxylase protein	carboxyspermidine carboxy-lyase (spermidine-forming)	Arginine and proline metabolism	4.1.1.-	RSP_1474	Carboxyspermidine + H+ => Spermidine + CO2	CPD0914 + CPD0063 => CPD0723 + CPD0011	Cytoplasmic	Forward only	Thermodynamics	4
RXN0083	R07415			hypothetical protein/gamma-glutamylputrescine oxidase		Arginine and proline metabolism	1.4.3.-	RSP_0378	gamma-L-Glutamylputrescine + H2O + Oxygen => gamma-Glutamyl-gamma-aminobutyraldehyde + NH3 + H2O2	CPD0618 + CPD0001 + CPD0007 => CPD0619 + CPD0013 + CPD0024	Cytoplasmic	Forward only	Thermodynamics	2
RXN0084	R07417			gamma-glutamyl-gamma-aminobutyraldehyde dehydrogenase		Arginine and proline metabolism	1.2.99.3	RSP_3533	gamma-Glutamyl-gamma-aminobutyraldehyde + NAD+ + H2O <=> gamma-Glutamyl-gamma-aminobutyrate + NADH + 2 H+	CPD0619 + CPD0003 + CPD0001 <=> CPD0917 + CPD0004 + 2 CPD0063	Cytoplasmic	Reversible	Thermodynamics	2
RXN0086	R01248	PRO1x	proC	pyrroline-5-carboxylate reductase	L-Proline:NAD+ 5-oxidoreductase	Arginine and proline metabolism	1.5.1.2	RSP_3364	L-Proline + NAD+ <=> (S)-1-Pyrroline-5-carboxylate + NADH + H+	CPD0113 + CPD0003 <=> CPD0471 + CPD0004 + 2 CPD0063	Cytoplasmic	Reversible	Thermodynamics	2
RXN0087	R03291	PRO1x	proC	pyrroline-5-carboxylate reductase	trans-4-Hydroxy-L-proline:NAD+ 5-oxidoreductase	Arginine and proline metabolism	1.5.1.2	RSP_3364	trans-4-Hydroxy-L-proline + NAD+ <=> L-1-Pyrroline-3-hydroxy-5-carboxylate + NADH + H+	CPD0918 + CPD0003 <=> CPD0780 + CPD0004 + 2 CPD0063	Cytoplasmic	Reversible	Thermodynamics	2
RXN0088	R00239	GLU5K	proB1	gamma-glutamyl kinase	ATP:L-glutamate 5-phosphotransferase	Arginine and proline metabolism	2.7.2.11	RSP_3823	ATP + L-Glutamate => ADP + L-Glutamyl 5-phosphate	CPD0002 + CPD0022 => CPD0008 + CPD0440	Cytoplasmic	Forward only	SBC	2
RXN0089	R03313	G5SD2	proA	gamma-glutamyl phosphate reductase	L-Glutamate-5-semialdehyde:NADP+ 5-oxidoreductase (phosphorylationg)	Arginine and proline metabolism	1.2.1.41	RSP_3824	L-Glutamate 5-semialdehyde + Orthophosphate + NADP+ <=> L-Glutamyl 5-phosphate + NADPH + H+	CPD0340 + CPD0009 + CPD0006 <=> CPD0440 + CPD0005 + CPD0063	Cytoplasmic	Reversible	Thermodynamics	2
RXN0090	R01255			putative proline racemase	proline racemase	Arginine and proline metabolism	5.1.1.4	RSP_3519	L-Proline <=> D-Proline	CPD0113 <=> CPD0288	Cytoplasmic	Reversible	Thermodynamics	2
RXN0091	R01954	ARGSSr	argG	argininosuccinate synthase	L-Citrulline:L-aspartate ligase (AMP-forming)	Arginine and proline metabolism	6.3.4.5	RSP_1212	ATP + L-Citrulline + L-Aspartate <=> AMP + Diphosphate + N-(L-Arginino)succinate	CPD0002 + CPD0191 + CPD0040 <=> CPD0018 + CPD0012 + CPD0447 + CPD0063	Cytoplasmic	Reversible	Thermodynamics	2
RXN0092	R01086	ARGSL		argininosuccinate lyase	2-(Nomega-L-arginino)succinate arginine-lyase (fumarate-forming)	Arginine and proline metabolism	4.3.2.1	RSP_0726 | RSP_3955	N-(L-Arginino)succinate <=> Fumarate + L-Arginine	CPD0447 <=> CPD0095 + CPD0050	Cytoplasmic	Reversible	Thermodynamics	2
RXN0094	R02282	ORNTAC	argJ	bifunctional ornithine acetyltransferase/N-acetylglutamate synthase protein	N2-Acetyl-L-ornithine:L-glutamate N-acetyltransferase	Arginine and proline metabolism	2.3.1.35	RSP_1167	N-Acetylornithine + L-Glutamate <=> L-Ornithine + N-Acetyl-L-glutamate	CPD0227 + CPD0022 <=> CPD0060 + CPD0259	Cytoplasmic	Reversible	Thermodynamics	2
RXN0095	R00259	ACGS	argJ	bifunctional ornithine acetyltransferase/N-acetylglutamate synthase protein	Acetyl-CoA:L-glutamate N-acetyltransferase	Arginine and proline metabolism	2.3.1.1	RSP_1167	Acetyl-CoA + L-Glutamate => CoA + N-Acetyl-L-glutamate	CPD0021 + CPD0022 => CPD0010 + CPD0259 + CPD0063	Cytoplasmic	Forward only	Heuristics	2
RXN0096	R02649	ACGK	argB	acetylglutamate kinase	ATP:N-acetyl-L-glutamate 5-phosphotransferase	Arginine and proline metabolism	2.7.2.8	RSP_1068	ATP + N-Acetyl-L-glutamate => ADP + N-Acetyl-L-glutamate 5-phosphate	CPD0002 + CPD0259 <=> CPD0008 + CPD0477	Cytoplasmic	Forward only	Heuristics	2
RXN0097	R03443	AGPR	argC	N-acetyl-gamma-glutamyl-phosphate reductase	N-Acetyl-L-glutamate-5-semialdehyde:NADP+ 5-oxidoreductase	Arginine and proline metabolism	1.2.1.38	RSP_2946	N-Acetyl-L-glutamate 5-semialdehyde + Orthophosphate + NADP+ <=> N-Acetyl-L-glutamate 5-phosphate + NADPH + H+	CPD0355 + CPD0009 + CPD0006 <=> CPD0477 + CPD0005 + CPD0063	Cytoplasmic	Reversible	Thermodynamics	2
RXN0098	R02283	ACOTA	argD	acetylornithine transaminase	N2-Acetyl-L-ornithine:2-oxoglutarate aminotransferase	Arginine and proline metabolism	2.6.1.11	RSP_2008 | RSP_1494	N-Acetylornithine + 2-Oxoglutarate <=> N-Acetyl-L-glutamate 5-semialdehyde + L-Glutamate	CPD0227 + CPD0023 <=> CPD0355 + CPD0022	Cytoplasmic	Reversible	Thermodynamics	2
RXN0099	R04475	SDPTA	argD	acetylornithine transaminase	N-Succinyl-L-2,6-diaminoheptanedioate:2-oxoglutarate amino-transferase	Arginine and proline metabolism	2.6.1.17	RSP_2008 | RSP_1494	N-Succinyl-LL-2,6-diaminoheptanedioate + 2-Oxoglutarate <=> N-Succinyl-2-L-amino-6-oxoheptanedioate + L-Glutamate	CPD0492 + CPD0023 <=> CPD0495 + CPD0022	Cytoplasmic	Reversible	Thermodynamics	2
RXN0100	R00669	ACODA	argE	acetylornithine deacetylase	N2-Acetyl-L-ornithine amidohydrolase	Arginine and proline metabolism	3.5.1.16	RSP_0237 | RSP_3695	N-Acetylornithine + H2O <=> Acetate + L-Ornithine	CPD0227 + CPD0001 <=> CPD0027 + CPD0060	Cytoplasmic	Reversible	Thermodynamics	2
RXN0101	R09107	ACODA	argE	acetylornithine deacetylase	N-acetyl-L-citrulline amidohydrolase	Arginine and proline metabolism	3.5.1.16	RSP_0237 | RSP_3695	N-Acetyl-L-citrulline + H2O <=> Acetate + L-Citrulline	CPD0919 + CPD0001 <=> CPD0027 + CPD0191	Cytoplasmic	Reversible	Thermodynamics	2
RXN0106	R01078	BTSr	bioB	biotin synthase	dethiobiotin:sulfur sulfurtransferase	Biotin metabolism	2.8.1.6	RSP_1923	Dethiobiotin + Sulfur + 2 S-Adenosyl-L-methionine + 2 H+ <=> Biotin + 2 L-Methionine + 2 5'-Deoxyadenosine	CPD0392 + CPD0069 + 2 CPD0017 + 2 CPD0063 <=> CPD0093 + 2 CPD0057 + 2 CPD0531	Cytoplasmic	Reversible	Thermodynamics	2
RXN0107	R01074	BACCL	birA	biotin protein ligase	biotin:CoA ligase (AMP-forming)	Biotin metabolism	6.3.4.15	RSP_2532	ATP + Biotin <=> Diphosphate + Biotinyl-5'-AMP	CPD0002 + CPD0093 + CPD0063 <=> CPD0012 + CPD0926	Cytoplasmic	Reversible	Thermodynamics	2
RXN0108	R05145	BACCL	birA	biotin protein ligase	Biotinyl-5'-AMP:apo-[carboxylase] ligase (AMP-forming)	Biotin metabolism	6.3.4.15	RSP_2532	biotinyl-5'-AMP + Apo-[carboxylase] <=> AMP + Holo-[carboxylase] + H+	CPD0926 + CPD0927 <=> CPD0018 + CPD0554 + 2 CPD0063	Cytoplasmic	Reversible		2
RXN0109	R00024	RBPC	rbc	ribulose bisophosphate carboxylase	3-phospho-D-glycerate carboxy-lyase (dimerizing;	Carbon fixation in photosynthetic organisms	4.1.1.39	(RSP_1282 & RSP_1281) | RSP_3271	D-Ribulose 1,5-bisphosphate + CO2 + H2O => 2 3-Phospho-D-glycerate	CPD0343 + CPD0011 + CPD0001 => 2 CPD0140 + 2 CPD0063	Cytoplasmic	Forward only	Heuristics	4
RXN0110	R01523		prkA	phosphoribulokinase	ATP:D-ribulose-5-phosphate 1-phosphotransferase	Carbon fixation in photosynthetic organisms	2.7.1.19	RSP_1284 | RSP_3267	ATP + D-Ribulose 5-phosphate <=> ADP + D-Ribulose 1,5-bisphosphate	CPD0002 + CPD0142 <=> CPD0008 + CPD0343 + CPD0063	Cytoplasmic	Reversible	Thermodynamics	4
RXN0111	R03140	RBPC	rbc	ribulose bisophosphate carboxylase	D-Ribulose 1,5-bisphosphate oxygenase	Carbon fixation in photosynthetic organisms	4.1.1.39	(RSP_1282 & RSP_1281) | RSP_3271	D-Ribulose 1,5-bisphosphate + Oxygen <=> 3-Phospho-D-glycerate + 2-Phosphoglycolate	CPD0343 + CPD0007 <=> CPD0140 + CPD0314 + 2 CPD0063	Cytoplasmic	Forward only	Thermodynamics	4
RXN0112	R01334	PGLYCP	cbbZ	phosphoglycolate phosphatase	2-Phosphoglycolate phosphohydrolase	Carbon fixation in photosynthetic organisms	3.1.3.18	RSP_1278 | RSP_0412 | RSP_2504	2-Phosphoglycolate + H2O <=> Glycolate + Orthophosphate	CPD0314 + CPD0001 <=> CPD0120 + CPD0009	Cytoplasmic	Forward only	Heuristics	3
RXN0113	R01845				Sedoheptulose 1,7-bisphosphate 1-phosphohydrolase	Carbon fixation in photosynthetic organisms	3.1.3.37	?	Sedoheptulose 1,7-bisphosphate + H2O <=> Sedoheptulose 7-phosphate + Orthophosphate	CPD0268 + CPD0001 <=> CPD0539 + CPD0009	Cytoplasmic	Forward only	Heuristics	1
RXN0114	R02003	GRTT	crtE	farnesyl-diphosphate synthase	Geranyl-diphosphate:isopentenyl-diphosphate geranyltrans-transferase	Carotenoid biosynthesis	2.5.1.10	RSP_0265 | RSP_1135	Geranyl diphosphate + Isopentenyl diphosphate => Diphosphate + trans,trans-Farnesyl diphosphate	CPD0196 + CPD0100 => CPD0012 + CPD0233	Cytoplasmic	Forward only	Heuristics	4
RXN0115	R01658	DMATTx	crtE	farnesyl-diphosphate synthase	Dimethylallyl-diphosphate:isopentenyl-diphosphate dimethylallyltranstransferase	Carotenoid biosynthesis	2.5.1.1	RSP_0265 | RSP_1135	Dimethylallyl diphosphate + Isopentenyl diphosphate => Diphosphate + Geranyl diphosphate	CPD0160 + CPD0100 => CPD0012 + CPD0196	Cytoplasmic	Forward only	Thermodynamics	4
RXN0116	R02061	FRTT	crtE	farnesyl-diphosphate synthase	trans,trans-Farnesyl-diphosphate:isopentenyl-diphosphate farnesyltranstransferase	Carotenoid biosynthesis	2.5.1.29	RSP_0265 | RSP_1135	trans,trans-Farnesyl diphosphate + Isopentenyl diphosphate => Diphosphate + Geranylgeranyl diphosphate	CPD0233 + CPD0100 + CPD0063 => CPD0012 + CPD0205	Cytoplasmic	Forward only	Heuristics	4
RXN0117	R04787		crtI	phytoene dehydrogenase		Carotenoid biosynthesis	1.14.99.-	RSP_0271	Phytofluene + NAD+ <=> zeta-Carotene + NADH + H+	CPD0966 + CPD0003 <=> CPD0967 + CPD0004 + CPD0063	Cytoplasmic	Reversible	Thermodynamics	4
RXN0118	R04786		crtI	phytoene dehydrogenase		Carotenoid biosynthesis	1.14.99.-	RSP_0271	Phytoene + NAD+ <=> Phytofluene + NADH + H+	CPD0965 + CPD0003 <=> CPD0966 + CPD0004 + CPD0063	Cytoplasmic	Reversible	Thermodynamics	4
RXN0119	R04798		crtI	phytoene dehydrogenase	zeta-Carotene, hydrogen-donor:oxygen oxidoreductase	Carotenoid biosynthesis	1.14.99.-	RSP_0271	zeta-Carotene + NAD+ <=> Neurosporene + NADH + H+	CPD0967 + CPD0003 <=> CPD0968 + CPD0004 + CPD0063	Cytoplasmic	Reversible	Thermodynamics	4
RXN0120	R07523		crtD	methoxyneurosporene dehydrogenase (hydroxyneurosporene desaturase)		Carotenoid biosynthesis	1.14.99.-	RSP_0266	Rhodovibrin + FAD <=> Hydroxyspirilloxanthin + FADH2	CPD0915 + CPD0015 <=> CPD0916 +CPD0368	Cytoplasmic	Reversible	Thermodynamics	4
RXN0121			crtD	methoxyneurosporene dehydrogenase (hydroxyneurosporene desaturase)		Carotenoid biosynthesis	1.14.99.-	RSP_0266	Rhodopin + FAD <=> 3,4-Dehydrorhodopin + FADH2	CPD0969 + CPD0015 <=> CPD0972 +CPD0368	Cytoplasmic	Reversible	Thermodynamics	4
RXN0122			crtD	methoxyneurosporene dehydrogenase (hydroxyneurosporene desaturase)		Carotenoid biosynthesis	1.14.99.-	RSP_0266	Hydroxyneurosporene + FAD <=> Demethylspheroidene + FADH2	CPD0979 + CPD0015 <=> CPD0368 + CPD0982	Cytoplasmic	Reversible	Thermodynamics	4
RXN0123	R02065		crtB	phytoene synthase	Geranylgeranyl-diphosphate:geranylgeranyl-diphosphate	Carotenoid biosynthesis	2.5.1.32	RSP_0270	2 Geranylgeranyl diphosphate => Diphosphate + Prephytoene diphosphate	2 CPD0205 => CPD0012 + CPD0449 + CPD0063	Cytoplasmic	Forward only	Thermodynamics	3
RXN0124			crtB	phytoene synthase	prephytoene diphosphate:geranylgeranyl-diphosphate geranylgeranyltransferase	Carotenoid biosynthesis	2.5.1.32	RSP_0270	Prephytoene diphosphate => Phytoene + Diphosphate	CPD0449 => CPD0965 + CPD0012 + CPD0063	Cytoplasmic	Forward only	Thermodynamics	3
RXN0125			ctrC	hydroxyneurosporene synthase		Carotenoid biosynthesis	4.2.1.-	RSP_0267	Lycopene + H2O <=> Rhodopin	CPD0970 + CPD0001 <=> CPD0969	Cytoplasmic	Reversible	Thermodynamics	3
RXN0126			ctrC	hydroxyneurosporene synthase		Carotenoid biosynthesis	4.2.1.-	RSP_0267	Anhydrorhodovibrin + H2O <=> Rhodovibrin	CPD0971 + CPD0001 <=> CPD0915	Cytoplasmic	Reversible	Thermodynamics	3
RXN0127			ctrC	hydroxyneurosporene synthase		Carotenoid biosynthesis	4.2.1.-	RSP_0267	3,4-Dihydroanhydrorhodovibrin + H2O <=> 3',4'-Dihydrorhodovibrin	CPD0973 + CPD0001 <=> CPD0974	Cytoplasmic	Reversible	Thermodynamics	3
RXN0128			ctrC	hydroxyneurosporene synthase		Carotenoid biosynthesis	4.2.1.-	RSP_0267	Neurosporene + H2O <=> Hydroxyneurosporene	CPD0968 + CPD0001 <=> CPD0979	Cytoplasmic	Reversible	Thermodynamics	3
RXN0129			ctrC	hydroxyneurosporene synthase		Carotenoid biosynthesis	4.2.1.-	RSP_0267	Spheroidene + H2O <=> Hydroxyspheroidene	CPD0975 + CPD0001 <=> CPD0976	Cytoplasmic	Reversible	Thermodynamics	3
RXN0130			ctrC	hydroxyneurosporene synthase		Carotenoid biosynthesis	4.2.1.-	RSP_0267	Spheroidenone + H2O <=> Hydroxyspheroidenone	CPD0977 + CPD0001 <=> CPD0978	Cytoplasmic	Reversible	Thermodynamics	3
RXN0132	R07535		crtF	hydroxyneurosporene-O-methyltransferase		Carotenoid biosynthesis	2.1.1.-	RSP_0264	Demethylspheroidene + S-Adenosyl-L-methionine <=> Spheroidene + S-Adenosyl-L-homocysteine	CPD0982 + CPD0017 <=> CPD0975 + CPD0019	Cytoplasmic	Reversible	Thermodynamics	3
RXN0133	R07533		crtF	hydroxyneurosporene-O-methyltransferase		Carotenoid biosynthesis	2.1.1.-	RSP_0264	Hydroxyneurosporene + S-Adenosyl-L-methionine <=> 3,4-Dihydrospheroidene + S-Adenosyl-L-homocysteine	CPD0979 + CPD0017 <=> CPD0983 + CPD0019	Cytoplasmic	Reversible	Thermodynamics	3
RXN0134	R07529		crtF	hydroxyneurosporene-O-methyltransferase		Carotenoid biosynthesis	2.1.1.-	RSP_0264	3',4'-Dihydrorhodovibrin + S-Adenosyl-L-methionine <=> 3,4,3',4'-Tetrahydrospirilloxanthin + S-Adenosyl-L-homocysteine	CPD0974 + CPD0017 <=> CPD0984 + CPD0019	Cytoplasmic	Reversible	Thermodynamics	3
RXN0135	R07524		crtF	hydroxyneurosporene-O-methyltransferase		Carotenoid biosynthesis	2.1.1.-	RSP_0264	Hydroxyspirilloxanthin + S-Adenosyl-L-methionine <=> Spirilloxanthin + S-Adenosyl-L-homocysteine	CPD0916 + CPD0017 <=> CPD0985 + CPD0019	Cytoplasmic	Reversible	Thermodynamics	3
RXN0136	R07521		crtF	hydroxyneurosporene-O-methyltransferase		Carotenoid biosynthesis	2.1.1.-	RSP_0264	3,4-Dehydrorhodopin + S-Adenosyl-L-methionine <=> Anhydrorhodovibrin + S-Adenosyl-L-homocysteine	CPD0972 + CPD0017 <=> CPD0971 + CPD0019	Cytoplasmic	Reversible	Thermodynamics	3
RXN0137	R07527		crtF	hydroxyneurosporene-O-methyltransferase		Carotenoid biosynthesis	2.1.1.-	RSP_0264	Rhodopin + S-Adenosyl-L-methionine <=> 3,4-Dihydroanhydrorhodovibrin + S-Adenosyl-L-homocysteine	CPD0969 + CPD0017 <=> CPD0973 + CPD0019	Cytoplasmic	Reversible	Thermodynamics	3
RXN0138			crtA	spheroidene monooxygenase		Carotenoid biosynthesis	1.-.-.-	RSP_0272	Spheroidene + 2 Reduced ferredoxin + 2 Oxygen + 4 H+ => Spheroidenone + 2 Oxidized ferredoxin + 3 H2O	CPD0975 + 2 CPD0651 + 2 CPD0007 + 4 CPD0063 => CPD0977 + 2 CPD0652 + 3 CPD0001	Cytoplasmic	Forward only	SBC	3
RXN0139			crtA	spheroidene monooxygenase		Carotenoid biosynthesis	1.-.-.-	RSP_0272	Hydroxyspheroidene + 2 Reduced ferredoxin + 2 Oxygen + 4 H+ => Hydroxyspheroidenone + 2 Oxidized ferredoxin + 3 H2O	CPD0976 + 2 CPD0651 + 2 CPD0007 + 4 CPD0063 => CPD0978 + 2 CPD0652 + 3 CPD0001	Cytoplasmic	Forward only	SBC	3
RXN0140			crtA	spheroidene monooxygenase		Carotenoid biosynthesis	1.-.-.-	RSP_0272	Spirilloxanthin + 2 Reduced ferredoxin + 2 Oxygen + 4 H+ <=> 2-Ketospirilloxanthin + 2 Oxidized ferredoxin + 3 H2O	CPD0985 + 2 CPD0651 + 2 CPD0007 + 4 CPD0063 <=> CPD0986 + 2 CPD0652 + 3 CPD0001	Cytoplasmic	Reversible		3
RXN0141			crtA	spheroidene monooxygenase		Carotenoid biosynthesis	1.-.-.-	RSP_0272	2-Ketospirilloxanthin + 2 Reduced ferredoxin + 2 Oxygen + 4 H+ <=> 2,2'-Diketospirilloxanthin + 2 Oxidized ferredoxin + 3 H2O	CPD0986 + 2 CPD0651 + 2 CPD0007 + 4 CPD0063 <=> CPD0987 + 2 CPD0652 + 3 CPD0001	Cytoplasmic	Reversible		3
RXN0142	R00267	ICDHyrm	icd	isocitrate dehydrogenase	Isocitrate:NADP+ oxidoreductase (decarboxylating)	Citrate cycle (TCA cycle)	1.1.1.42	RSP_1559 | RSP_0446	Isocitrate + NADP+ <=> 2-Oxoglutarate + CO2 + NADPH	CPD0189 + CPD0006 <=> CPD0023 + CPD0011 + CPD0005	Cytoplasmic	Reversible	Thermodynamics	4
RXN0143	R00342	MDH	mdh	malate dehydrogenase	(S)-malate:NAD+ oxidoreductase	Citrate cycle (TCA cycle)	1.1.1.37	RSP_0968	(S)-Malate + NAD+ <=> Oxaloacetate + NADH + H+	CPD0114 + CPD0003 <=> CPD0029 + CPD0004 + CPD0063	Cytoplasmic	Reversible	Thermodynamics	4
RXN0144	R00362	CITL		citrate lyase	citrate oxaloacetate-lyase (forming acetate from the pro-S	Citrate cycle (TCA cycle)	4.1.3.6	RSP_1771 | RSP_0970	Citrate <=> Acetate + Oxaloacetate	CPD0119 <=> CPD0027 + CPD0029	Cytoplasmic	Reversible	Thermodynamics	3
RXN0145	R02164	SUCD2_u6	sdh	succinate dehydrogenase		Citrate cycle (TCA cycle)	1.3.5.1	(RSP_3147 & RSP_3148 & RSP_3149 & RSP_3150) | (RSP_0974 & RSP_0975 & RSP_0976 & RSP_0979)	Ubiquinone + Succinate <=> Ubiquinol + Fumarate	CPD0217 + CPD0034 <=> CPD0215 + CPD0095	CytoplasmicMembrane	Reversible	Thermodynamics	3
RXN0146	R00351		gltA	citrate synthase	acetyl-CoA:oxaloacetate C-acetyltransferase (thioester-hydrolysing)	Citrate cycle (TCA cycle)	2.3.3.1	RSP_1994	Citrate + CoA + H+ <=> Acetyl-CoA + H2O + Oxaloacetate	CPD0119 + CPD0010 + CPD0063 <=> CPD0021 + CPD0001 + CPD0029	Cytoplasmic	Reversible	Thermodynamics	2
RXN0147	R01324	ACONT		aconitate hydratase	citrate hydroxymutase	Citrate cycle (TCA cycle)	4.2.1.3	RSP_1806	Citrate <=> Isocitrate	CPD0119 <=> CPD0189	Cytoplasmic	Reversible	Thermodynamics	2
RXN0148	R01082	FUM	fumC	fumarate hydratase	(S)-malate hydro-lyase (fumarate-forming)	Citrate cycle (TCA cycle)	4.2.1.2	RSP_2138	(S)-Malate <=> Fumarate + H2O	CPD0114 <=> CPD0095 + CPD0001	Cytoplasmic	Reversible	Thermodynamics	2
RXN0149	R00177	METAT	metK	S-adenosylmethionine synthetase	ATP:L-methionine S-adenosyltransferase	Cysteine and methionine metabolism	2.5.1.6	RSP_3595	ATP + L-Methionine + H2O => Orthophosphate + Diphosphate + S-Adenosyl-L-methionine + H+	CPD0002 + CPD0057 + CPD0001 => CPD0009 + CPD0012 + CPD0017 + CPD0063	Cytoplasmic	Forward only	Heuristics	3
RXN0150	R00192	AHCi	ahcY	S-adenosyl-L-homocysteine hydrolase	S-Adenosyl-L-homocysteine hydrolase	Cysteine and methionine metabolism	3.3.1.1	RSP_1514	S-Adenosyl-L-homocysteine + H2O <=> Adenosine + L-Homocysteine	CPD0019 + CPD0001 <=> CPD0146 + CPD0117	Cytoplasmic	Reversible	Thermodynamics	3
RXN0153	R00586	SERAT	cysE	serine O-acetyltransferase	acetyl-CoA:L-serine O-acetyltransferase	Cysteine and methionine metabolism	2.3.1.30	RSP_2481 | RSP_3060	L-Serine + Acetyl-CoA => O-Acetyl-L-serine + CoA	CPD0053 + CPD0021 => CPD0313 + CPD0010	Cytoplasmic	Forward only	Heuristics	2
RXN0154	R00897		cysK	cysteine synthase	O3-acetyl-L-serine:hydrogen-sulfide	Cysteine and methionine metabolism	2.5.1.47	RSP_1109 | RSP_2147	O-Acetyl-L-serine + Hydrogen sulfide => L-Cysteine + Acetate	CPD0313 + CPD0179 => CPD0077 + CPD0027 + CPD0063	Cytoplasmic	Forward only	Thermodynamics	2
RXN0155	R00946			methionine synthase I	5-Methyltetrahydrofolate:L-homocysteine S-methyltransferase	Cysteine and methionine metabolism	2.1.1.13	RSP_2124 | RSP_3346 | RSP_3347 | RSP_2768	5-Methyltetrahydrofolate + L-Homocysteine <=> Tetrahydrofolate + L-Methionine + H+	CPD0230 + CPD0117 <=> CPD0080 + CPD0057 + CPD0063	Cytoplasmic	Reversible	Thermodynamics	2
RXN0159	R01777	HSST		homoserine O-succinyltransferase	Succinyl-CoA:L-homoserine O-succinyltransferase	Cysteine and methionine metabolism	2.3.1.46	RSP_0010	Succinyl-CoA + L-Homoserine => CoA + O-Succinyl-L-homoserine	CPD0071 + CPD0172 => CPD0010 + CPD0336	Cytoplasmic	Forward only	Heuristics	2
RXN0160	R00999			cystathionine gamma-synthase	O-Succinyl-L-homoserine succinate-lyase (deaminating)	Cysteine and methionine metabolism	2.5.1.48	RSP_2917	O-Succinyl-L-homoserine + H2O => 2-Oxobutanoate + Succinate + NH3 + H+	CPD0336 + CPD0001 => CPD0085 + CPD0034 + CPD0013 + CPD0063	Cytoplasmic	Forward only	Thermodynamics	2
RXN0161	R03260			cystathionine gamma-synthase	O-Succinyl-L-homoserine succinate-lyase (adding cysteine)	Cysteine and methionine metabolism	2.5.1.48	RSP_2917	O-Succinyl-L-homoserine + L-Cysteine <=> L-Cystathionine + Succinate + H+	CPD0336 + CPD0077 <=> CPD0993 + CPD0034 + CPD0063	Cytoplasmic	Reversible	Thermodynamics	2
RXN0162	R03217			cystathionine gamma-synthase	O-Acetyl-L-homoserine succinate-lyase (adding cysteine)	Cysteine and methionine metabolism	2.5.1.48	RSP_2917	O-Acetyl-L-homoserine + L-Cysteine <=> L-Cystathionine + Acetate + H+	CPD0324 + CPD0077 <=> CPD0993 + CPD0027 + CPD0063	Cytoplasmic	Forward only	Thermodynamics	2
RXN0163	R01288		metZ	cystathionine gamma-synthase	O4-succinyl-L-homoserine:hydrogen sulfide S-(3-amino-3-carboxypropyl)transferase	Cysteine and methionine metabolism	2.5.1.48	RSP_2917 | RSP_1851	O-Succinyl-L-homoserine + Hydrogen sulfide <=> L-Homocysteine + Succinate	CPD0336 + CPD0179 <=> CPD0117 + CPD0034 + CPD0063	Cytoplasmic	Reversible	Thermodynamics	2
RXN0165	R04945			cystathionine gamma-synthase	O-Acetylhomoserine succinate-lyase (adding cysteine)	Cysteine and methionine metabolism	2.5.1.48	RSP_2917	O-Acetyl-L-homoserine + L-Selenocysteine <=> L-Selenocystathionine + Acetate	CPD0324 + CPD0994 <=> CPD0995 + CPD0027 + CPD0063	Cytoplasmic	Reversible		2
RXN0166	R01287			O-acetylhomoserine sulfhydrylase	O-acetyl-L-homoserine:methanethiol	Cysteine and methionine metabolism	2.5.1.49	RSP_4161 | RSP_2431 | RSP_2917	O-Acetyl-L-homoserine + Hydrogen sulfide => L-Homocysteine + Acetate	CPD0324 + CPD0179 => CPD0117 + CPD0027 + CPD0063	Cytoplasmic	Forward only	Thermodynamics	2
RXN0167	R04859			O-acetylhomoserine sulfhydrylase	O3-acetyl-L-serine:thiosulfate 2-amino-2-carboxyethyltransferase (reducing, L-cysteine-forming)	Cysteine and methionine metabolism	2.5.1.49	RSP_4161 | RSP_2431	O-Acetyl-L-serine + Thiosulfate + Thioredoxin <=> L-Cysteine + Sulfite + Thioredoxin disulfide + Acetate + H+	CPD0313 + CPD0720 + CPD0197 <=> CPD0077 + CPD0074 + CPD0198 + CPD0027 + CPD0063	Cytoplasmic	Reversible		2
RXN0170	R01148	ALATA_D		branched chain amino acid: 2-keto-4-methylthiobutyrate aminotransferase	D-Alanine:2-oxoglutarate aminotransferase	D-Alanine, D-Glutamine and D-glutamate metabolism	2.6.1.21	RSP_1768 | RSP_3455	D-Alanine + 2-Oxoglutarate <=> Pyruvate + D-Glutamate	CPD0104 + CPD0023 <=> CPD0020 + CPD0150	Cytoplasmic	Reversible	Thermodynamics	2
RXN0171	R05053	ALATA_D		branched chain amino acid: 2-keto-4-methylthiobutyrate aminotransferase	D-Aspartate:2-oxoglutarate aminotransferase	D-Alanine, D-Glutamine and D-glutamate metabolism	2.6.1.21	RSP_1768 | RSP_3455	D-Aspartate + D-4-Hydroxy-2-oxoglutarate <=> Oxaloacetate + L-erythro-4-Hydroxyglutamate + H+	CPD0996 + CPD0841 <=> CPD0029 + CPD0778 + CPD0063	Cytoplasmic	Reversible	Thermodynamics	2
RXN0172	R01582	ALATA_D		branched chain amino acid: 2-keto-4-methylthiobutyrate aminotransferase	D-Phenylalanine:2-oxoglutarate aminotransferase	D-Alanine, D-Glutamine and D-glutamate metabolism	2.6.1.21	RSP_1768 | RSP_3455	D-Phenylalanine + 2-Oxoglutarate <=> Phenylpyruvate + D-Glutamate	CPD0644 + CPD0023 <=> CPD0645 + CPD0150	Cytoplasmic	Reversible	Thermodynamics	2
RXN0173	R00260	GLUR		glutamate racemase	glutamate racemase	D-Alanine, D-Glutamine and D-glutamate metabolism	5.1.1.3	RSP_2947	L-Glutamate <=> D-Glutamate	CPD0022 <=> CPD0150	Cytoplasmic	Reversible	Thermodynamics	2
RXN0174				arginine exchange		Exchange reaction			L-arginine[e] <=>	CPD0789 <=>	Extracellular	Forward only	Exchange Reaction
RXN0175				histidine exchange		Exchange reaction			L-histidine[e] <=>	CPD0791 <=>	Extracellular	Forward only	Exchange Reaction
RXN0176				lysine exchange		Exchange reaction			L-lysine[e] <=>	CPD0793 <=>	Extracellular	Forward only	Exchange Reaction
RXN0177				cysteine exchange		Exchange reaction			L-cysteine[e] <=>	CPD0795 <=>	Extracellular	Forward only	Exchange Reaction
RXN0178				glutamine exchange		Exchange reaction			L-glutamine[e] <=>	CPD0797 <=>	Extracellular	Forward only	Exchange Reaction
RXN0179				L-leucine exchange		Exchange reaction			L-leucine[e] <=>	CPD0799 <=>	Extracellular	Forward only	Exchange Reaction
RXN0180				L-isoleucine exchange		Exchange reaction			L-isoleucine[e] <=>	CPD0801 <=>	Extracellular	Forward only	Exchange Reaction
RXN0181				L-valine exchange		Exchange reaction			L-valine[e] <=>	CPD0803 <=>	Extracellular	Forward only	Exchange Reaction
RXN0182				L-methionine exchange		Exchange reaction			L-methionine[e] <=>	CPD0805 <=>	Extracellular	Forward only	Exchange Reaction
RXN0184				D-Alanyl-D-alanine exchange		Exchange reaction			D-Alanyl-D-alanine[e] <=>	CPD0810 <=>	Extracellular	Forward only	Exchange Reaction
RXN0185				glutathione exchange		Exchange reaction			glutathione[e] <=>	CPD0815 <=>	Extracellular	Forward only	Exchange Reaction
RXN0186				Glutathione disulfide exchange		Exchange reaction			Glutathione disulfide[e] <=>	CPD0817 <=>	Extracellular	Forward only	Exchange Reaction
RXN0187				cobalamin exchange		Exchange reaction			cobalamin[e] <=>	CPD0819 <=>	Extracellular	Forward only	Exchange Reaction
RXN0188				Cu2+ exchange		Exchange reaction			Cu2+[e] <=>	CPD0822 <=>	Extracellular	Forward only	Exchange Reaction
RXN0190				zinc exchange		Exchange reaction			zinc[e] <=>	CPD0827 <=>	Extracellular	Forward only	Exchange Reaction
RXN0191				Mn+2 exchange		Exchange reaction			Mn+2[e] <=>	CPD0832 <=>	Extracellular	Forward only	Exchange Reaction
RXN0192				Fe+2 exchange		Exchange reaction			Fe+2[e] <=>	CPD0829 <=>	Extracellular	Forward only	Exchange Reaction
RXN0193				Co2+ exchange		Exchange reaction			Co2+[e] <=>	CPD0835 <=>	Extracellular	Forward only	Exchange Reaction
RXN0194				heme exchange		Exchange reaction			heme[e] <=>	CPD0837 <=>	Extracellular	Forward only	Exchange Reaction
RXN0195				thiosulfate exchange		Exchange reaction			Thiosulfate[e] <=>	CPD0728 <=>	Extracellular	Forward only	Exchange Reaction
RXN0196				sulfate exchange		Exchange reaction			sulfate[e] <=>	CPD0730 <=>	Extracellular	Forward only	Exchange Reaction
RXN0197				molybdate exchange		Exchange reaction			Molybdate[e] <=>	CPD0732 <=>	Extracellular	Forward only	Exchange Reaction
RXN0198				putrescine exchange		Exchange reaction			putrescine[e] <=>	CPD0736 <=>	Extracellular	Forward only	Exchange Reaction
RXN0199				spermidine exchange		Exchange reaction			spermidine[e] <=>	CPD0738 <=>	Extracellular	Forward only	Exchange Reaction
RXN0200				glycine betaine exchange		Exchange reaction			betaine[e] <=>	CPD0742 <=>	Extracellular	Forward only	Exchange Reaction
RXN0201				L-proline exchange		Exchange reaction			L-proline[e] <=>	CPD0744 <=>	Extracellular	Forward only	Exchange Reaction
RXN0202				choline exchange		Exchange reaction			choline[e] <=>	CPD0746 <=>	Extracellular	Forward only	Exchange Reaction
RXN0204				Maltose exchange		Exchange reaction			Maltose[e] <=>	CPD0750 <=>	Extracellular	Forward only	Exchange Reaction
RXN0205				sorbitol exchange		Exchange reaction			D-Sorbitol[e] <=>	CPD0754 <=>	Extracellular	Forward only	Exchange Reaction
RXN0206				Mannitol exchange		Exchange reaction			Mannitol[e] <=>	CPD0756 <=>	Extracellular	Forward only	Exchange Reaction
RXN0207				sucrose exchange		Exchange reaction			sucrose[e] <=>	CPD0758 <=>	Extracellular	Forward only	Exchange Reaction
RXN0208				trehalose exchange		Exchange reaction			trehalose[e] <=>	CPD0760 <=>	Extracellular	Forward only	Exchange Reaction
RXN0209				glycerol exchange		Exchange reaction			glycerol[e] <=>	CPD0762 <=>	Extracellular	Forward only	Exchange Reaction
RXN0210				ribose exchange		Exchange reaction			ribose[e] <=>	CPD0764 <=>	Extracellular	Forward only	Exchange Reaction
RXN0211				xylose exchange		Exchange reaction			xylose[e] <=>	CPD0767 <=>	Extracellular	Forward only	Exchange Reaction
RXN0212				fructose exchange		Exchange reaction			fructose[e] <=>	CPD0769 <=>	Extracellular	Forward only	Exchange Reaction
RXN0213				phosphate exchange		Exchange reaction			phosphate[e] <=>	CPD0771 <=>	Extracellular	Forward only	Exchange Reaction
RXN0214				glutamate exchange		Exchange reaction			glutamate[e] <=>	CPD0773 <=>	Extracellular	Forward only	Exchange Reaction
RXN0215				aspartate exchange		Exchange reaction			aspartate[e] <=>	CPD0775 <=>	Extracellular	Forward only	Exchange Reaction
RXN0216				asparagine exchange		Exchange reaction			asparagine[e] <=>	CPD0777 <=>	Extracellular	Forward only	Exchange Reaction
RXN0217				H2O exchange		Exchange reaction			H2O[e] <=>	CPD0872 <=>	Extracellular	Forward only	Exchange Reaction
RXN0219				Ammonia exchange		Exchange reaction			NH3[e] <=>	CPD0875 <=>	Extracellular	Forward only	Exchange Reaction
RXN0220				Sodium exchange		Exchange reaction			Sodium[e] <=>	CPD0878 <=>	Extracellular	Forward only	Exchange Reaction
RXN0221				Calcium exchange		Exchange reaction			Calcium[e] <=>	CPD0881 <=>	Extracellular	Forward only	Exchange Reaction
RXN0222				CO2 exchange		Exchange reaction			CO2[e] <=>	CPD0883 <=>	Extracellular	Forward only	Exchange Reaction
RXN0223				O2 exchange		Exchange reaction			O2[e] <=>	CPD0885 <=>	Extracellular	Forward only	Exchange Reaction
RXN0224				Succinate exchange		Exchange reaction			Succinate[e] <=>	CPD0887 <=>	Extracellular	Forward only	Exchange Reaction
RXN0225				Malate exchange		Exchange reaction			Malate[e] <=>	CPD0890 <=>	Extracellular	Forward only	Exchange Reaction
RXN0226				Fumarate exchange		Exchange reaction			Fumarate[e] <=>	CPD0892 <=>	Extracellular	Forward only	Exchange Reaction
RXN0227				Pyruvate exchange		Exchange reaction			Pyruvate[e] <=>	CPD0895 <=>	Extracellular	Forward only	Exchange Reaction
RXN0228				2-Oxobutanoate exchange		Exchange reaction			2-Oxobutanoate[e] <=>	CPD0897 <=>	Extracellular	Forward only	Exchange Reaction
RXN0229				2-Oxopentanoic acid exchange		Exchange reaction			2-Oxopentanoic acid[e] <=>	CPD0899 <=>	Extracellular	Forward only	Exchange Reaction
RXN0230				3'-AMP exchange		Exchange reaction			3'-AMP[e] <=>	CPD0901 <=>	Extracellular	Forward only	Exchange Reaction
RXN0231				3'-UMP exchange		Exchange reaction			3'-UMP[e] <=>	CPD0903 <=>	Extracellular	Forward only	Exchange Reaction
RXN0232				3'-GMP exchange		Exchange reaction			3'-GMP[e] <=>	CPD0905 <=>	Extracellular	Forward only	Exchange Reaction
RXN0233				3'-CMP exchange		Exchange reaction			3'-CMP[e] <=>	CPD0907 <=>	Extracellular	Forward only	Exchange Reaction
RXN0234				D-Alanine exchange		Exchange reaction			D-Alanine[e] <=>	CPD0909 <=>	Extracellular	Forward only	Exchange Reaction
RXN0235				L-Alanine exchange		Exchange reaction			L-Alanine[e] <=>	CPD0911 <=>	Extracellular	Forward only	Exchange Reaction
RXN0236				Glycine exchange		Exchange reaction			Glycine[e] <=>	CPD0913 <=>	Extracellular	Forward only	Exchange Reaction
RXN0237				Citrate exchange		Exchange reaction			Citrate[e] <=>	CPD0925 <=>	Extracellular	Forward only	Exchange Reaction
RXN0238				Mannose exchange		Exchange reaction			Mannose[e] <=>	CPD1041 <=>	Extracellular	Forward only	Exchange Reaction
RXN0239	R04429		fabI	enoyl-[acyl-carrier-protein] reductase [NADH]	Butyryl-[acyl-carrier protein]:malonyl-CoA C-acyltransferase(decarboxylating, oxoacyl- and enoyl-reducing)	Fatty acid biosynthesis	1.3.1.9	RSP_3176 | RSP_2344 | RSP_1256	Butyryl-[acp] + NAD+ <= But-2-enoyl-[acyl-carrier protein] + NADH + H+	CPD1009 + CPD0003 <= CPD0997 + CPD0004 + CPD0063	CytoplasmicMembrane	Backward only	E. coli model	4
RXN0240	R04955		fabI	enoyl-[acyl-carrier-protein] reductase [NADH]	Hexanoyl-[acyl-carrier protein]:malonyl-CoA C-acyltransferase(decarboxylating, oxoacyl- and enoyl-reducing)	Fatty acid biosynthesis	1.3.1.9	RSP_3176 | RSP_2344 | RSP_1256	Hexanoyl-[acp] + NAD+ <= trans-Hex-2-enoyl-[acp] + NADH + H+	CPD1010 + CPD0003 <= CPD0928 + CPD0004 + CPD0063	CytoplasmicMembrane	Backward only	E. coli model	4
RXN0241	R04958		fabI	enoyl-[acyl-carrier-protein] reductase [NADH]	Octanoyl-[acyl-carrier protein]:malonyl-CoAC-acyltransferase(decarboxylating, oxoacyl- and enoyl-reducing)	Fatty acid biosynthesis	1.3.1.9	RSP_3176 | RSP_2344 | RSP_1256	Octanoyl-[acp] + NAD+ <= trans-Oct-2-enoyl-[acp] + NADH + H+	CPD0541 + CPD0003 <= CPD0613 + CPD0004 + CPD0063	CytoplasmicMembrane	Backward only	E. coli model	4
RXN0242	R04961		fabI	enoyl-[acyl-carrier-protein] reductase [NADH]	Decanoyl-[acyl-carrier protein]:malonyl-CoA C-acyltransferase(decarboxylating, oxoacyl- and enoyl-reducing)	Fatty acid biosynthesis	1.3.1.9	RSP_3176 | RSP_2344 | RSP_1256	Decanoyl-[acp] + NAD+ <= trans-Dec-2-enoyl-[acp] + NADH + H+	CPD1011 + CPD0003 <= CPD0479 + CPD0004 + CPD0063	CytoplasmicMembrane	Backward only	E. coli model	4
RXN0243	R04724		fabI	enoyl-[acyl-carrier-protein] reductase [NADH]	Dodecanoyl-[acyl-carrier protein]:malonyl-CoA C-acyltransferase(decarboxylating, oxoacyl- and enoyl-reducing)	Fatty acid biosynthesis	1.3.1.9	RSP_3176 | RSP_2344 | RSP_1256	Dodecanoyl-[acp] + NAD+ <= trans-Dodec-2-enoyl-[acp] + NADH + H+	CPD1012 + CPD0003 <= CPD0612 + CPD0004 + CPD0063	CytoplasmicMembrane	Backward only	E. coli model	4
RXN0244	R04966		fabI	enoyl-[acyl-carrier-protein] reductase [NADH]	Tetradecanoyl-[acyl-carrier protein]:malonyl-CoA C-acyltransferase(decarboxylating, oxoacyl- and enoyl-reducing)	Fatty acid biosynthesis	1.3.1.9	RSP_3176 | RSP_2344 | RSP_1256	Tetradecanoyl-[acp] + NAD+ <= trans-Tetradec-2-enoyl-[acp] + NADH + H+	CPD1013 + CPD0003 <= CPD0611 + CPD0004 + CPD0063	CytoplasmicMembrane	Backward only	E. coli model	4
RXN0245	R04969		fabI	enoyl-[acyl-carrier-protein] reductase [NADH]	Hexadecanoyl-[acyl-carrier protein]:malonyl-CoA C-acyltransferase(decarboxylating, oxoacyl- and enoyl-reducing)	Fatty acid biosynthesis	1.3.1.9	RSP_3176 | RSP_2344 | RSP_1256	Hexadecanoyl-[acp] + NAD+ <= trans-Hexadec-2-enoyl-[acp] + NADH + H+	CPD1014 + CPD0003 <= CPD0610 + CPD0004 + CPD0063	CytoplasmicMembrane	Backward only	E. coli model	4
RXN0246			fabI	enoyl-[acyl-carrier-protein] reductase [NADH]	Octadecanoyl-[acyl-carrier protein]:malonyl-CoA C-acyltransferase(decarboxylating, oxoacyl- and enoyl-reducing)	Fatty acid biosynthesis	1.3.1.9	RSP_3176 | RSP_2344 | RSP_1256	Octadecanoyl-[acp] + NAD+ <= trans-Octadec-2-enoyl-[acp] + NADH + H+	CPD0143 + CPD0003 <= CPD0149 + CPD0004 + CPD0063	CytoplasmicMembrane	Backward only	E. coli model	4
RXN0247	R01977			short-chain dehydrogenase/reductase SDR	(R)-3-Hydroxybutanoyl-CoA:NADP+ oxidoreductase	Fatty acid biosynthesis	1.1.1.36	RSP_3963 | RSP_0747	(R)-3-Hydroxybutanoyl-CoA + NADP+ <=> Acetoacetyl-CoA + NADPH + H+	CPD0606 + CPD0006 <=> CPD0194 + CPD0005 + CPD0063	Cytoplasmic	Reversible	Thermodynamics	3
RXN0248	R04355		fabH	3-oxoacyl-[acyl-carrier-protein] synthase III	acetyl-CoA:malonyl-[acyl-carrier protein] C-acyltransferase	Fatty acid biosynthesis	2.3.1.180	RSP_2612 | RSP_3177 | RSP_3468 | RSP_2464 | RSP_2777	Acetyl-[acyl-carrier protein] + Malonyl-[acyl-carrier protein] <=> Acetoacetyl-[acp] + CO2 + Acyl-carrier protein	CPD0608 + CPD0348 <=> CPD0609 + CPD0011 + CPD0156	Cytoplasmic	Reversible		3
RXN0249	R01624		fabH	3-oxoacyl-[acyl-carrier-protein] synthase III	acetyl-CoA:[acyl-carrier-protein] S-acetyltransferase	Fatty acid biosynthesis	2.3.1.180	RSP_2612	Acetyl-CoA + Acyl-carrier protein + H+ <=> CoA + Acetyl-[acyl-carrier protein]	CPD0021 + CPD0156 + CPD0063 <=> CPD0010 + CPD0608	Cytoplasmic	Reversible		3
RXN0251	R04751			Acyl-CoA dehydrogenase	Hexanoyl-CoA:(acceptor) 2,3-oxidoreductase	Fatty acid biosynthesis	1.3.99.2	RSP_0156 | RSP_1679	Hexanoyl-CoA + FAD <=> trans-Hex-2-enoyl-CoA + FADH2	CPD0929 + CPD0015 <=> CPD0930 + CPD0368	Cytoplasmic	Reversible	Thermodynamics	2
RXN0252	R01279			Acyl-CoA dehydrogenase	Palmitoyl-CoA:oxygen 2-oxidoreductase	Fatty acid biosynthesis	1.3.99.3	RSP_1679	Palmitoyl-CoA + FAD <=> trans-Hexadec-2-enoyl-CoA + FADH2	CPD0931 + CPD0015 <=> CPD0932 + CPD0368	Cytoplasmic	Reversible	Thermodynamics	2
RXN0253	R03990			Acyl-CoA dehydrogenase	Tetradecanoyl-CoA:(acceptor) 2,3-oxidoreductase	Fatty acid biosynthesis	1.3.99.3	RSP_1679	Tetradecanoyl-CoA + FAD <=> trans-Tetradec-2-enoyl-CoA + FADH2	CPD0933 + CPD0015 <=> CPD0934 + CPD0368	Cytoplasmic	Reversible	Thermodynamics	2
RXN0254	R03857			Acyl-CoA dehydrogenase	Lauroyl-CoA:(acceptor) 2,3-oxidoreductase	Fatty acid biosynthesis	1.3.99.3	RSP_1679	Lauroyl-CoA + FAD <=> 2-trans-Dodecenoyl-CoA + FADH2	CPD0935 + CPD0015 <=> CPD0936 + CPD0368	Cytoplasmic	Reversible	Thermodynamics	2
RXN0255	R04754			Acyl-CoA dehydrogenase	Decanoyl-CoA:(acceptor) 2,3-oxidoreductase	Fatty acid biosynthesis	1.3.99.3	RSP_1679	Decanoyl-CoA + FAD <=> trans-Dec-2-enoyl-CoA + FADH2	CPD0937 + CPD0015 <=> CPD0938 + CPD0368	Cytoplasmic	Reversible	Thermodynamics	2
RXN0256	R03777			Acyl-CoA dehydrogenase	Octanoyl-CoA:oxygen 2-oxidoreductase	Fatty acid biosynthesis	1.3.99.3	RSP_1679	Octanoyl-CoA + FAD <=> trans-Oct-2-enoyl-CoA + FADH2	CPD0939 + CPD0015 <=> CPD0940 + CPD0368	Cytoplasmic	Reversible	Thermodynamics	2
RXN0257	R03172			Acyl-CoA dehydrogenase	S)-2-methylbutanoyl-CoA:acceptor 2,3-oxidoreductase	Fatty acid biosynthesis	1.3.99.3	RSP_0156 | RSP_1679	(S)-2-Methylbutanoyl-CoA + FAD <=> 2-Methylbut-2-enoyl-CoA + FADH2	CPD0941 + CPD0015 <=> CPD0942 + CPD0368	Cytoplasmic	Reversible	Thermodynamics	2
RXN0258	R00924			Acyl-CoA dehydrogenase	Propanoyl-CoA:(acceptor) 2,3-oxidoreductase	Fatty acid biosynthesis	1.3.99.3	RSP_1679	Propanoyl-CoA + FAD <=> Propenoyl-CoA + FADH2	CPD0079 + CPD0015 <=> CPD0943 + CPD0368	Cytoplasmic	Reversible	Thermodynamics	2
RXN0259	R02661			Acyl-CoA dehydrogenase	-methylpropanoyl-CoA:(acceptor) 2,3-oxidoreductase	Fatty acid biosynthesis	1.3.99.3	RSP_0156 | RSP_1679	2-Methylpropanoyl-CoA + FAD <=> 2-Methylprop-2-enoyl-CoA + FADH2	CPD0944 + CPD0015 <=> CPD0945 + CPD0368	Cytoplasmic	Reversible	Thermodynamics	2
RXN0260	R08092			Acyl-CoA dehydrogenase		Fatty acid biosynthesis	1.3.99.-	RSP_3182 | RSP_2199 | RSP_0742	5-Methylhex-4-enoyl-CoA + FAD <=> (2E)-5-Methylhexa-2,4-dienoyl-CoA + FADH2	CPD0946 + CPD0015 <=> CPD0947 + CPD0368	Cytoplasmic	Reversible	Thermodynamics	2
RXN0262	R02487	GLUTCOADHc		Acyl-CoA dehydrogenase	Glutaryl-CoA:(acceptor) 2,3-oxidoreductase (decarboxylating)	Fatty acid biosynthesis	1.3.99.7	RSP_1295	Glutaryl-CoA + H+ + FAD <=> FADH2 + Crotonoyl-CoA + CO2	CPD0950 + CPD0063 + CPD0015 <=> CPD0951 + CPD0368 + CPD0011	Cytoplasmic	Reversible	Thermodynamics	2
RXN0263	R04533		fabG	3-oxoacyl-[acyl-carrier-protein] reductase	(3R)-3-Hydroxybutanoyl-[acyl-carrier protein]:NADP+ oxidoreductase	Fatty acid biosynthesis	1.1.1.100	RSP_3888 | RSP_3440 | RSP_3062 | RSP_2538 | RSP_2461 | RSP_2371 | RSP_0610	(3R)-3-Hydroxybutanoyl-[acyl-carrier protein] + NADP+ <=> Acetoacetyl-[acp] + NADPH + H+	CPD0998 + CPD0006 <=> CPD0609 + CPD0005 + CPD0063	Cytoplasmic	Reversible		2
RXN0264	R04953		fabG	3-oxoacyl-[acyl-carrier-protein] reductase	(3R)-3-Hydroxyhexanoyl-[acyl-carrier-protein]:NADP+ oxidoreductase	Fatty acid biosynthesis	1.1.1.100	RSP_3888 | RSP_3440 | RSP_3062 | RSP_2538 | RSP_2461 | RSP_2371 | RSP_0610	(R)-3-Hydroxyhexanoyl-[acp] + NADP+ <=> 3-Oxohexanoyl-[acp] + NADPH + H+	CPD0605 + CPD0006 <=> CPD0604 + CPD0005 + CPD0063	Cytoplasmic	Reversible		2
RXN0265	R04536		fabG	3-oxoacyl-[acyl-carrier-protein] reductase	(3R)-3-Hydroxyoctanoyl-[acyl-carrier-protein]:NADP+ oxidoreductase	Fatty acid biosynthesis	1.1.1.100	RSP_3888 | RSP_3440 | RSP_3062 | RSP_2538 | RSP_2461 | RSP_2371 | RSP_0610	(3R)-3-Hydroxyoctanoyl-[acyl-carrier protein] + NADP+ <=> 3-Oxooctanoyl-[acp] + NADPH + H+	CPD0999 + CPD0006 <=> CPD1000 + CPD0005 + CPD0063	Cytoplasmic	Reversible		2
RXN0266	R04534		fabG	3-oxoacyl-[acyl-carrier-protein] reductase	3R)-3-Hydroxydecanoyl-[acyl-carrier-protein]:NADP+ oxidoreductase	Fatty acid biosynthesis	1.1.1.100	RSP_3888 | RSP_3440 | RSP_3062 | RSP_2538 | RSP_2461 | RSP_2371 | RSP_0610	(3R)-3-Hydroxydecanoyl-[acyl-carrier protein] + NADP+ <=> 3-Oxodecanoyl-[acp] + NADPH	CPD0503 + CPD0006 <=> CPD1002 + CPD0005 + CPD0063	Cytoplasmic	Reversible		2
RXN0267	R04566		fabG	3-oxoacyl-[acyl-carrier-protein] reductase	(3R)-3-Hydroxytetradecanoyl-[acyl-carrier-protein]:NADP+ oxidoreductase	Fatty acid biosynthesis	1.1.1.100	RSP_3888 | RSP_3440 | RSP_3062 | RSP_2538 | RSP_2461 | RSP_2371 | RSP_0610	(3R)-3-Hydroxytetradecanoyl-[acyl-carrier protein] + NADP+ <=> 3-Oxotetradecanoyl-[acp] + NADPH + H+	CPD0509 + CPD0006 <=> CPD1003 + CPD0005 + CPD0063	Cytoplasmic	Reversible		2
RXN0268	R04964		fabG	3-oxoacyl-[acyl-carrier-protein] reductase	(3R)-3-Hydroxydodecanoyl-[acyl-carrier-protein]:NADP+ oxidoreductase	Fatty acid biosynthesis	1.1.1.100	RSP_3888 | RSP_3440 | RSP_3062 | RSP_2538 | RSP_2461 | RSP_2371 | RSP_0610	(R)-3-Hydroxydodecanoyl-[acp] + NADP+ <=> 3-Oxododecanoyl-[acp] + NADPH + H+	CPD1001 + CPD0006 <=> CPD1004 + CPD0005 + CPD0063	Cytoplasmic	Reversible		2
RXN0269	R04543		fabG	3-oxoacyl-[acyl-carrier-protein] reductase	(3R)-3-Hydroxypalmitoyl-[acyl-carrier-protein]:NADP+ oxidoreductase	Fatty acid biosynthesis	1.1.1.100	RSP_3888 | RSP_3440 | RSP_3062 | RSP_2538 | RSP_2461 | RSP_2371 | RSP_0610	(3R)-3-Hydroxypalmitoyl-[acyl-carrier protein] + NADP+ <=> 3-Oxohexadecanoyl-[acp] + NADPH + H+	CPD1005 + CPD0006 <=> CPD1006 + CPD0005 + CPD0063	Cytoplasmic	Reversible		2
RXN0270	R07763		fabG	3-oxoacyl-[acyl-carrier-protein] reductase		Fatty acid biosynthesis	1.1.1.100	RSP_3888 | RSP_3440 | RSP_3062 | RSP_2538 | RSP_2461 | RSP_2371 | RSP_0610	3-Oxostearoyl-[acp] + NADPH + H+ <=> 3-Hydroxyoctadecanoyl-[acp] + NADP+	CPD1007 + CPD0005 + CPD0063 <=> CPD1008 + CPD0006	Cytoplasmic	Reversible		2
RXN0271	R04386	ACCOACr	acc	acetyl-CoA carboxylase carboxyltransferase subunit alpha	Acetyl-CoA:carbon-dioxide ligase (ADP-forming)	Fatty acid biosynthesis	6.4.1.2	(RSP_1772 & RSP_0929) | (RSP_0190 & RSP_0191)	Acetyl-CoA + Carboxybiotin-carboxyl-carrier protein + H+ <=> Malonyl-CoA + Holo-[carboxylase]	CPD0021 + CPD0491 + CPD0063 <=> CPD0065 + CPD0554	Cytoplasmic	Reversible		2
RXN0272	R01626		fabD	[Acyl-carrier-protein] S-malonyltransferase	malonyl-CoA:[acyl-carrier protein] S-malonyltransferase	Fatty acid biosynthesis	2.3.1.39	RSP_2682	Malonyl-CoA + Acyl-carrier protein <=> CoA + Malonyl-[acyl-carrier protein]	CPD0065 + CPD0156 <=> CPD0010 + CPD0348	Cytoplasmic	Reversible		2
RXN0273	R04952		fabB	3-oxoacyl-[acyl-carrier-protein] synthase I	butyryl-[acyl-carrier protein]:malonyl-[acyl-carrier-protein]C-acyltransferase (decarboxylating)	Fatty acid biosynthesis	2.3.1.41	RSP_3177 | RSP_3468 | RSP_2464 | RSP_2777	Butyryl-[acp] + Malonyl-[acyl-carrier protein] <=> 3-Oxohexanoyl-[acp] + CO2 + Acyl-carrier protein	CPD1009 + CPD0348 <=> CPD0604 + CPD0011 + CPD0156	Cytoplasmic	Reversible		2
RXN0274	R04957		fabB	3-oxoacyl-[acyl-carrier-protein] synthase I	hexanoyl-[acyl-carrier protein]:malonyl-[acyl-carrier-protein] C-acyltransferase (decarboxylating)	Fatty acid biosynthesis	2.3.1.41	RSP_3177 | RSP_3468 | RSP_2464 | RSP_2777	Hexanoyl-[acp] + Malonyl-[acyl-carrier protein] <=> 3-Oxooctanoyl-[acp] + CO2 + Acyl-carrier protein	CPD1010 + CPD0348 <=> CPD1000 + CPD0011 + CPD0156	Cytoplasmic	Reversible		2
RXN0275	R04960		fabB	3-oxoacyl-[acyl-carrier-protein] synthase I	Octanoyl-[acyl-carrier protein]:malonyl-[acyl-carrier-protein] C-acyltransferase (decarboxylating)	Fatty acid biosynthesis	2.3.1.41	RSP_3177 | RSP_3468 | RSP_2464 | RSP_2777	Octanoyl-[acp] + Malonyl-[acyl-carrier protein] <=> 3-Oxodecanoyl-[acp] + CO2 + Acyl-carrier protein	CPD0541 + CPD0348 <=> CPD1002 + CPD0011 + CPD0156	Cytoplasmic	Reversible		2
RXN0276	R04963		fabB	3-oxoacyl-[acyl-carrier-protein] synthase I	Decanoyl-[acyl-carrier protein]:malonyl-[acyl-carrier-protein] C-acyltransferase (decarboxylating)	Fatty acid biosynthesis	2.3.1.41	RSP_3177 | RSP_3468 | RSP_2464 | RSP_2777	Decanoyl-[acp] + Malonyl-[acyl-carrier protein] <=> 3-Oxododecanoyl-[acp] + CO2 + Acyl-carrier protein	CPD1011 + CPD0348 <=> CPD1004 + CPD0011 + CPD0156	Cytoplasmic	Reversible		2
RXN0277	R04726		fabB	3-oxoacyl-[acyl-carrier-protein] synthase I	dodecanoyl-[acyl-carrier-protein]:malonyl-[acyl-carrier-protein] C-acyltransferase (decarboxylating)	Fatty acid biosynthesis	2.3.1.41	RSP_3177 | RSP_3468 | RSP_2464 | RSP_2777	Dodecanoyl-[acyl-carrier protein] + Malonyl-[acyl-carrier protein] <=> 3-Oxotetradecanoyl-[acp] + CO2 + Acyl-carrier protein	CPD1012 + CPD0348 <=> CPD1003 + CPD0011 + CPD0156	Cytoplasmic	Reversible		2
RXN0278	R04968		fabB	3-oxoacyl-[acyl-carrier-protein] synthase I	Tetradecanoyl-[acyl-carrier protein]:malonyl-[acyl-carrier-protein] C-acyltransferase (decarboxylating)	Fatty acid biosynthesis	2.3.1.41	RSP_3177 | RSP_3468 | RSP_2464 | RSP_2777	Tetradecanoyl-[acp] + Malonyl-[acyl-carrier protein] <=> 3-Oxohexadecanoyl-[acp] + CO2 + Acyl-carrier protein	CPD1013 + CPD0348 <=> CPD1006 + CPD0011 + CPD0156	Cytoplasmic	Reversible		2
RXN0279	R07762		fabB	3-oxoacyl-[acyl-carrier-protein] synthase I		Fatty acid biosynthesis	2.3.1.41	RSP_3177 | RSP_3468 | RSP_2464 | RSP_2777	Hexadecanoyl-[acp] + Malonyl-[acyl-carrier protein] <=> 3-Oxostearoyl-[acp] + Acyl-carrier protein + CO2	CPD1014 + CPD0348 <=> CPD1007 + CPD0011 + CPD0156	Cytoplasmic	Reversible		2
RXN0280	R04535		fabA	3-hydroxydecanoyl-(acyl carrier protein) dehydratase	(3R)-3-Hydroxydecanoyl-[acyl-carrier protein] hydro-lyase	Fatty acid biosynthesis	4.2.1.60	RSP_3178	(3R)-3-Hydroxydecanoyl-[acyl-carrier protein] <=> trans-Dec-2-enoyl-[acp] + H2O	CPD0503 <=> CPD0479 + CPD0001	Cytoplasmic	Reversible		2
RXN0281			fabZ	enoyl-ACP dehydratase		Fatty acid biosynthesis	4.2.1.-	RSP_2712	But-2-enoyl-[acyl-carrier protein] + H2O <=> (3R)-3-Hydroxybutanoyl-[acyl-carrier protein]	CPD0997 + CPD0001 <=> CPD0998	Cytoplasmic	Reversible		2
RXN0282			fabZ	enoyl-ACP dehydratase		Fatty acid biosynthesis	4.2.1.-	RSP_2712	trans-Hex-2-enoyl-[acp] + H2O <=> (R)-3-Hydroxyhexanoyl-[acp]	CPD0928 + CPD0001 <=> CPD0605	Cytoplasmic	Reversible		2
RXN0283			fabZ	enoyl-ACP dehydratase		Fatty acid biosynthesis	4.2.1.-	RSP_2712	trans-Oct-2-enoyl-[acp] + H2O <=> (3R)-3-Hydroxyoctanoyl-[acyl-carrier protein]	CPD0613 + CPD0001 <=> CPD0999	Cytoplasmic	Reversible		2
RXN0285			fabZ	enoyl-ACP dehydratase		Fatty acid biosynthesis	4.2.1.-	RSP_2712	trans-dodec-2-enoyl-[acp] + H2O <=> (R)-3-Hydroxydodecanoyl-[acp]	CPD0612 + CPD0001 <=> CPD1001	Cytoplasmic	Reversible		2
RXN0286			fabZ	enoyl-ACP dehydratase		Fatty acid biosynthesis	4.2.1.-	RSP_2712	trans-tetradec-2-enoyl-[acp] + H2O <=> (R)-3-Hydroxyteradecanoyl-[acp]	CPD0611 + CPD0001 <=> CPD0509	Cytoplasmic	Reversible		2
RXN0287			fabZ	enoyl-ACP dehydratase		Fatty acid biosynthesis	4.2.1.-	RSP_2712	Trans-hexadec-2-enoyl-[acp] + H2O <=> (R)-3-Hydroxypalmitoyl-[acp]	CPD0610 + CPD0001 <=> CPD1005	Cytoplasmic	Reversible		2
RXN0288			fabZ	enoyl-ACP dehydratase		Fatty acid biosynthesis	4.2.1.-	RSP_2712	Trans-octadec-2-enoyl-[acp] + H2O <=> (R)-3-Hydroxyoctadecanoyl-[acp]	CPD0149 + CPD0001 <=> CPD1008	Cytoplasmic	Reversible		2
RXN0289	R01706				Oleoyl-[acyl-carrier protein] hydrolase	Fatty acid biosynthesis	3.1.2.14	?	Hexadecanoyl-[acp] + H2O <=> Acyl-carrier protein + Hexadecanoic acid + 2 H+	CPD1014 + CPD0001 <=> CPD0156 + CPD0154 + 2 CPD0063	Cytoplasmic	Reversible		1
RXN0290	R00238			thiolase	Acetyl-CoA:acetyl-CoA C-acetyltransferase	Fatty acid metabolism	2.3.1.9	RSP_1354 | RSP_3184 | RSP_0745 | RSP_2197	2 Acetyl-CoA <=> CoA + Acetoacetyl-CoA	2 CPD0021 <=> CPD0010 + CPD0194	Cytoplasmic	Reversible	Thermodynamics	2
RXN0291	R01177			thiolase	butanoyl-CoA:acetyl-CoA C-butanoyltransferase	Fatty acid metabolism	2.3.1.9	RSP_1354 | RSP_3184 | RSP_0745 | RSP_2197 | RSP_3536	Acetyl-CoA + Butanoyl-CoA <=> CoA + 3-Oxohexanoyl-CoA	CPD0021 + CPD0578 <=> CPD0010 + CPD0532	Cytoplasmic	Reversible	Thermodynamics	2
RXN0292	R04747			thiolase	Hexanoyl-CoA:acetyl-CoA C-acyltransferase	Fatty acid metabolism	2.3.1.9	RSP_3536	Hexanoyl-CoA + Acetyl-CoA <=> CoA + 3-Oxooctanoyl-CoA	CPD0929 + CPD0021 <=> CPD0010 + CPD0585	Cytoplasmic	Reversible	Thermodynamics	2
RXN0293	R03778			thiolase	Octanoyl-CoA:acetyl-CoA C-acyltransferase	Fatty acid metabolism	2.3.1.9	RSP_3536	Octanoyl-CoA + Acetyl-CoA <=> CoA + 3-Oxodecanoyl-CoA	CPD0939 + CPD0021 <=> CPD0010 + CPD0584	Cytoplasmic	Reversible	Thermodynamics	2
RXN0294	R04742			thiolase	Decanoyl-CoA:acetyl-CoA C-acyltransferase	Fatty acid metabolism	2.3.1.9	RSP_3536	Decanoyl-CoA + Acetyl-CoA <=> CoA + 3-Oxododecanoyl-CoA	CPD0937 + CPD0021 <=> CPD0010 + CPD0513	Cytoplasmic	Reversible	Thermodynamics	2
RXN0295	R03858			thiolase	Lauroyl-CoA:acetyl-CoA C-acyltransferase	Fatty acid metabolism	2.3.1.9	RSP_3536	Lauroyl-CoA + Acetyl-CoA <=> CoA + 3-Oxotetradecanoyl-CoA	CPD0935 + CPD0021 <=> CPD0010 + CPD0508	Cytoplasmic	Reversible	Thermodynamics	2
RXN0296				thiolase	Tetradecanoyl-CoA:acetyl-CoA C-acyltransferase	Fatty acid metabolism	2.3.1.9	RSP_3536	Tetradecanoyl-CoA + Acetyl-CoA <=> CoA + 3-Oxohexadecanoyl-CoA	CPD0933 + CPD0021 <=> CPD0010 + CPD0468	Cytoplasmic	Reversible	Thermodynamics	2
RXN0297	R00927			thiolase	acetyl-CoA:propanoyl-CoA 2-C-acetyltransferase	Fatty acid metabolism	2.3.1.9	RSP_3536	Propanoyl-CoA + Acetyl-CoA <=> CoA + 2-Methylacetoacetyl-CoA	CPD0079 + CPD0021 <=> CPD0010 + CPD1026	Cytoplasmic	Reversible	Thermodynamics	2
RXN0298	R08095			thiolase	3-methylcrotonyl-CoA:acetyl-CoA C-acyltransferase	Fatty acid metabolism	2.3.1.9	RSP_3536	3-Methylcrotonyl-CoA + Acetyl-CoA <=> 5-Methyl-3-oxo-4-hexenoyl-CoA + CoA	CPD0430 + CPD0021 <=> CPD0010 + CPD1029	Cytoplasmic	Reversible	Thermodynamics	2
RXN0299	R08091			thiolase	7-methyl-3-oxo-6-octenoyl-CoA:acetyl-CoA C-acyltransferase	Fatty acid metabolism	2.3.1.9	RSP_3536	5-Methylhex-4-enoyl-CoA + Acetyl-CoA <=> 7-Methyl-3-oxo-6-octenoyl-CoA + CoA	CPD0946 + CPD0021 <=> CPD0010 + CPD1028	Cytoplasmic	Reversible	Thermodynamics	2
RXN0301	R04738		fadB	enoyl-CoA hydratase	(S)-3-Hydroxyhexadecanoyl-CoA hydro-lyase	Fatty acid metabolism	4.2.1.17	RSP_0155 | RSP_3833 | RSP_0913 | RSP_1340 | RSP_2196	(S)-3-Hydroxyhexadecanoyl-CoA <=> trans-Hexadec-2-enoyl-CoA + H2O	CPD0529 <=> CPD0932 + CPD0001	Cytoplasmic	Reversible	Thermodynamics	2
RXN0302	R04740		fadB	enoyl-CoA hydratase	(S)-3-Hydroxytetradecanoyl-CoA hydro-lyase	Fatty acid metabolism	4.2.1.17	RSP_0155 | RSP_3833 | RSP_0913 | RSP_1340 | RSP_2196	(S)-3-Hydroxytetradecanoyl-CoA <=> trans-Tetradec-2-enoyl-CoA + H2O	CPD0482 <=> CPD0934 + CPD0001	Cytoplasmic	Reversible	Thermodynamics	2
RXN0303	R04170		fadB	enoyl-CoA hydratase	(S)-3-Hydroxydodecanoyl-CoA hydro-lyase	Fatty acid metabolism	4.2.1.17	RSP_0155 | RSP_3833 | RSP_0913 | RSP_1340 | RSP_2196	S)-3-Hydroxydodecanoyl-CoA <=> 2-trans-Dodecenoyl-CoA + H2O	CPD0481 <=> CPD0936 + CPD0001	Cytoplasmic	Reversible	Thermodynamics	2
RXN0304	R04744		fadB	enoyl-CoA hydratase	(S)-Hydroxydecanoyl-CoA hydro-lyase	Fatty acid metabolism	4.2.1.17	RSP_0155 | RSP_3833 | RSP_0913 | RSP_1340 | RSP_2196	(S)-Hydroxydecanoyl-CoA <=> trans-Dec-2-enoyl-CoA + H2O	CPD0478 <=> CPD0938 + CPD0001	Cytoplasmic	Reversible	Thermodynamics	2
RXN0305	R04746		fadB	enoyl-CoA hydratase	(S)-Hydroxyoctanoyl-CoA hydro-lyase	Fatty acid metabolism	4.2.1.17	RSP_0155 | RSP_3833 | RSP_0913 | RSP_1340 | RSP_2196	(S)-Hydroxyoctanoyl-CoA <=> trans-Oct-2-enoyl-CoA + H2O	CPD0467 <=> CPD0940 + CPD0001	Cytoplasmic	Reversible	Thermodynamics	2
RXN0306	R04749		fadB	enoyl-CoA hydratase	(S)-Hydroxyhexanoyl-CoA hydro-lyase	Fatty acid metabolism	4.2.1.17	RSP_0155 | RSP_3833 | RSP_0913 | RSP_1340 | RSP_2196	(S)-Hydroxyhexanoyl-CoA <=> trans-Hex-2-enoyl-CoA + H2O	CPD0448 <=> CPD0930 + CPD0001	Cytoplasmic	Reversible	Thermodynamics	2
RXN0307	R03026		fadB	enoyl-CoA hydratase	(S)-3-Hydroxybutanoyl-CoA hydro-lyase	Fatty acid metabolism	4.2.1.17	RSP_0155 | RSP_3833 | RSP_0913 | RSP_1340 | RSP_2196	(S)-3-Hydroxybutanoyl-CoA => Crotonoyl-CoA + H2O	CPD0339 => CPD0951 + CPD0001	Cytoplasmic	Forward only	SBC	2
RXN0308	R04137		fadB	enoyl-CoA hydratase	3-Hydroxyisopentyl-CoA hydro-lyase	Fatty acid metabolism	4.2.1.17	RSP_0155 | RSP_3833 | RSP_0913 | RSP_1340 | RSP_2196	3-Hydroxyisovaleryl-CoA <=> 3-Methylcrotonyl-CoA + H2O	CPD0445 <=> CPD0430 + CPD0001	Cytoplasmic	Reversible	Thermodynamics	2
RXN0309	R04224		fadB	enoyl-CoA hydratase	(S)-3-Hydroxyisobutyryl-CoA hydro-lyase	Fatty acid metabolism	4.2.1.17	RSP_0155 | RSP_3833 | RSP_0913 | RSP_1340 | RSP_2196	2-Methylprop-2-enoyl-CoA + H2O <=> (S)-3-Hydroxyisobutyryl-CoA	CPD0424 <=> CPD0945 + CPD0001	Cytoplasmic	Reversible	Thermodynamics	2
RXN0310	R04204		fadB	enoyl-CoA hydratase	(2S,3S)-3-Hydroxy-2-methylbutanoyl-CoA hydro-liase	Fatty acid metabolism	4.2.1.17	RSP_0155 | RSP_3833 | RSP_0913 | RSP_1340 | RSP_2196	(2S,3S)-3-Hydroxy-2-methylbutanoyl-CoA <=> 2-Methylbut-2-enoyl-CoA + H2O + H+	CPD0420 <=> CPD0942 + CPD0001 + CPD0063	Cytoplasmic	Reversible	Thermodynamics	2
RXN0311	R08093		fadB	enoyl-CoA hydratase	3-hydroxy-5-methylhex-4-enoyl-CoA hydro-lyase	Fatty acid metabolism	4.2.1.17	RSP_0155 | RSP_3833 | RSP_0913 | RSP_1340 | RSP_2196	(2E)-5-Methylhexa-2,4-dienoyl-CoA + H2O <=> 3-Hydroxy-5-methylhex-4-enoyl-CoA	CPD0411 <=> CPD0947 + CPD0001	Cytoplasmic	Reversible	Thermodynamics	2
RXN0312	R03045		fadB	enoyl-CoA hydratase	3-Hydroxypropionyl-CoA hydro-lyase	Fatty acid metabolism	4.2.1.17	RSP_0155 | RSP_3833 | RSP_0913 | RSP_1340 | RSP_2196	3-Hydroxypropionyl-CoA <=> Propenoyl-CoA + H2O	CPD0397 <=> CPD0943 + CPD0001	Cytoplasmic	Reversible	Thermodynamics	2
RXN0315	R04737			3-hydroxyacyl-CoA dehydrogenase / short chain enoyl-CoA hydratase	(S)-3-Hydroxyhexadecanoyl-CoA:NAD+ oxidoreductase	Fatty acid metabolism	1.1.1.35	RSP_3535 | RSP_2196	(S)-3-Hydroxyhexadecanoyl-CoA + NAD+ <=> 3-Oxopalmitoyl-CoA + NADH + H+	CPD0529 + CPD0003 <=> CPD0468 + CPD0004 + CPD0063	Cytoplasmic	Reversible	Thermodynamics	2
RXN0316	R04739	HACD6		3-hydroxyacyl-CoA dehydrogenase / short chain enoyl-CoA hydratase	(S)-3-Hydroxytetradecanoyl-CoA:NAD+ oxidoreductase	Fatty acid metabolism	1.1.1.35	RSP_3535 | RSP_2196	(S)-3-Hydroxytetradecanoyl-CoA + NAD+ <=> 3-Oxotetradecanoyl-CoA +NADH	CPD0482 + CPD0003 <=> CPD0508 + CPD0004 + CPD0063	Cytoplasmic	Reversible	Thermodynamics	2
RXN0317	R04741			3-hydroxyacyl-CoA dehydrogenase / short chain enoyl-CoA hydratase	(S)-3-hydroxydodecanoyl-CoA:NAD+ oxidoreductase	Fatty acid metabolism	1.1.1.35	RSP_3535 | RSP_2196	(S)-3-Hydroxydodecanoyl-CoA + NAD+ <=> 3-Oxododecanoyl-CoA + NADH + H+	CPD0481 + CPD0003 <=> CPD0513 + CPD0004 + CPD0063	Cytoplasmic	Reversible	Thermodynamics	2
RXN0318	R04743			3-hydroxyacyl-CoA dehydrogenase / short chain enoyl-CoA hydratase	(S)-hydroxydecanoyl-CoA:NAD+ oxidoreductase	Fatty acid metabolism	1.1.1.35	RSP_3535 | RSP_2196	(S)-Hydroxydecanoyl-CoA + NAD+ <=> 3-Oxodecanoyl-CoA + NADH + H+	CPD0478 + CPD0003 <=> CPD0584 + CPD0004 + CPD0063	Cytoplasmic	Reversible	Thermodynamics	2
RXN0319	R04745			3-hydroxyacyl-CoA dehydrogenase / short chain enoyl-CoA hydratase	(S)-hydroxyoctanoyl-CoA:NAD+ oxidoreductase	Fatty acid metabolism	1.1.1.35	RSP_3535 | RSP_2196	(S)-Hydroxyoctanoyl-CoA + NAD+ <=> 3-Oxooctanoyl-CoA + NADH + H+	CPD0467 + CPD0003 <=> CPD0585 + CPD0004 + CPD0063	Cytoplasmic	Reversible	Thermodynamics	2
RXN0320	R04748			3-hydroxyacyl-CoA dehydrogenase / short chain enoyl-CoA hydratase	(S)-hydroxyhexanoyl-CoA:NAD+ oxidoreductase	Fatty acid metabolism	1.1.1.35	RSP_3535 | RSP_2196	(S)-Hydroxyhexanoyl-CoA + NAD+ <=> 3-Oxohexanoyl-CoA + NADH + H+	CPD0448 + CPD0003 <=> CPD0532 + CPD0004 + CPD0063	Cytoplasmic	Reversible	Thermodynamics	2
RXN0322	R00943	FTHFLi		formate--tetrahydrofolate ligase	Formate:tetrahydrofolate ligase (ADP-forming)	Folate biosynthesis	6.3.4.3	RSP_0663	Tetrahydrofolate + Formate + ATP => ADP + Orthophosphate + 10-Formyltetrahydrofolate	CPD0080 + CPD0046 + CPD0002 => CPD0008 + CPD0009 + CPD0159	Cytoplasmic	Forward only	SBC	2
RXN0323	R00944	FTHFD	purU	formyltetrahydrofolate deformylase	10-Formyltetrahydrofolate amidohydrolase	Folate biosynthesis	3.5.1.10	RSP_0944	10-Formyltetrahydrofolate + H2O <=> Formate + Tetrahydrofolate	CPD0159 + CPD0001 <=> CPD0046 + CPD0080 + CPD0063	Cytoplasmic	Reversible	Thermodynamics	2
RXN0324	R03504	DHNPA		dihydroneopterin aldolase	2-Amino-4-hydroxy-6-(D-erythro-1,2,3-trihydroxypropyl)-7,8-	Folate biosynthesis	4.1.2.25	RSP_1861	2-Amino-4-hydroxy-6-(D-erythro-1,2,3-trihydroxypropyl)-7,8-dihydropteridine <=> Glycolaldehyde + 2-Amino-4-hydroxy-6-hydroxymethyl-7,8-dihydropteridine	CPD0522 <=> CPD0174 + CPD0364	Cytoplasmic	Reversible	Thermodynamics	2
RXN0325	R03503	HPPK	folK	2-amino-4-hydroxy-6-hydroxymethyldihydropteridine pyrophosphokinase	ATP:2-amino-4-hydroxy-6-hydroxymethyl-7,8-dihydropteridine	Folate biosynthesis	2.7.6.3	RSP_1668	ATP + 2-Amino-4-hydroxy-6-hydroxymethyl-7,8-dihydropteridine <=> AMP + 2-Amino-7,8-dihydro-4-hydroxy-6-(diphosphooxymethyl)pteridine	CPD0002 + CPD0364 <=> CPD0018 + CPD0518	Cytoplasmic	Reversible	Thermodynamics	2
RXN0326	R03066	FOLD3	R03066	dihydropteroate synthase	2-Amino-4-hydroxy-6-hydroxymethyl-7,8-dihydropteridine:4-	Folate biosynthesis	2.5.1.15	RSP_1862	2-Amino-4-hydroxy-6-hydroxymethyl-7,8-dihydropteridine + 4-Aminobenzoate <=> Dihydropteroate + H2O	CPD0364 + CPD0250 <=> CPD0309 + CPD0001	Cytoplasmic	Reversible	Thermodynamics	2
RXN0327		FOLD3	R03067	dihydropteroate synthase	2-amino-4-hydroxy-6-hydroxymethyl-7,8-dihydropteridine-diphosphate:4-aminobenzoate 2-amino-4-hydroxydihydropteridine-6-methenyltransferase	Folate biosynthesis	2.5.1.15	RSP_1862	2-Amino-7,8-dihydro-4-hydroxy-6-(diphosphooxymethyl)pteridine + 4-Aminobenzoate => Diphosphate + Dihydropteroate	CPD0518 + CPD0250 => CPD0309 + CPD0012 + CPD0063	Cytoplasmic	Forward only	Thermodynamics	2
RXN0328	R00939		folA	dihydrofolate reductase	5,6,7,8-tetrahydrofolate:NADP+ oxidoreductase	Folate biosynthesis	1.5.1.3	RSP_0389	Tetrahydrofolate + NADP+ <=> Dihydrofolate + NADPH + H+	CPD0080 + CPD0006 <=> CPD0221 + CPD0005 + CPD0063	Cytoplasmic	Reversible	Thermodynamics	2
RXN0329	R00937		folA	dihydrofolate reductase	5,6,7,8-tetrahydrofolate:NAD+ oxidoreductase	Folate biosynthesis	1.5.1.3	RSP_0389	Tetrahydrofolate + 2 NADP+ <= Folate + 2 NADPH + 2 H+	CPD0080 + 2 CPD0006 <= CPD0614 + 2 CPD0005 + 2 CPD0063	Cytoplasmic	Backward only	Heuristics	2
RXN0330	R02235		folA	dihydrofolate reductase	dihydrofolate:NAD+ oxidoreductase	Folate biosynthesis	1.5.1.3	RSP_0389	Dihydrofolate + NAD+ <=> Folate + NADH + H+	CPD0221 + CPD0006 <=> CPD0614 + CPD0005 + CPD0063	Cytoplasmic	Reversible	Thermodynamics	2
RXN0331	R01654	FPGS4			10-Formyltetrahydrofolate:L-glutamate ligase (ADP-forming)	Folate biosynthesis	6.3.2.17	RSP_0930	ATP + 10-Formyltetrahydrofolate + L-Glutamate <=> ADP + Orthophosphate + 10-Formyltetrahydrofolyl L-glutamate	CPD0002 + CPD0159 + CPD0022 <=> CPD0008 + CPD0009 + CPD0548 + CPD0063	Cytoplasmic	Reversible	Thermodynamics	2
RXN0332	R02237	FPGS4	folC	folylpolyglutamate synthetase	7,8-dihydropteroate:L-glutamate ligase (ADP-forming)	Folate biosynthesis	6.3.2.17	RSP_0930	ATP + Dihydropteroate + L-Glutamate <=> ADP + Orthophosphate + Dihydrofolate	CPD0002 + CPD0309 + CPD0022 <=> CPD0008 + CPD0009 + CPD0221 + CPD0063	Cytoplasmic	Reversible	Thermodynamics	2
RXN0333	R00942	FPGS4	folC	folylpolyglutamate synthetase	Tetrahydrofolate:L-glutamate gamma-ligase (ADP-forming)	Folate biosynthesis	6.3.2.17	RSP_0930	ATP + Tetrahydrofolate + L-Glutamate <=> ADP + Orthophosphate + Tetrahydrofolyl-[Glu](2) + H+	CPD0002 + CPD0080 + CPD0022 <=> CPD0008 + CPD0009 + CPD0615 + CPD0063	Cytoplasmic	Reversible	Thermodynamics	2
RXN0334	R01716			aminodeoxychorismate synthase	chorismate:L-glutamine aminotransferase	Folate biosynthesis	2.6.1.85	RSP_0817	Chorismate + L-Glutamine <=> 4-Amino-4-deoxychorismate + L-Glutamate	CPD0165 + CPD0052 <=> CPD0572 + CPD0022	Cytoplasmic	Reversible	Thermodynamics	2
RXN0335	R05553			hypothetical protein	4-amino-4-deoxychorismate pyruvate-lyase	Folate biosynthesis	4.1.3.38	RSP_0816	4-Amino-4-deoxychorismate => 4-Aminobenzoate + Pyruvate	CPD0572 => CPD0250 + CPD0020 + CPD0063	Cytoplasmic	Forward only	Thermodynamics	2
RXN0336	R01655	MTHFC		bifunctional 5,10-methylene-tetrahydrofolate dehydrogenase/5,10-methylene-tetrahydrofolate cyclohydrolase	5,10-Methenyltetrahydrofolate 5-hydrolase (decyclizing)	Folate biosynthesis	3.5.4.9	RSP_0661	5,10-Methenyltetrahydrofolate + H2O <=> 10-Formyltetrahydrofolate + H+	CPD0232 + CPD0001 <=> CPD0159 + CPD0063	Cytoplasmic	Reversible	Thermodynamics	2
RXN0337	R00875	SBTD_D2	smoS	sorbitol dehydrogenase	D-sorbitol:NAD+ 2-oxidoreductase	Fructose and mannose metabolism	1.1.1.14	RSP_0095 | RSP_0096 | RSP_3704	D-Sorbitol + NAD+ <=> D-fructose + NADH + H+	CPD0291 + CPD0003 <=> CPD0075 + CPD0004 + CPD0063	Cytoplasmic	Reversible	Thermodynamics	4
RXN0338			mtlK	mannitol dehydrogenase	D-mannitol:NAD+ 2-oxidoreductase	Fructose and mannose metabolism	1.1.1.67	RSP_0096	D-mannitol + NAD+ <=> D-fructose + NADH + H+	CPD0599 + CPD0003 <=> CPD0075 + CPD0004 + CPD0063	Cytoplasmic	Reversible	Thermodynamics	4
RXN0341	R07134		mtlK	mannitol dehydrogenase	D-arabinitol:NAD+ 2-oxidoreductase (D-ribulose-forming)	Fructose and mannose metabolism	1.1.1.250	RSP_0096	D-Arabitol + NAD+ <=> D-Ribulose + NADH + H+	CPD0786 + CPD0003 <=> CPD0187 + CPD0004 + CPD0063	Cytoplasmic	Reversible	Thermodynamics	4
RXN0343				putative fructokinase	ATP:D-fructose 6-phosphotransferase	Fructose and mannose metabolism	2.7.1.4	RSP_2257	ATP + D-fructose => ADP + D-fructose 6-phosphate + H+	CPD0002 + CPD0075 => CPD0008 + CPD0067 + CPD0063	Cytoplasmic	Forward only	SBC	2
RXN0344	R00883	MAN1PT2r	xanB	mannose-1-phosphate guanylyltransferase (GDP)	GDP:D-mannose-1-phosphate guanylyltransferase	Fructose and mannose metabolism	2.7.7.22	RSP_0834 | RSP_4053	GDP + D-Mannose 1-phosphate + H+ <=> Orthophosphate + GDP-mannose	CPD0028 + CPD0261 + CPD0063 <=> CPD0009 + CPD0076	Cytoplasmic	Reversible	Thermodynamics	2
RXN0345	R00772	MAN6PI		D-mannose-6-phosphate aldose-ketose-isomerase	D-mannose-6-phosphate aldose-ketose-isomerase	Fructose and mannose metabolism	5.3.1.8	RSP_0834 | RSP_4053	D-Mannose 6-phosphate <=> D-Fructose 6-phosphate	CPD0177 <=> CPD0067	Cytoplasmic	Reversible	Thermodynamics	2
RXN0346	R01818	PMANM	manB	phosphomannomutase	D-Mannose 6-phosphate 1,6-phosphomutase	Fructose and mannose metabolism	5.4.2.8	RSP_0835 | RSP_4052	D-Mannose 6-phosphate <=> D-Mannose 1-phosphate	CPD0177 <=> CPD0261	Cytoplasmic	Reversible	Thermodynamics	2
RXN0347	R00888	GMAND	gmd	NAD-dependent epimerase/dehydratase	GDP-mannose 4,6-hydro-lyase	Fructose and mannose metabolism	4.2.1.47	RSP_4109	GDP-mannose <=> GDP-4-dehydro-6-deoxy-D-mannose + H2O	CPD0076 <=> CPD0351 + CPD0001	Cytoplasmic	Reversible	Thermodynamics	2
RXN0348	R05692	GFUCS	wcaG	putative nucleotide di-P-sugar epimerase or dehydratase	GDP-L-fucose:NADP+ 4-oxidoreductase (3,5-epimerizing)	Fructose and mannose metabolism	1.1.1.271	RSP_4108	GDP-L-fucose + NADP+ <=> GDP-4-dehydro-6-deoxy-D-mannose + NADPH +	CPD0190 + CPD0006 <=> CPD0351 + CPD0005 + CPD0063	Cytoplasmic	Reversible	Thermodynamics	2
RXN0350	R02071	FRUK_r	fruK	1-phosphofructokinase	ATP:D-fructose-1-phosphate 6-phosphotransferase	Fructose and mannose metabolism	2.7.1.56	RSP_1787	ATP + D-Fructose 1-phosphate => ADP + D-Fructose 1,6-bisphosphate + H+	CPD0002 + CPD0330 => CPD0008 + CPD0206 + CPD0063	Cytoplasmic	Forward only	Dauner et al (2000). E. coli metabolic	2
RXN0351	R01015	TPI	cbbJ	triosephosphate isomerase	D-glyceraldehyde-3-phosphate aldose-ketose-isomerase	Fructose and mannose metabolism	5.3.1.1	RSP_1947	D-Glyceraldehyde 3-phosphate <=> Glycerone phosphate	CPD0091 <=> CPD0086	Cytoplasmic	Reversible	Thermodynamics	2
RXN0352	R00291	UDPG4E	galE-2	UDP-galactose 4-epimerase	UDP-glucose 4-epimerase	Galactose metabolism	5.1.3.2	RSP_0159 | RSP_0520 | RSP_3989 | RSP_0652	UDP-glucose <=> UDP-D-galactose	CPD0025 <=> CPD0042	Cytoplasmic	Reversible	Thermodynamics	2
RXN0355	R00494	LTD4DP	ggt	Gamma-glutamyltransferase	glutathione gamma-glutamylaminopeptidase	Glutathione metabolism	2.3.2.2	RSP_3272 | RSP_1499	Glutathione + H2O <=> Cys-Gly + L-Glutamate	CPD0041 + CPD0001 <=> CPD0370 + CPD0022	Periplasmic	Reversible	Thermodynamics	2
RXN0356	R00894	GLUCYS	gshA	putative glutathione synthetase	L-glutamate:L-cysteine gamma-ligase (ADP-forming)	Glutathione metabolism	6.3.2.2	RSP_1005	ATP + L-Glutamate + L-Cysteine <=> ADP + Orthophosphate + gamma-L-Glutamyl-L-cysteine	CPD0002 + CPD0022 + CPD0077 <=> CPD0008 + CPD0009 + CPD0269 + CPD0063	Cytoplasmic	Reversible	Thermodynamics	3
RXN0357	R00497	GTHS	gshB	glutathione synthetase	gamma-L-glutamyl-L-cysteine:glycine ligase (ADP-forming)	Glutathione metabolism	6.3.2.3	RSP_1815	ATP + gamma-L-Glutamyl-L-cysteine + Glycine <=> ADP + Orthophosphate + Glutathione	CPD0002 + CPD0269 + CPD0030 <=> CPD0008 + CPD0009 + CPD0041 + CPD0063	Cytoplasmic	Reversible	Thermodynamics	3
RXN0359	R00094	GTHOr	gor	NADPH-glutathione reductase	glutathione:NAD+ oxidoreductase	Glutathione metabolism	1.8.1.7	RSP_0358	2 Glutathione + NADP+ <=> Glutathione disulfide + NADPH + H+	2 CPD0041 + CPD0006 <=> CPD0099 + CPD0005 + CPD0063	Cytoplasmic	Reversible	Thermodynamics	3
RXN0360		GTHP		putative glutathione peroxidase	glutathione:hydrogen-peroxide oxidoreductase	Glutathione metabolism	1.11.1.9	RSP_2389	H2O2 + 2 Glutathione => Glutathione disulfide + 2 H2O	CPD0024 + 2 CPD0041 => CPD0099 + 2 CPD0001	Periplasmic	Forward only	Thermodynamics	2
RXN0361	R00847	GLYK	glpK	glycerol kinase	ATP:glycerol 3-phosphotransferase	Glycerophospholipid metabolism	2.7.1.30	RSP_2662	ATP + Glycerol <=> ADP + sn-Glycerol 3-phosphate	CPD0002 + CPD0089 <=> CPD0008 + CPD0073 + CPD0063	Cytoplasmic	Reversible	Thermodynamics	4
RXN0362	R00848		glpD	glycerol-3-phosphate dehydrogenase	sn-Glycerol-3-phosphate:(acceptor) 2-oxidoreductase	Glycerophospholipid metabolism	1.1.5.3	RSP_2670 | RSP_1510	sn-Glycerol 3-phosphate + FAD <=> Glycerone phosphate + FADH2	CPD0073 + CPD0015 <=> CPD0086 + CPD0368	Cytoplasmic	Reversible	Thermodynamics	4
RXN0363	R00851	G3PAT160	plsX	putative glycerol-3-phosphate acyltransferase PlsX	acyl-CoA:sn-glycerol-3-phosphate 1-O-acyltransferase	Glycerophospholipid metabolism	2.3.1.15	RSP_2613 | RSP_1004	sn-Glycerol 3-phosphate + Acyl-CoA <=> 1-Acyl-sn-glycerol 3-phosphate + CoA	CPD0073 + CPD0032 <=> CPD0276 + CPD0010	Cytoplasmic	Reversible		4
RXN0364	R02056	PETOHMm_hs	pmtA	phosphatidylethanolamine N-methyltransferase / phosphatidyl-N-methylethanolamine N-methyltransferase	S-Adenosyl-L-methionine:phosphatidylethanolamine N-methyltransferase	Glycerophospholipid metabolism	2.1.1.17	RSP_0721	S-Adenosyl-L-methionine + Phosphatidylethanolamine <=> S-Adenosyl-L-homocysteine + Phosphatidyl-N-methylethanolamine	CPD0017 + CPD0203 <=> CPD0019 + CPD0354	Cytoplasmic	Reversible		4
RXN0365	R03424		pmtA	phosphatidylethanolamine N-methyltransferase / phosphatidyl-N-methylethanolamine N-methyltransferase	S-Adenosyl-L-methionine:phosphatidyl-N-methylethanolamine N-methyltransferase	Glycerophospholipid metabolism	2.1.1.71	RSP_0721	S-Adenosyl-L-methionine + Phosphatidyl-N-methylethanolamine <=> S-Adenosyl-L-homocysteine + Phosphatidyl-N-dimethylethanolamine	CPD0017 + CPD0354 <=> CPD0019 + CPD0961	Cytoplasmic	Reversible		4
RXN0366	R01320		pmtA	phosphatidylethanolamine N-methyltransferase / phosphatidyl-N-methylethanolamine N-methyltransferase	S-Adenosyl-L-methionine:phosphatidyl-N-dimethylethanolamine N-methyltransferase	Glycerophospholipid metabolism	2.1.1.71	RSP_0721	S-Adenosyl-L-methionine + Phosphatidyl-N-dimethylethanolamine <=> S-Adenosyl-L-homocysteine + Phosphatidylcholine	CPD0017 + CPD0961 <=> CPD0019 + CPD0118	Cytoplasmic	Reversible		4
RXN0367	R01800	PSSA161	pssA	CDP-alcohol phosphatidyltransferase	CDP-diacylglycerol:L-serine 3-phosphatidyltransferase	Glycerophospholipid metabolism	2.7.8.8	RSP_0720	CDP-diacylglycerol + L-Serine <=> CMP + Phosphatidylserine + H+	CPD0176 + CPD0053 <=> CPD0045 + CPD0417 + CPD0063	CytoplasmicMembrane	Reversible	Thermodynamics	4
RXN0368	R01801	CDGGGPP3	pgsA	CDP-diacylglycerol--glycerol-3-phosphate 3-phosphatidyltransferase	CDP-diacylglycerol:sn-glycerol-3-phosphate 3-phosphatidyltransferase	Glycerophospholipid metabolism	2.7.8.5	RSP_1073	CDP-diacylglycerol + sn-Glycerol 3-phosphate <=> CMP + Phosphatidylglycerophosphate + H+	CPD0176 + CPD0073 <=> CPD0045 + CPD0470 + CPD0063	CytoplasmicMembrane	Reversible	Thermodynamics	4
RXN0369			btaA	S-adenosylmethionine-diacylglycerol 3-amino-3-carboxypropyl transferase	S-adenosyl-L-methionine:1,2-diacyl-sn-glycerol 3-amino-3-carboxypropyltransferase	Glycerophospholipid metabolism		RSP_0856	1,2-Diacyl-sn-glycerol + S-Adenosyl-L-methionine <=> Diacylglycerylhomoserine + 5'-Methylthioadenosine	CPD0263 + CPD0017 <=> CPD0623 + CPD0127	Cytoplasmic	Reversible		4
RXN0370			btaB	S-adenosylmethionine-diacylgycerolhomoserine-N-methlytransferase	S-adenosylmethionine:diacylglycerylhomoserine N-methyltransferase (diacylglyceryl-N,N,N-trimethylhomoserine-forming)	Glycerophospholipid metabolism		RSP_0857	Diacylglycerylhomoserine + 3 S-Adenosyl-L-methionine <=> Diacylglyceryl-N,N,N-trimethylhomoserine + 3 S-Adenosyl-L-homocysteine	CPD0623 + 3 CPD0017 <=> CPD0624 + 3 CPD0019	Cytoplasmic	Reversible		4
RXN0371	R01799	DASYN181	cdsA	phosphatidate cytidylyltransferase	CTP:phosphatidate cytidyltransferase	Glycerophospholipid metabolism	2.7.7.41	RSP_2708	CTP + Phosphatidate + H+ <=> Diphosphate + CDP-diacylglycerol	CPD0051 + CPD0222 + CPD0063 <=> CPD0012 + CPD0176	CytoplasmicMembrane	Reversible	Thermodynamics	3
RXN0372	R02055	PSDm_hs		phosphatidylserine decarboxylase	Phsophatidyl-L-serine carboxy-lyase	Glycerophospholipid metabolism	4.1.1.65	RSP_0719	Phosphatidylserine => Phosphatidylethanolamine + CO2	CPD0417 + CPD0063 => CPD0203 + CPD0011	CytoplasmicMembrane	Forward only	Heuristics	3
RXN0373	R02029	PGPP120	pgpA	putative phosphatidylglycerophosphatase A	Phosphatidylglycerophosphate phosphohydrolase	Glycerophospholipid metabolism	3.1.3.27	RSP_2834	Phosphatidylglycerophosphate + H2O <=> Phosphatidylglycerol + Orthophosphate	CPD0470 + CPD0001 <=> CPD0199 + CPD0009	CytoplasmicMembrane	Forward only	Heuristics	3
RXN0375	R02241	AGPAT1		phospholipid/glycerol acyltransferase	acyl-CoA:1-acyl-sn-glycerol-3-phosphate 2-O-acyltransferase	Glycerophospholipid metabolism	2.3.1.51	RSP_0735 | RSP_3827	Phosphatidate + CoA <=> 1-Acyl-sn-glycerol 3-phosphate + Acyl-CoA	CPD0222 + CPD0010 <=> CPD0276 + CPD0032	CytoplasmicMembrane	Reversible		2
RXN0376	R02240	DAGK160	dgkA	diacylglycerol kinase	ATP:1,2-diacylglycerol 3-phosphotransferase	Glycerophospholipid metabolism	2.7.1.107	RSP_3087	ATP + 1,2-Diacyl-sn-glycerol <=> ADP + Phosphatidate + H+	CPD0002 + CPD0263 <=> CPD0008 + CPD0222 + CPD0063	CytoplasmicMembrane	Reversible	Thermodynamics	2
RXN0377	R01310	PCHOLPr_hs		phospholipase D/transphosphatidylase	Phosphatidylcholine phosphatidohydrolase	Glycerophospholipid metabolism	3.1.4.4	RSP_0113	Phosphatidylcholine + H2O <=> Phosphatidate + Choline + H+	CPD0118 + CPD0001 <=> CPD0222 + CPD0088 + CPD0063	Cytoplasmic	Reversible		2
RXN0378	R02051	PCHOLPr_hs		phospholipase D/transphosphatidylase	Phosphatidylethanolamine phosphatidohydrolase	Glycerophospholipid metabolism	3.1.4.4	RSP_0113	Phosphatidylethanolamine + H2O => Ethanolamine + Phosphatidate + H+	CPD0203 + CPD0001 => CPD0222 + CPD0955 + CPD0063	Cytoplasmic	Forward only	Thermodynamics	2
RXN0383	R01021	CHOLK		putative choline kinase	ATP:choline phosphotransferase	Glycerophospholipid metabolism	2.7.1.32	RSP_1457	ATP + Choline <=> ADP + Choline phosphate	CPD0002 + CPD0088 <=> CPD0008 + CPD0254	Cytoplasmic	Reversible	Thermodynamics	2
RXN0384	R05794			CDP-diacylglycerol-choline O-phosphatidyltransferase	CDP-diacylglycerol:choline O-phosphatidyltransferase	Glycerophospholipid metabolism	2.7.8.24	RSP_0565	CDP-diacylglycerol + Choline <=> CMP + Phosphatidylcholine + H+	CPD0176 + CPD0088 <=> CPD0045 + CPD0118 + CPD0063	CytoplasmicMembrane	Reversible		2
RXN0385	R01773	HSDy		homoserine dehydrogenase	L-Homoserine:NAD+ oxidoreductase	Glycine, serine and threonine metabolism	1.1.1.3	RSP_0403	L-Homoserine + NADP+ <=> L-Aspartate 4-semialdehyde + NADPH + H+	CPD0172 + CPD0006 <=> CPD0231 + CPD0005 + CPD0063	Cytoplasmic	Reversible	Thermodynamics	4
RXN0386	R00996	THRD_Lr		L-threonine ammonia-lyase	L-threonine ammonia-lyase (2-oxobutanoate-forming)	Glycine, serine and threonine metabolism	4.3.1.19	RSP_2252	L-Threonine => 2-Oxobutanoate + NH3	CPD0136 => CPD0085 + CPD0013	Cytoplasmic	Forward only	Thermodynamics	4
RXN0387	R03425	GCC2am	gcvP	glycine dehydrogenase	glycine:lipoylprotein oxidoreductase (decarboxylating and acceptor-aminomethylating)	Glycine, serine and threonine metabolism	1.4.4.2	RSP_2195	Glycine + Lipoylprotein <=> S-Aminomethyldihydrolipoylprotein + CO2	CPD0030 + CPD0391 <=> CPD0461 + CPD0011	Cytoplasmic	Reversible		3
RXN0388	R01466	THRS	thrC	threonine synthase	O-phospho-L-homoserine phosphate-lyase (adding	Glycine, serine and threonine metabolism	4.2.3.1	RSP_1831	O-Phospho-L-homoserine + H2O <=> L-Threonine + Orthophosphate	CPD0333 + CPD0001 <=> CPD0136 + CPD0009	Cytoplasmic	Forward only	Heuristics	2
RXN0389	R05086	THRS	thrC	threonine synthase	O-Phospho-4-hydroxy-L-threonine phospho-lyase	Glycine, serine and threonine metabolism	4.2.3.1	RSP_1831	O-Phospho-4-hydroxy-L-threonine + H2O <=> 4-Hydroxy-L-threonine + Orthophosphate	CPD0550 + CPD0001 <=> CPD0962 + CPD0009	Cytoplasmic	Forward only	Heuristics	2
RXN0390	R00751	THRA		L-threonine aldolase	L-threonine acetaldehyde-lyase (glycine-forming)	Glycine, serine and threonine metabolism	4.1.2.5	RSP_1448 | RSP_2302	L-Threonine => Glycine + Acetaldehyde	CPD0136 => CPD0030 + CPD0066	Cytoplasmic	Forward only	SBC	2
RXN0392	R00945	GHMT3	glyA	serine hydroxymethyltransferase	5,10-Methylenetetrahydrofolate:glycine hydroxymethyltransferase	Glycine, serine and threonine metabolism	2.1.2.1	RSP_0823	5,10-Methylenetetrahydrofolate + Glycine + H2O <=> Tetrahydrofolate + L-serine	CPD0110 + CPD0030 + CPD0001 <=> CPD0080 + CPD0053	Cytoplasmic	Reversible	Thermodynamics	2
RXN0393	R00588			serine-pyruvate aminotransferase/aspartate aminotransferase	L-Serine:glyoxylate aminotransferase	Glycine, serine and threonine metabolism	2.6.1.45	RSP_0245	L-Serine + Glyoxylate <=> Hydroxypyruvate + Glycine	CPD0053 + CPD0039 <=> CPD0125 + CPD0030	Cytoplasmic	Reversible	Thermodynamics	2
RXN0394	R00582	PSP_D	serB	phosphoserine phosphatase	O-phospho-L-serine phosphohydrolase	Glycine, serine and threonine metabolism	3.1.3.3	RSP_1350	O-Phospho-L-serine + H2O <=> L-Serine + Orthophosphate	CPD0316 + CPD0001 <=> CPD0053 + CPD0009	Cytoplasmic	Forward only	Heuristics	2
RXN0395	R04173	OHPBAT	serC	phosphoserine aminotransferase	3-Phosphoserine:2-oxoglutarate aminotransferase	Glycine, serine and threonine metabolism	2.6.1.52	RSP_1351	O-Phospho-L-serine + 2-Oxoglutarate <=> 3-Phosphonooxypyruvate + L-Glutamate	CPD0316 + CPD0023 <=> CPD0438 + CPD0022	Cytoplasmic	Reversible	Thermodynamics	2
RXN0396	R05085	OHPBAT	serC	phosphoserine aminotransferase	O-Phospho-4-hydroxy-L-threonine:2-oxoglutarate aminotransferase	Glycine, serine and threonine metabolism	2.6.1.52	RSP_1351	O-Phospho-4-hydroxy-L-threonine + 2-Oxoglutarate <=> 2-Oxo-3-hydroxy-4-phosphobutanoate + L-Glutamate	CPD0550 + CPD0023 <=> CPD0964 + CPD0022	Cytoplasmic	Reversible	Thermodynamics	2
RXN0397	R01513	PGCDr	serA	D-isomer specific 2-hydroxyacid dehydrogenase, NAD binding subunit	3-Phospho-D-glycerate:NAD+ 2-oxidoreductase	Glycine, serine and threonine metabolism	1.1.1.95	RSP_3407 | RSP_3447 | RSP_1352	3-Phospho-D-glycerate + NAD+ <=> 3-Phosphonooxypyruvate + NADH + H+	CPD0140 + CPD0003 <=> CPD0438 + CPD0004 + CPD0063	Cytoplasmic	Reversible	Thermodynamics	2
RXN0398	R00371	GLYAT	kbl	2-amino-3-ketobutyrate coenzyme A ligase	Acetyl-CoA:glycine C-acetyltransferase	Glycine, serine and threonine metabolism	2.3.1.29	RSP_2376	Acetyl-CoA + Glycine <=> CoA + L-2-Amino-3-oxobutanoic acid	CPD0021 + CPD0030 <=> CPD0010 + CPD0454	Cytoplasmic	Reversible	Thermodynamics	2
RXN0399	R01465	THRD	tdh	L-threonine 3-dehydrogenase	L-Threonine:NAD+ oxidoreductase	Glycine, serine and threonine metabolism	1.1.1.103	RSP_2377	L-Threonine + NAD+ <=> L-2-Amino-3-oxobutanoic acid + NADH + H+	CPD0136 + CPD0003 <=> CPD0454 + CPD0004 + CPD0063	Cytoplasmic	Reversible	Thermodynamics	2
RXN0400	R02300	GCC2	gcvT	glycine cleavage system aminomethyltransferase T	S-Aminomethyldihydrolipoylprotein:(6S)-tetrahydrofolate	Glycine, serine and threonine metabolism	2.1.2.10	RSP_2193	5-Formyltetrahydrofolate + H+ <=> 5,10-Methenyltetrahydrofolate + H2O	CPD0452 + CPD0063 <=> CPD0232 + CPD0001	Cytoplasmic	Reversible	Thermodynamics	2
RXN0401	R04125	GCC2	gcvT	glycine cleavage system aminomethyltransferase T	S-aminomethyldihydrolipoylprotein:(6S)-tetrahydrofolate aminomethyltransferase (ammonia-forming)	Glycine, serine and threonine metabolism	2.1.2.10	RSP_2193	S-Aminomethyldihydrolipoylprotein + Tetrahydrofolate + H+ => Dihydrolipoylprotein + 5,10-Methylenetetrahydrofolate + NH3	CPD0461 + CPD0080 + CPD0063 => CPD0466 + CPD0110 + CPD0013	Cytoplasmic	Forward only	Heuristics	2
RXN0402	R01221	GCC2a	gcvT	glycine cleavage system aminomethyltransferase T	glycine synthase	Glycine, serine and threonine metabolism	1.4.4.2	RSP_2193	Glycine + Tetrahydrofolate + NAD+ => 5,10-Methylenetetrahydrofolate + NH3 + CO2 + NADH	CPD0030 + CPD0080 + CPD0003 => CPD0110 + CPD0013 + CPD0011 + CPD0004	Cytoplasmic	Forward only	Heuristics	2
RXN0403		CHOLD2	betA	choline dehydrogenase	choline:acceptor 1-oxidoreductase	Glycine, serine and threonine metabolism	1.1.99.1	RSP_2184	Choline + FAD <=> Betaine aldehyde + FADH2	CPD0088 + CPD0015 <=> CPD0251 + CPD0368	CytoplasmicMembrane	Reversible	Thermodynamics	2
RXN0404	R02565	BETALDHy	betB	betaine aldehyde dehydrogenase	p-cumic alcohol:NAD+ oxidoreductase	Glycine, serine and threonine metabolism	1.2.1.8	RSP_2183	Betaine aldehyde + NAD+ + H2O <=> Betaine + NADH + 2 H+	CPD0251 + CPD0003 + CPD0001 <=> CPD0285 + CPD0004 + 2 CPD0063	Cytoplasmic	Reversible	Thermodynamics	2
RXN0405		DMGDH		dimethylglycine dehydrogenase	N,N-dimethylglycine:acceptor oxidoreductase (demethylating)	Glycine, serine and threonine metabolism	1.5.99.2	RSP_3566	N,N-Dimethylglycine + FAD + H2O <=> Sarcosine + Formaldehyde + FADH2	CPD0625 + CPD0015 + CPD0001 <=> CPD0147 + CPD0054 + CPD0368	Cytoplasmic	Reversible	Thermodynamics	2
RXN0406	R00610	SARCOX	soxA	putative sarcosine oxidase	sarcosine:oxygen oxidoreductase (demethylating)	Glycine, serine and threonine metabolism	1.5.3.1	(RSP_2689 & RSP_2688 & RSP_2690 & RSP_2686) | (RSP_2689 & RSP_2688 & RSP_2690 & RSP_0638)	Sarcosine + H2O + Oxygen => Glycine + Formaldehyde + H2O2	CPD0147 + CPD0001 + CPD0007 => CPD0030 + CPD0054 + CPD0024	Cytoplasmic	Forward only	Thermodynamics	2
RXN0407	R00220	SERD_L	sda	L-serine ammonia-lyase	L-serine ammonia-lyase	Glycine, serine and threonine metabolism	4.3.1.17	RSP_0361 | RSP_2252	L-Serine => Pyruvate + NH3	CPD0053 => CPD0020 + CPD0013	Cytoplasmic	Forward only	Thermodynamics	2
RXN0408						Glycine, serine and threonine metabolism		s0001	L-2-Amino-3-oxobutanoic acid + H+ => Aminoacetone + CO2	CPD0454 + CPD0063 => CPD1062 + CPD0011	Cytoplasmic	Forward only	Spontaneous reaction	4
RXN0409	R03759			(R)-1-Aminopropan-2-ol:NAD+ oxidoreductase		Glycine, serine and threonine metabolism	1.1.1.75	?	(R)-1-Aminopropan-2-ol + NAD+ <=> Aminoacetone + NADH	CPD1059 + CPD0003 <=> CPD1062 + CPD0004	Cytoplasmic	Reversible	Thermodynamics	1
RXN0410	R00200	PYK	pykA	pyruvate kinase	ATP:pyruvate 2-O-phosphotransferase	Glycolysis / Gluconeogenesis	2.7.1.40	RSP_1766 | RSP_1848	ADP + Phosphoenolpyruvate + H+ => ATP + Pyruvate	CPD0008 + CPD0058 + CPD0063 => CPD0002 + CPD0020	Cytoplasmic	Forward only	Dauner et al (2000). E. coli metabolic	4
RXN0411	R00430	PYK	pykA	pyruvate kinase	GTP:pyruvate 2-O-phosphotransferase	Glycolysis / Gluconeogenesis	2.7.1.40	RSP_1766 | RSP_1848	GTP + Pyruvate <= GDP + Phosphoenolpyruvate	CPD0036 + CPD0020 <= CPD0028 + CPD0058 + CPD0063	Cytoplasmic	Backward only	SBC	4
RXN0412	R01138	PYK	pykA	pyruvate kinase	dATP:pyruvate 2-O-phosphotransferase	Glycolysis / Gluconeogenesis	2.7.1.40	RSP_1766 | RSP_1848	dATP + Pyruvate <= dADP + Phosphoenolpyruvate	CPD0102 + CPD0020 <= CPD0672 + CPD0058 + CPD0063	Cytoplasmic	Backward only	SBC	4
RXN0413	R01858	PYK	pykA	pyruvate kinase	dGTP:pyruvate 2-O-phosphotransferase	Glycolysis / Gluconeogenesis	2.7.1.40	RSP_1766 | RSP_1848	dGTP + Pyruvate <= dGDP + Phosphoenolpyruvate	CPD0180 + CPD0020 <= CPD0671 + CPD0058 + CPD0063	Cytoplasmic	Backward only	SBC	4
RXN0414	R00299	GLUK	glk	glucokinase	ATP:D-glucose 6-phosphotransferase	Glycolysis / Gluconeogenesis	2.7.1.2	RSP_2875	ATP + D-Glucose <=> ADP + D-Glucose 6-phosphate + H+	CPD0002 + CPD0026 <=> CPD0008 + CPD0072 + CPD0063	Cytoplasmic	Reversible	Thermodynamics	2
RXN0415	R00771	PGI	pgi	glucose-6-phosphate isomerase	D-glucose-6-phosphate aldose-ketose-isomerase	Glycolysis / Gluconeogenesis	5.3.1.9	RSP_2736	D-Glucose 6-phosphate <=> D-Fructose 6-phosphate	CPD0072 <=> CPD0067	Cytoplasmic	Reversible	Thermodynamics	2
RXN0416	R00756	PFK_2	pfkB	6-phosphofructokinase	ATP:D-fructose-6-phosphate 1-phosphotransferase	Glycolysis / Gluconeogenesis	2.7.1.11	RSP_2334	ATP + D-Fructose 6-phosphate => ADP + D-Fructose 1,6-bisphosphate + H+	CPD0002 + CPD0067 => CPD0008 + CPD0206 + CPD0063	Cytoplasmic	Forward only	Dauner et al (2000). E. coli metabolic	2
RXN0417	R01061	GAPD	gapB	glyceraldehyde-3-phosphate dehydrogenase	D-glyceraldehyde-3-phosphate:NAD+ oxidoreductase (phosphorylating)	Glycolysis / Gluconeogenesis	1.2.1.12	RSP_2959 | RSP_4211 | RSP_3269	D-Glyceraldehyde 3-phosphate + Orthophosphate + NAD+ <=> 3-Phospho-D-glyceroyl phosphate + NADH + H+	CPD0091 + CPD0009 + CPD0003 <=> CPD0161 + CPD0004 + CPD0063	Cytoplasmic	Reversible	Thermodynamics	2
RXN0418	R01512	PGK	pgk	phosphoglycerate kinase	ATP:3-phospho-D-glycerate 1-phosphotransferase	Glycolysis / Gluconeogenesis	2.7.2.3	RSP_4044	ATP + 3-Phospho-D-glycerate <=> ADP + 3-Phospho-D-glyceroyl phosphate	CPD0002 + CPD0140 <=> CPD0008 + CPD0161	Cytoplasmic	Reversible	Thermodynamics	2
RXN0419	R01518	PGM	gpmI	phosphoglyceromutase	2-Phospho-D-glycerate 2,3-phosphomutase	Glycolysis / Gluconeogenesis	5.4.2.1	RSP_0934	2-Phospho-D-glycerate <=> 3-Phospho-D-glycerate	CPD0260 <=> CPD0140	Cytoplasmic	Reversible	Thermodynamics	2
RXN0420	R00658	ENO	eno	phosphopyruvate hydratase	2-phospho-D-glycerate hydro-lyase (phosphoenolpyruvate-forming)	Glycolysis / Gluconeogenesis	4.2.1.11	RSP_2491	2-Phospho-D-glycerate <=> Phosphoenolpyruvate + H2O	CPD0260 <=> CPD0058 + CPD0001	Cytoplasmic	Reversible	Thermodynamics	2
RXN0421	R00014	PDH	pdh	pyruvate dehydrogenase	pyruvate:thiamin diphosphate acetaldehydetransferase	Glycolysis / Gluconeogenesis	1.2.4.1	(RSP_4047 & RSP_4049 & RSP_4050 & RSP_2968) | (RSP_4047 & RSP_4049 & RSP_4050 & RSP_0962) | (RSP_3974 & RSP_4050 & RSP_2968)	CoA + NAD+ + Pyruvate => Acetyl-CoA + CO2 + NADH	CPD0010 + CPD0003 + CPD0020 => CPD0021 + CPD0011 + CPD0004	Cytoplasmic	Forward only	Heuristics	2
RXN0422	R00754	34DHOXPEGOX		alcohol dehydrogenase class III	ethanol:NAD+ oxidoreductase	Glycolysis / Gluconeogenesis	1.1.1.1	RSP_1824 | RSP_2576 | RSP_2799 | RSP_3537	Ethanol + NAD+ <=> Acetaldehyde + NADH + H+	CPD0616 + CPD0003 <=> CPD0066 + CPD0004 + CPD0063	Cytoplasmic	Reversible	Thermodynamics	2
RXN0423	R02545			isocitrate/isopropylmalate dehydrogenase / tartrate dehydrogenase	meso-tartaric acid:NAD+ oxidoreductase	Glyoxylate and dicarboxylate metabolism	1.1.1.93	RSP_3389 | RSP_3388 | RSP_4031	meso-Tartaric acid + NAD+ <=> 2-Hydroxy-3-oxosuccinate + NADH + H+	CPD0249 + CPD0003 <=> CPD0451 + CPD0004 + CPD0063	Cytoplasmic	Reversible	Thermodynamics	4
RXN0424	R06180			isocitrate/isopropylmalate dehydrogenase / tartrate dehydrogenase	(R,R)-Tartaric acid:NAD+ oxidoreductase	Glyoxylate and dicarboxylate metabolism	1.1.1.93	RSP_3389 | RSP_3388 | RSP_4031	(R,R)-Tartaric acid + NAD+ <=> 2-Hydroxy-3-oxosuccinate + NADH + H+	CPD0306 + CPD0003 <=> CPD0451 + CPD0004 + CPD0063	Cytoplasmic	Reversible	Thermodynamics	4
RXN0425	R00215	MALDDH		isocitrate/isopropylmalate dehydrogenase / tartrate dehydrogenase	(R)-Malate:NAD+ oxidoreductase (decarboxylating)	Glyoxylate and dicarboxylate metabolism	1.1.1.83	RSP_3389 | RSP_3388	(R)-Malate + NAD+ => Pyruvate + CO2 + NADH	CPD0988 + CPD0003 => CPD0020 + CPD0011 + CPD0004	Cytoplasmic	Forward only	Heuristics	4
RXN0426				glycolate oxidase	Glycolate:oxygen 2-oxidoreductase	Glyoxylate and dicarboxylate metabolism	1.1.3.15	RSP_1018 & RSP_1019 & RSP_1020	Glycolate + Oxygen => Glyoxylate + H2O2	CPD0120 + CPD0007 => CPD0039 + CPD0024	Cytoplasmic	Forward only	Thermodynamics	2
RXN0427				putative hydroxypyruvate reductase/glycerate kinase	D-glycerate:NADP+ 2-oxidoreductase	Glyoxylate and dicarboxylate metabolism	1.1.1.81	RSP_3071 | RSP_3442	D-Glycerate + NAD+ <=> Hydroxypyruvate + NADH + H+	CPD0600 + CPD0003 <=> CPD0125 + CPD0004 + CPD0063	Cytoplasmic	Reversible	Thermodynamics	2
RXN0428	R00465	LALDD		2-hydroxyacid dehydrogenase	glycolate:NADP+ oxidoreductase	Glyoxylate and dicarboxylate metabolism	1.1.1.79	RSP_3442	Glycolate + NADP+ <=> Glyoxylate + NADPH + H+	CPD0120 + CPD0006 <=> CPD0039 + CPD0005 + CPD0063	Cytoplasmic	Reversible	Thermodynamics	2
RXN0429	R00339	TARTD	ttdA	fumarase	(R,R)-tartrate hydro-lyase (oxaloacetate-forming)	Glyoxylate and dicarboxylate metabolism	4.2.1.32	RSP_3146 & RSP_3145	(R,R)-Tartaric acid => Oxaloacetate + H2O	CPD0306 => CPD0029 + CPD0001	Cytoplasmic	Forward only	Thermodynamics	2
RXN0430	R00519	FDHr	fds	formate dehydrogenase	Formate:NAD+ oxidoreductase	Glyoxylate and dicarboxylate metabolism	1.2.1.2	(RSP_1078 & RSP_1079 & RSP_1080 & RSP_1082) | (RSP_1078 & RSP_1079 & RSP_1082 & RSP_1821)	Formate + NAD+ => CO2 + NADH	CPD0046 + CPD0003 => CPD0011 + CPD0004	Cytoplasmic	Forward only	Heuristics	2
RXN0431	R01220	MTHFD		bifunctional 5,10-methylene-tetrahydrofolate dehydrogenase/5,10-methylene-tetrahydrofolate cyclohydrolase	5,10-methylenetetrahydrofolate:NADP+ oxidoreductase	Glyoxylate and dicarboxylate metabolism	1.5.1.5	RSP_0661	5,10-Methylenetetrahydrofolate + NADP+ <=> 5,10-Methenyltetrahydrofolate + NADPH	CPD0110 + CPD0006 <=> CPD0232 + CPD0005	Cytoplasmic	Reversible	Thermodynamics	2
RXN0432	R01071	ATPPRT	hisG	ATP phosphoribosyltransferase	1-(5-phospho-D-ribosyl)-ATP:diphosphate	Histidine metabolism	2.4.2.17	RSP_3549	1-(5-Phospho-D-ribosyl)-ATP + Diphosphate <=> ATP + 5-Phospho-alpha-D-ribose 1-diphosphate	CPD0418 + CPD0012 <=> CPD0002 + CPD0092	Cytoplasmic	Reversible	Thermodynamics	2
RXN0433	R04035	PRATPP	hisE	phosphoribosyl-ATP pyrophosphatase	Phosphoribosyl-ATP pyrophosphohydrolase	Histidine metabolism	3.6.1.31	RSP_2241	1-(5-Phospho-D-ribosyl)-ATP + H2O => Phosphoribosyl-AMP + Diphosphate + H+	CPD0418 + CPD0001 => CPD0419 + CPD0012 + CPD0063	Cytoplasmic	Forward only	Thermodynamics	2
RXN0434	R04037	PRAMPC	hisI	phosphoribosyl-AMP cyclohydrolase	1-(5-phospho-D-ribosyl)-AMP 1,6-hydrolase	Histidine metabolism	3.5.4.19	RSP_2627	Phosphoribosyl-AMP + H2O <=> 5-(5-Phospho-D-ribosylaminoformimino)-1-(5-phosphoribosyl)-imidazole-4-carboxamide	CPD0419 + CPD0001 <=> CPD0524	Cytoplasmic	Reversible	Thermodynamics	2
RXN0435	R04640	PRMICIi	hisA	1-(5-phosphoribosyl)-5-[(5-phosphoribosylamino)methylideneamino] imidazole-4-carboxamide isomerase	N-(5'-Phospho-D-ribosylformimino)-5-amino-1-	Histidine metabolism	5.3.1.16	RSP_2243	5-(5-Phospho-D-ribosylaminoformimino)-1-(5-phosphoribosyl)-	CPD0524 <=> CPD0525	Cytoplasmic	Reversible	Thermodynamics	2
RXN0436			hisFH	imidazole glycerol phosphate synthase subunit HisH		Histidine metabolism	4.1.3.-	RSP_2242 & RSP_2245	N-(5'-Phospho-D-1'-ribulosylformimino)-5-amino-1-(5''-phospho-D-ribosyl)-4-imidazolecarboxamide + L-Glutamine => D-erythro-1-(Imidazol-4-yl)glycerol 3-phosphate + 1-(5'-Phosphoribosyl)-5-amino-4-imidazolecarboxamide + L-Glutamate + H+	CPD0525 + CPD0052 => CPD0507 + CPD0626 + CPD0022 + CPD0063	Cytoplasmic	Forward only	Thermodynamics	2
RXN0437	R03457	IGPDH	hisB	imidazoleglycerol-phosphate dehydratase	D-erythro-1-(Imidazol-4-yl)glycerol 3-phosphate hydro-lyase	Histidine metabolism	4.2.1.19	RSP_2246	D-erythro-1-(Imidazol-4-yl)glycerol 3-phosphate => 3-(imidazol-4-yl)-2-oxopropyl phosphate + H2O	CPD0507 => CPD0357 + CPD0001	Cytoplasmic	Forward only	Thermodynamics	2
RXN0438	R03243	HSTPT		histidinol-phosphate aminotransferase	5-Amino-2-oxopentanoate:2-oxoglutarate aminotransferase	Histidine metabolism	2.6.1.9	RSP_1984 | RSP_2284	L-Histidinol phosphate + 2-Oxoglutarate <=> 3-(Imidazol-4-yl)-2-oxopropyl phosphate + L-Glutamate	CPD0332 + CPD0023 <=> CPD0357 + CPD0022	Cytoplasmic	Reversible	Thermodynamics	2
RXN0441	R01158	HISTD	hisD	histidinol dehydrogenase	L-Histidinol:NAD+ oxidoreductase	Histidine metabolism	1.1.1.23	RSP_0632 | RSP_2155	L-Histidinol + 2 NAD+ + H2O <=> L-Histidine + 2 NADH + 3 H+	CPD0301 + 2 CPD0003 + CPD0001 <=> CPD0106 + 2 CPD0004 + 3 CPD0063	Cytoplasmic	Reversible	Thermodynamics	2
RXN0442	R01168	HISD	hutH	histidine ammonia-lyase	L-histidine ammonia-lyase (urocanate-forming)	Histidine metabolism	4.3.1.3	RSP_2935	L-Histidine => Urocanate + NH3	CPD0106 => CPD0289 + CPD0013	Cytoplasmic	Forward only	Heuristics	2
RXN0443	R02914	URCN	hutU	urocanase	4,5-Dihydro-4-oxo-5-imidazolepropanoate hydro-lyase	Histidine metabolism	4.2.1.49	RSP_2936	4-Imidazolone-5-propanoate <=> Urocanate + H2O	CPD0462 <=> CPD0289 + CPD0001	Cytoplasmic	Reversible	Thermodynamics	2
RXN0444	R02288	IZPN	hutI	imidazolonepropionase	4-imidazolone-5-propanoate amidohydrolase	Histidine metabolism	3.5.2.7	RSP_2934	4-Imidazolone-5-propanoate + H2O => N-Formimino-L-glutamate	CPD0462 + CPD0001 => CPD0229	Cytoplasmic	Forward only	Thermodynamics	2
RXN0445	R02286	FORGLUIH	hutF	N-formimino-L-glutamate deiminase	N-Formimino-L-glutamate iminohydrolase	Histidine metabolism	3.5.3.13	RSP_2933	N-Formimino-L-glutamate + H2O <=> N-Formyl-L-glutamate + NH3	CPD0229 + CPD0001 <=> CPD0321 + CPD0013	Cytoplasmic	Reversible	Thermodynamics	2
RXN0446			hupSL	hydrogenase	hydrogen:acceptor oxidoreductase	Hydrogen metabolism	1.12.99.6	(RSP_0495 & RSP_0496)	Hydrogen + Oxidized ferredoxin <=> Reduced ferredoxin + 2 H+	CPD0627+ CPD0652 <=> CPD0651 + 2 CPD0063	CytoplasmicMembrane	Reversible	Thermodynamics	3
RXN0447	R01280	FACOAL226		long chain acyl-CoA synthetase	Palmitate:CoA ligase (AMP-forming)	Lipid biosynthesis proteins	6.2.1.3	RSP_2279 | RSP_2255	ATP + Hexadecanoic acid + CoA => AMP + Palmitoyl-CoA + Diphosphate	CPD0002 + CPD0154 + CPD0010 => CPD0018 + CPD0012 + CPD0931	Cytoplasmic	Forward only	Heuristics	2
RXN0448	R07767		lipA	lipoyl synthase	protein N6-(octanoyl)lysine:sulfur sulfurtransferase	Lipoic acid metabolism	2.8.1.8	RSP_2783	Protein N6-(octanoyl)lysine + 2 Sulfur + 2 S-Adenosyl-L-methionine + 2 H+ => Protein N6-(lipoyl)lysine + 2 L-Methionine + 2 5'-Deoxyadenosine	CPD0589 + 2 CPD0069 + 2 CPD0017 + 2 CPD0063 => CPD0590 + 2 CPD0057 + 2 CPD0531	Cytoplasmic	Forward only	Heuristics	2
RXN0449	R07768		lipA	lipoyl synthase	octanoyl-[acp]:sulfur sulfurtransferase	Lipoic acid metabolism	2.8.1.8	RSP_2783	Octanoyl-[acp] + 2 Sulfur + 2 S-Adenosyl-L-methionine + 2 H+ <=> Lipoyl-[acp] + 2 L-Methionine + 2 5'-Deoxyadenosine	CPD0541 + 2 CPD0069 + 2 CPD0017 + 2 CPD0063 <=> CPD0630 + 2 CPD0057 + 2 CPD0531	Cytoplasmic	Reversible		2
RXN0450	R07766		lipB	lipoate-protein ligase B	octanoyl-[acp]:protein N6-octanoyltransferase	Lipoic acid metabolism	2.3.1.181	RSP_1878	Octanoyl-[acp] + Apoprotein <=> Protein N6-(octanoyl)lysine + Acyl-carrier protein + H+	CPD0541 + CPD0591 <=> CPD0589 + CPD0156 + CPD0063	Cytoplasmic	Reversible		2
RXN0451	R07769		lipB	lipoate-protein ligase B	lipoyl-[acp]:protein N6-lipoyltransferase	Lipoic acid metabolism	2.3.1.181	RSP_1878	Lipoyl-[acp] + Apoprotein <=> Protein N6-(lipoyl)lysine + Acyl-carrier protein + H+	CPD0630 + CPD0591 <=> CPD0590 + CPD0156 + CPD0063	Cytoplasmic	Reversible		2
RXN0452	R04567	UAGAAT	lpxA	UDP-N-acetylglucosamine acyltransferase	Formamide amidohydrolase	Lipopolysaccharide biosynthesis	2.3.1.129	RSP_2714	(3R)-3-Hydroxytetradecanoyl-[acyl-carrier protein] + UDP-N-acetyl-D-glucosamine <=> Acyl-carrier protein + UDP-3-O-(3-hydroxytetradecanoyl)-N-acetylglucosamine + H+	CPD0509 + CPD0035 <=> CPD0156 + CPD0514 + CPD0063	Cytoplasmic	Reversible		2
RXN0453			lpxC	UDP-3-O-[3-hydroxymyristoyl] N-acetylglucosamine deacetylase		Lipopolysaccharide biosynthesis	3.5.1.-	RSP_2115	UDP-3-O-(3-hydroxytetradecanoyl)-N-acetylglucosamine + H2O <=> UDP-3-O-(3-hydroxytetradecanoyl)-D-glucosamine + Acetate	CPD0514 + CPD0001 <=> CPD0632 + CPD0027	Cytoplasmic	Reversible	Thermodynamics	2
RXN0454			lpxD	UDP-3-O-[3-hydroxymyristoyl] glucosamine N-acyltransferase		Lipopolysaccharide biosynthesis	2.3.1.-	RSP_2775	UDP-2,3-bis(3-hydroxytetradecanoyl)glucosamine + Acyl-carrier protein +2 H+ <=> UDP-3-O-(3-hydroxytetradecanoyl)-D-glucosamine + (3R)-3-Hydroxytetradecanoyl-[acyl-carrier protein]	CPD0506 + CPD0156 + 2 CPD0063 <=> CPD0632 + CPD0509	Cytoplasmic	Reversible		2
RXN0455	R04606	LPADSS	lpxB	lipid-A-disaccharide synthase	UDP-2,3-bis(3-hydroxytetradecanoyl)-beta-D-glucosamine:2,3-bis-(3-hydroxytetradecanoyl)-beta-D-glucosaminyl-1-phosphate	Lipopolysaccharide biosynthesis	2.4.1.182	RSP_2716	UDP-2,3-bis(3-hydroxytetradecanoyl)glucosamine + 2,3-Bis(3-hydroxytetradecanoyl)-beta-D-glucosaminyl 1-phosphate <=> UDP + 2,3,2',3'-Tetrakis(3 hydroxytetradecanoyl)-D-glucosaminyl-1,6-beta-D-glucosamine 1-phosphate + H+	CPD0506 + CPD0520 <=> CPD0014 + CPD0526 + CPD0063	CytoplasmicMembrane	Reversible	Thermodynamics	2
RXN0456	R04657	TDSK		tetraacyldisaccharide 4'-kinase	ATP:2,3,2',3'-tetrakis(3-hydroxytetradecanoyl)-D-glucosaminyl-beta- D-1,6-glucosaminyl-beta-phosphate 4-O'-phosphotransferase	Lipopolysaccharide biosynthesis	2.7.1.130	RSP_1462	ATP + 2,3,2',3'-Tetrakis(3-hydroxytetradecanoyl)-D-glucosaminyl-1,6-beta-D-glucosamine 1-phosphate + H+ <=> ADP + 2,3,2'3'-Tetrakis(3-hydroxytetradecanoyl)-D-glucosaminyl-1,6-beta-D-glucosamine 1,4'-bisphosphate	CPD0002 + CPD0526 + CPD0063 <=> CPD0008 + CPD0635	Cytoplasmic	Reversible	Thermodynamics	2
RXN0457	R03254			2-dehydro-3-deoxyphosphooctonate aldolase	2-Dehydro-3-deoxy-D-octonate-8-phosphate	Lipopolysaccharide biosynthesis	2.5.1.55	RSP_3849	Phosphoenolpyruvate + D-Arabinose 5-phosphate + H2O => 3-Deoxy-D-manno-octulosonate 8-phosphate + Orthophosphate	CPD0058 + CPD0335 + CPD0001 => CPD0496 + CPD0009	Cytoplasmic	Forward only	Heuristics	2
RXN0458	R03351	KDOCT2	kdsB	3-deoxy-manno-octulosonate cytidylyltransferase	CTP:3-deoxy-D-manno-octulosonate cytidylyltransferase	Lipopolysaccharide biosynthesis	2.7.7.38	RSP_1160	Diphosphate + CMP-3-deoxy-D-manno-octulosonate <=> CTP + 3-Deoxy-D-manno-octulosonate	CPD0012 + CPD0475 <=> CPD0051 + CPD0345	Cytoplasmic	Reversible	Thermodynamics	2
RXN0459			kdtA	putative 3-deoxy-D-manno-octulosonic-acid transferase (KDO transferase)		Lipopolysaccharide biosynthesis	2.-.-.-	RSP_1461 | RSP_2394	2,3,2'3'-Tetrakis(3-hydroxytetradecanoyl)-D-glucosaminyl-1,6-beta-D-glucosamine 1,4'-bisphosphate + CMP-3-deoxy-D-manno-octulosonate <=> 3-Deoxy-D-manno-octulosonyl-lipid IV(A) + CMP + 3 H+	CPD0635 + CPD0475 <=> CPD0636 + CPD0045 + 3 CPD0063	CytoplasmicMembrane	Reversible	Thermodynamics	2
RXN0460			kdtA	putative 3-deoxy-D-manno-octulosonic-acid transferase (KDO transferase)		Lipopolysaccharide biosynthesis	2.-.-.-	RSP_1461 | RSP_2394	3-Deoxy-D-manno-octulosonyl-lipid IV(A) + CMP-3-deoxy-D-manno-octulosonate <=> Di[3-deoxy-D-manno-octulosonyl]-lipid IV(A) + CMP + H+	CPD0636 + CPD0475 <=> CPD0637 + CPD0045 + CPD0063	CytoplasmicMembrane	Reversible	Thermodynamics	2
RXN0461	R05146		lpxL	putative lipid A biosynthesis lauroyl acyltransferase		Lipopolysaccharide biosynthesis	2.3.1.-	RSP_2219	Dodecanoyl-[acyl-carrier protein] + Di[3-deoxy-D-manno-octulosonyl]-lipid IV(A) <=> Lauroyl-KDO2-lipid IV(A) + acyl-carrier protein + H+	CPD1012 + CPD0637 <=> CPD0128 + CPD0156 + CPD0063	Cytoplasmic	Reversible		2
RXN0462	R03350				3-Deoxy-D-manno-octulosonate-8-phosphate 8-phosphohydrolase	Lipopolysaccharide biosynthesis	3.1.3.45	?	3-Deoxy-D-manno-octulosonate 8-phosphate + H2O => 3-Deoxy-D-manno-octulosonate + Orthophosphate	CPD0496 + CPD0001 => CPD0345 + CPD0009	Cytoplasmic	Forward only	Heuristics	1
RXN0463	R02291	ASAD	asd	aspartate-semialdehyde dehydrogenase	L-Aspartate-4-semialdehyde:NADP+ oxidoreductase (phosphorylating)	Lysine biosynthesis	1.2.1.11	RSP_1376	L-Aspartate 4-semialdehyde + Orthophosphate + NADP+ <=> 4-Phospho-L-aspartate + NADPH + H+	CPD0231 + CPD0009 + CPD0006 <=> CPD0431 + CPD0005 + CPD0063	Cytoplasmic	Reversible	Thermodynamics	2
RXN0464	R02292	DHDPS	dapA	dihydrodipicolinate synthase	L-Aspartate-4-semialdehyde hydro-lyase (adding pyruvate and	Lysine biosynthesis	4.2.1.52	RSP_0882 | RSP_4002 | RSP_3456 | RSP_3408	L-Aspartate 4-semialdehyde + Pyruvate => L-2,3-Dihydrodipicolinate + H+	CPD0231 + CPD0020 => CPD0443 + 2 CPD0001 + CPD0063	Cytoplasmic	Forward only	Thermodynamics	2
RXN0465	R04198	DHDPRy	dapB	dihydrodipicolinate reductase	2,3,4,5-Tetrahydrodipicolinate:NAD+ oxidoreductase	Lysine biosynthesis	1.3.1.26	RSP_1105	2,3,4,5-Tetrahydrodipicolinate + NAD+ <=> L-2,3-Dihydrodipicolinate + H+	CPD0472 + CPD0003 <=> CPD0443 + CPD0004 + CPD0063	Cytoplasmic	Reversible	Thermodynamics	2
RXN0466	R04365	THDPS	dapD	2,3,4,5-tetrahydropyridine-2,6-carboxylate N-succinyltransferase	Succinyl-CoA:2,3,4,5-tetrahydropyridine-2,6-dicarboxylate	Lysine biosynthesis	2.3.1.117	RSP_1131	Succinyl-CoA + 2,3,4,5-Tetrahydrodipicolinate + H2O <=> CoA + N-Succinyl-2-L-amino-6-oxoheptanedioate	CPD0071 + CPD0472 + CPD0001 <=> CPD0010 + CPD0495	Cytoplasmic	Reversible	Thermodynamics	2
RXN0467	R02734	SDPDS	dapE	succinyl-diaminopimelate desuccinylase	N-Succinyl-LL-2,6-diaminoheptanedioate amidohydrolase	Lysine biosynthesis	3.5.1.18	RSP_1128 | RSP_1758 | RSP_3695	N-Succinyl-LL-2,6-diaminoheptanedioate + H2O <=> Succinate + LL-2,6-Diaminoheptanedioate	CPD0492 + CPD0001 <=> CPD0034 + CPD0267	Cytoplasmic	Reversible	Thermodynamics	2
RXN0468	R02735	DAPE	dapF	diaminopimelate epimerase	LL-2,6-Diaminoheptanedioate 2-epimerase	Lysine biosynthesis	5.1.1.7	RSP_0936	LL-2,6-Diaminoheptanedioate <=> meso-2,6-Diaminoheptanedioate	CPD0267 <=> CPD0275	Cytoplasmic	Reversible	Thermodynamics	2
RXN0469	R00451	DAPDC	lysA	diaminopimelate decarboxylase	meso-2,6-diaminoheptanedioate carboxy-lyase (L-lysine-forming)	Lysine biosynthesis	4.1.1.20	RSP_0729	meso-2,6-Diaminoheptanedioate + H+ => L-Lysine + CO2	CPD0275 + CPD0063 => CPD0038 + CPD0011	Cytoplasmic	Forward only	Heuristics	2
RXN0471	R00461	LYSAM		L-lysine 2,3-aminomutase	L-Lysine 2,3-aminomutase	Lysine degradation	5.4.3.2	RSP_3227	L-Lysine <=> (3S)-3,6-Diaminohexanoate	CPD0038 <=> CPD0338	Cytoplasmic	Reversible	Thermodynamics	2
RXN0472	R00602	CATm	cat	catalase		Methane metabolism	1.11.1.6	RSP_2380 | RSP_2779	Methanol + H2O2 => Formaldehyde + 2 H2O	CPD0103 + CPD0024 => CPD0054 + 2 CPD0001	Cytoplasmic	Forward only	Thermodynamics	4
RXN0473	R06982			glutathione-dependent formaldehyde-activating enzyme	S-(hydroxymethyl)glutathione synthase	Methane metabolism	4.4.1.22	RSP_2575	Glutathione + Formaldehyde => S-(Hydroxymethyl)glutathione	CPD0041 + CPD0054 => CPD0583	Cytoplasmic	Forward only	Thermodynamics	3
RXN0474	R06983		adhI	alcohol dehydrogenase class III	S-(hydroxymethyl)glutathione dehydrogenase	Methane metabolism	1.1.1.284	RSP_2576	S-(Hydroxymethyl)glutathione + NAD+ <=> S-Formylglutathione + NADH + H+	CPD0583 + CPD0003 <=> CPD0319 + CPD0004 + CPD0063	Cytoplasmic	Reversible	Thermodynamics	3
RXN0476	R00527	SFGTH	fghA	S-formylglutathione hydrolase	S-Formylglutathione hydrolase	Methane metabolism	3.1.2.12	RSP_0852	S-Formylglutathione + H2O <=> Formate + Glutathione + H+	CPD0319 + CPD0001 <=> CPD0046 + CPD0041 + CPD0063	Cytoplasmic	Reversible	Thermodynamics	2
RXN0477	R01224		metF	5,10-methylenetetrahydrofolate reductase	5-methyltetrahydrofolate:NADP+ oxidoreductase	Methane metabolism	1.5.1.20	RSP_2172 | RSP_2769	5-Methyltetrahydrofolate + NADP+ <=> 5,10-Methylenetetrahydrofolate + NADPH + 2 H+	CPD0230 + CPD0006 <=> CPD0110 + CPD0005 + 2 CPD0063	Cytoplasmic	Reversible	Thermodynamics	2
RXN0480	R02323	NTD10pp		5-nucleotidase	Nicotinamide ribonucleotide phosphohydrolase	Nicotinate and nicotinamide metabolism	3.1.3.5	RSP_0955 | RSP_2545	Nicotinamide D-ribonucleotide + H2O => N-Ribosylnicotinamide + Orthophosphate	CPD0235 + CPD0001 => CPD0858 + CPD0009	Cytoplasmic	Forward only	Heuristics	2
RXN0481	R03346	NTD10pp		5-nucleotidase	Nicotinate D-ribonucleotide phosphohydrolase	Nicotinate and nicotinamide metabolism	3.1.3.5	RSP_0955 | RSP_2545	Nicotinate D-ribonucleotide + H2O => Nicotinate D-ribonucleoside + Orthophosphate	CPD0344 + CPD0001 => CPD0861 + CPD0009	Cytoplasmic	Forward only	Heuristics	2
RXN0482	R02295	NP1	deoD	purine nucleoside phosphorylase	Nicotinate D-ribonucleoside:orthophosphate ribosyltransferase	Nicotinate and nicotinamide metabolism	2.4.2.1	RSP_2207	Nicotinate D-ribonucleoside + Orthophosphate => Nicotinate + alpha-D-Ribose 1-phosphate + H+	CPD0861 + CPD0009 => CPD0166 + CPD0258 + CPD0063	Cytoplasmic	Forward only	Heuristics	2
RXN0483	R02294	NP1	deoD	purine nucleoside phosphorylase	N-Ribosylnicotinamide:orthophosphate ribosyltransferase	Nicotinate and nicotinamide metabolism	2.4.2.1	RSP_2207	N-Ribosylnicotinamide + Orthophosphate => Nicotinamide + alpha-D-Ribose 1-phosphate + H+	CPD0858 + CPD0009 => CPD0116 + CPD0258 + CPD0063	Cytoplasmic	Forward only	Heuristics	2
RXN0484	R01273			nucleoside hydrolase	N-ribosylnicotinamide ribohydrolase	Nicotinate and nicotinamide metabolism	3.2.2.1	RSP_2914	N-Ribosylnicotinamide + H2O <=> Nicotinamide + D-Ribose	CPD0858 + CPD0001 <=> CPD0116 + CPD0094 + CPD0063	Cytoplasmic	Reversible	Thermodynamics	2
RXN0485	R01268	NNAMr	pncA	pyrazinamidase/nicotinamidase	Nicotinamide amidohydrolase	Nicotinate and nicotinamide metabolism	3.5.1.19	RSP_1368	Nicotinamide + H2O => Nicotinate + NH3	CPD0116 + CPD0001 => CPD0166 + CPD0013	Cytoplasmic	Forward only	Heuristics	2
RXN0486	R01724	NAMNPP		nicotinate phosphoribosyltransferase	Nicotinate D-ribonucleotide:diphosphate phosphoribosyltransferase	Nicotinate and nicotinamide metabolism	2.4.2.11	RSP_1367	Nicotinate D-ribonucleotide + Diphosphate <=> Nicotinate + 5-Phospho-alpha-D-ribose 1-diphosphate	CPD0344 + CPD0012 <=> CPD0166 + CPD0092 + CPD0063	Cytoplasmic	Reversible	Thermodynamics	2
RXN0487	R03005	NNATr	nadD	nicotinic acid mononucleotide adenylyltransferase	ATP:nicotinate-ribonucleotide adenylyltransferase	Nicotinate and nicotinamide metabolism	2.7.7.18	RSP_0586	ATP + Nicotinate D-ribonucleotide + H+ <=> Diphosphate + Deamino-NAD+	CPD0002 + CPD0344 + CPD0063 <=> CPD0012 + CPD0300	Cytoplasmic	Reversible	Thermodynamics	2
RXN0488	R00137	NNATr	nadD	nicotinic acid mononucleotide adenylyltransferase	ATP:nicotinate-ribonucleotide adenylyltransferase	Nicotinate and nicotinamide metabolism	2.7.7.18	RSP_0586	ATP + Nicotinamide D-ribonucleotide + H+ <=> Diphosphate + NAD+	CPD0002 + CPD0235 + CPD0063 <=> CPD0012 + CPD0003	Cytoplasmic	Reversible	Thermodynamics	2
RXN0489	R00189	NADS1	nadE	NAD synthetase	deamido-NAD+:ammonia ligase (AMP-forming)	Nicotinate and nicotinamide metabolism	6.3.1.5	RSP_2333	ATP + Deamino-NAD+ + NH3 => AMP + Diphosphate + NAD+ + H+	CPD0002 + CPD0300 + CPD0013 => CPD0018 + CPD0012 + CPD0003 + CPD0063	Cytoplasmic	Forward only	Thermodynamics	2
RXN0490	R00103	NADDPe		NUDIX hydrolase	NAD+ phosphohydrolase	Nicotinate and nicotinamide metabolism	3.6.1.22	RSP_0708	NAD+ + H2O => AMP + Nicotinamide D-ribonucleotide + 2 H+	CPD0003 + CPD0001 => CPD0018 + CPD0235 + 2 CPD0063	CytoplasmicMembrane	Forward only	Thermodynamics	2
RXN0491	R03004	NADDPe			Deamino-NAD+ nucleotidohydrolase	Nicotinate and nicotinamide metabolism	3.6.1.22	RSP_0708	Deamino-NAD+ + H2O => AMP + Nicotinate D-ribonucleotide + 2 H+	CPD0300 + CPD0001 => CPD0018 + CPD0344 + 2 CPD0063	CytoplasmicMembrane	Forward only	Thermodynamics	2
RXN0492			pntAB	NAD(P) transhydrogenase subunit alpha	NADPH:NAD+ oxidoreductase (AB-specific)	Nicotinate and nicotinamide metabolism	1.6.1.2	RSP_0240 & RSP_0239	NADPH + NAD+ + 2 H+[p] => NADP+ + NADH + 2H+	CPD0005 + CPD0003 + 2 CPD0873 => CPD0006 + CPD0004 + 2 CPD0063	CytoplasmicMembrane	Forward only	Thermodynamics	3
RXN0493	R00104	NADK	ppnK	inorganic polyphosphate/ATP-NAD kinase	ATP:NAD+ 2'-phosphotransferase	Nicotinate and nicotinamide metabolism	2.7.1.23	RSP_0825	ATP + NAD+ <=> ADP + NADP+	CPD0002 + CPD0003 <=> CPD0008 + CPD0006 + CPD0063	Cytoplasmic	Reversible	Thermodynamics	2
RXN0495	R00737		hutH	L-tyrosine ammonia-lyase	L-tyrosine ammonia-lyase (trans-p-hydroxycinnamate-forming)	Phenylalanine, tyrosine and tryptophan biosynthesis	4.3.1.23	RSP_3574	L-Tyrosine => 4-Coumarate + NH3	CPD0064 => CPD0292 + CPD0013	Cytoplasmic	Forward only	Heuristics	3
RXN0496	R00132	H2CO3D		carbonic anhydrase	carbonate hydro-lyase (carbon-dioxide-forming);	Nitrogen metabolism	4.2.1.1	RSP_1377	HCO3- + H+ <=> CO2 + H2O	CPD0181 + CPD0063 <=> CPD0011 + CPD0001	Cytoplasmic	Reversible	Thermodynamics	2
RXN0497	R00524	FORAMD		acetamidase/formamidase	Formamide amidohydrolase	Nitrogen metabolism	3.5.1.49	RSP_3508	Formamide + H2O => Formate + NH3	CPD0241 + CPD0001 => CPD0046 + CPD0013	Cytoplasmic	Forward only	Thermodynamics	2
RXN0498		DAAD	dadA	D-amino acid dehydrogenase		Nitrogen metabolism	1.4.99.1	RSP_2316 | RSP_3113	D-Phenylalanine + H2O + FAD => Phenylpyruvate + NH3 + FADH2	CPD0644 + CPD0001 + CPD0015 => CPD0645 + CPD0013 + CPD0368	CytoplasmicMembrane	Forward only	Heuristics	2
RXN0501	R00294		norBCDQ	nitric oxide reductase	nitrous-oxide:acceptor oxidoreductase (NO-forming)	Nitrogen metabolism	1.7.99.7	RSP_0321 & RSP_0322 & RSP_0323 & RSP_0324	NADH + H+ + 2 Nitric oxide => Nitrous oxide + NAD+ + H2O	CPD0004 + CPD0063 + 2 CPD0646 => CPD0647 + CPD0003 + CPD0001	CytoplasmicMembrane	Forward only	Thermodynamics	3
RXN0503	R05185	NIT_n1p4	nifHDK	nitrogenase molybdenum-iron protein	reduced ferredoxin:dinitrogen oxidoreductase (ATP-hydrolysing)	Nitrogen metabolism	1.18.6.1	RSP_0539 & RSP_0540 & RSP_0541	16 ATP + Nitrogen + 4 Reduced ferredoxin + 16 H2O => 16 Orthophosphate + 16 ADP + 4 Oxidized ferredoxin + 2 NH3 + Hydrogen + 6 H+	16 CPD0002 + CPD0650 + 4 CPD0651 + 16 CPD0001 => 16 CPD0009 + 16 CPD0008 + 4 CPD0652 + 2 CPD0013 + CPD0627 + 6 CPD0063	Cytoplasmic	Forward only	Heuristics	3
RXN0504	R00321	AMID		amidase	Acetamide amidohydrolase	Nitrogen metabolism	3.5.1.4	RSP_3526 | RSP_3253	Acetamide + H2O => Acetate + NH3	CPD0553 + CPD0001 => CPD0027 + CPD0013	Cytoplasmic	Forward only	Thermodynamics	2
RXN0505	R05496	NIT_n1p4	nifHDK	nitrogenase molybdenum-iron protein beta chain	reduced ferredoxin:dinitrogen oxidoreductase (ATP-hydrolysing)	Nitrogen metabolism	1.18.6.1	RSP_0539 & RSP_0540 & RSP_0541	Acetylene + Reduced ferredoxin + H+ + ATP + H2O <=> Ethylene + Oxidized ferredoxin + ADP + Orthophosphate	CPD0653 + CPD0651 + CPD0063 + CPD0002 + CPD0001 <=> CPD0654 + CPD0652 + CPD0008 + CPD0009	Cytoplasmic	Reversible		3
RXN0506		NIT_n1p4	nifHDK	nitrogenase molybdenum-iron protein beta chain		Nitrogen metabolism	1.18.6.1	RSP_0539 & RSP_0540 & RSP_0541	2 ATP + Reduced ferredoxin + 2 H2O => 2 Orthophosphate + 2 ADP + Oxidized ferredoxin + Hydrogen	2 CPD0002 + CPD0651 + 2 CPD0001 => 2 CPD0009 + 2 CPD0008 + CPD0652 + CPD0627	Cytoplasmic	Forward only	Heuristics	2
RXN0507		NIT_n1p4	nifHDK	nitrogenase molybdenum-iron protein beta chain		Nitrogen metabolism	1.18.6.1	RSP_0539 & RSP_0540 & RSP_0541	16 ATP + Reduced ferredoxin + 16 H2O => 16 Orthophosphate + 16 ADP + Oxidized ferredoxin + Hydrogen + 14 H+	16 CPD0002 + CPD0651 + 16 CPD0001 <=> 16 CPD0009 + 16 CPD0008 + CPD0652 + CPD0627 + 14 CPD0063	Cytoplasmic	Forward only	Heuristics	2
RXN0509		NIT_n1p4	nifHDK	nitrogenase molybdenum-iron protein beta chain		Nitrogen metabolism	1.18.6.1	RSP_0539 & RSP_0540 & RSP_0541	ATP + Reduced ferredoxin + H2O + H+ => Orthophosphate + ADP + Oxidized ferredoxin + Hydrogen	CPD0002 + CPD0651 + CPD0001 + CPD0063 => CPD0009 + CPD0008 + CPD0652 + CPD0627	Cytoplasmic	Forward only	Heuristics	2
RXN0510		FLDR		NADPH-ferredoxin reductase	Ferredoxin:NADP oxidoreductase	Nitrogen metabolism	1.18.1.2	RSP_1939	Reduced ferredoxin + NADP+ + H+ <=> Oxidized ferredoxin + NADPH	CPD0651 + CPD0006 + CPD0063 <=> CPD0652 + CPD0005	CytoplasmicMembrane	Reversible		2
RXN0511					Ferredoxin:NAD oxidoreductase	Nitrogen metabolism	1.18.1.3	RSP_0900 | RSP_2793	Reduced ferredoxin + NAD+ + H+ <=> Oxidized ferredoxin + NADH	CPD0651 + CPD0003 + CPD0063 <=> CPD0652 + CPD0004	CytoplasmicMembrane	Reversible		2
RXN0512	R01728	PPND		cyclohexadienyl dehydrogenase	Prephenate:NAD+ oxidoreductase(decarboxylating)	Phenylalanine, tyrosine and tryptophan biosynthesis	1.3.1.12	RSP_6215	Prephenate + NAD+ => 3-(4-Hydroxyphenyl)pyruvate + CO2 + NADH	CPD0167 + CPD0003 => CPD0342 + CPD0011 + CPD0004	Cytoplasmic	Forward only	Heuristics	2
RXN0513	R02301	FTHFCL		putative 5-formyltetrahydrofolate cyclo-ligase	5-Formyltetrahydrofolate cyclo-ligase (ADP-forming)	One carbon pool by folate	6.3.3.2	RSP_1898	ATP + 5-Formyltetrahydrofolate => ADP + Orthophosphate +	CPD0002 + CPD0452 => CPD0008 + CPD0009 + CPD0232	Cytoplasmic	Forward only	SBC	2
RXN0514		CYO1-KT	fbcF	ubiquinol-cytochrome c reductase, iron-sulfur protein	ubiquinol:ferricytochrome-c oxidoreductase	Oxidative phosphorylation	1.10.2.2	RSP_1396 & RSP_1395 & RSP_1394	Ubiquinol + 2 Ferricytochrome c + 2 H+ <=> Ubiquinone + 2 Ferrocytochrome c + 4 H+[p]	CPD0215 + 2 CPD0097 + 2 CPD0063 <=> CPD0217 + 2 CPD0098 + 4 CPD0873	CytoplasmicMembrane	Reversible		4
RXN0515		CYO1b	cox	cytochrome c oxidase, aa3 type/ cbb3-type cytochrome c oxidase	ferrocytochrome-c:oxygen oxidoreductase	Oxidative phosphorylation	1.9.3.1	(RSP_1877 & RSP_1826 & RSP_1829) | (RSP_0117 & RSP_0118 & RSP_1829) | (RSP_0696 & RSP_0695 & RSP_0694 & RSP_0693)	4 ferrocytochrome c + O2 + 8 H+ => 4 ferricytochrome c + 2 H2O + 4 H+[p]	4 CPD0098 + CPD0007 + 8 CPD0063 => 4 CPD0097 + 2 CPD0001 + 4 CPD0873	CytoplasmicMembrane	Forward only	Thermodynamics	4
RXN0516	R02163	NADH9	nuo1/nuo2	putative NADH dehydrogenase I and II	NADH:ubiquinone oxidoreductase	Oxidative phosphorylation	1.6.5.3	(RSP_0100 & RSP_0101 & RSP_0102 & RSP_0103 & RSP_0104 & RSP_0105 & RSP_0106 & RSP_0107 & RSP_0108 & RSP_0109 & RSP_0110 & RSP_0111 & RSP_0112) | (RSP_2512 & RSP_2513 & RSP_2514 & RSP_2515 & RSP_2516 & RSP_2518 & RSP_2521 & RSP_2522 & RSP_2523 & RSP_2525 & RSP_2526 & RSP_2527 & RSP_2529 & RSP_2530)	Ubiquinone + NADH + 5 H+ <=> Ubiquinol + NAD+ + 4H+[p]	CPD0217 + CPD0004 + 5 CPD0063 <=> CPD0215 + CPD0003 + 4 CPD0873	CytoplasmicMembrane	Reversible	Thermodynamics	3
RXN0519		CYO1b	qoxAB	Qox quinol	ferrocytochrome-c:oxygen oxidoreductase	Oxidative phosphorylation	1.9.3.1	RSP_3097 & RSP_3098	Ubiquinol + 0.5 Oxygen + 2 H+ => Ubiquinone + H2O + 2 H+[p]	CPD0215 + 0.5 CPD0007 + 2 CPD0063 => CPD0217 + CPD0001 + 2 CPD0873	CytoplasmicMembrane	Forward only	Thermodynamics	3
RXN0520		ATPS4r	atpC	F0F1 ATP synthase subunit epsilon		Oxidative phosphorylation	3.6.3.14	(RSP_2300 & RSP_2299 & RSP_2298 & RSP_2297 & RSP_2296 & RSP_1038 & RSP_1037 & RSP_1039 & (RSP_1035 | RSP_1036 | RSP_7012)) | (RSP_3933 & RSP_3931 & RSP_3930 & RSP_3929 & RSP_3936 & RSP_3935 & RSP_1037 & (RSP_1035 | RSP_1036 | RSP_7012))	ADP + 4 H+[p] + Orthophosphate <==> ATP + 3 H+ + H20	CPD0008 + 4 CPD0873 + CPD0009 <=> CPD0002 + 3 CPD0063 + CPD0001	CytoplasmicMembrane	Reversible	Thermodynamics	2
RXN0521	R00004	PPAm		putative manganese-dependent inorganic pyrophosphatase	diphosphate phosphohydrolase;	Oxidative phosphorylation	3.6.1.1	RSP_2307	Diphosphate + H2O => 2 Orthophosphate + H+	CPD0012 + CPD0001 => 2 CPD0009 + CPD0063	Cytoplasmic	Forward only	Heuristics	2
RXN0522	R02184	PPK2r		polyphosphate kinase	ATP:polyphosphate phosphotransferase	Oxidative phosphorylation	2.7.4.1	RSP_0781	ATP + orthophosphate => ADP + diphosphate	CPD0002 + CPD0009 => CPD0008 + CPD0012	CytoplasmicMembrane	Forward only	SBC	2
RXN0523	R01216	MOHMT	panB	3-methyl-2-oxobutanoate hydroxymethyltransferase	2-dehydropantoate formaldehyde-lyase	Pantothenate and CoA biosynthesis	2.1.2.11	RSP_1756	2-Dehydropantoate <= 3-Methyl-2-oxobutanoic acid + Formaldehyde	CPD0312 <= CPD0109 + CPD0054	Cytoplasmic	Backward only	SBC	2
RXN0524	R02472	DPR		2-dehydropantoate 2-reductase	(R)-Pantoate:NADP+ 2-oxidoreductase	Pantothenate and CoA biosynthesis	1.1.1.169	RSP_1558	(R)-Pantoate + NADP+ <=> 2-Dehydropantoate + NADPH + H+	CPD0246 + CPD0006 <=> CPD0312 + CPD0005 + CPD0063	Cytoplasmic	Reversible	Thermodynamics	2
RXN0525	R02473	PANTS	panC	pantoate--beta-alanine ligase	(R)-Pantoate:beta-alanine ligase (AMP-forming)	Pantothenate and CoA biosynthesis	6.3.2.1	RSP_1757	ATP + (R)-Pantoate + beta-Alanine <=> AMP + Diphosphate + Pantothenate + H=	CPD0002 + CPD0246 + CPD0078 <=> CPD0018 + CPD0012 + CPD0302 + CPD0063	Cytoplasmic	Reversible	Thermodynamics	2
RXN0526	R02971	PNTK		pantothenate kinase	ATP:pantothenate 4'-phosphotransferase	Pantothenate and CoA biosynthesis	2.7.1.33	RSP_2533	ATP + Pantetheine <=> ADP + Pantetheine 4'-phosphate + H+	CPD0002 + CPD0296 <=> CPD0008 + CPD0337 + CPD0063	Cytoplasmic	Reversible	Thermodynamics	2
RXN0527	R03018	PNTK		pantothenate kinase	ATP:pantothenate 4'-phosphotransferase	Pantothenate and CoA biosynthesis	2.7.1.33	RSP_2533	ATP + Pantothenate <=> ADP + D-4'-Phosphopantothenate + H+	CPD0002 + CPD0302 <=> CPD0008 + CPD0717 + CPD0063	Cytoplasmic	Reversible	Thermodynamics	2
RXN0528	R04391	PNTK		pantothenate kinase	ATP:pantothenate 4'-phosphotransferase	Pantothenate and CoA biosynthesis	2.7.1.33	RSP_2533	ATP + N-((R)-Pantothenoyl)-L-cysteine => ADP + (R)-4'-Phosphopantothenoyl-L-cysteine + 2 H+	CPD0002 + CPD0695 => CPD0008 + CPD0489 + 2 CPD0063	Cytoplasmic	Forward only	Thermodynamics	2
RXN0529	R03269	PPCDC		bifunctional phosphopantothenoylcysteine decarboxylase/phosphopantothenate synthase	N-[(R)-4'-Phosphopantothenoyl]-L-cysteine carboxy-lyase	Pantothenate and CoA biosynthesis	4.1.1.36	RSP_0599	(R)-4'-Phosphopantothenoyl-L-cysteine + H+ => Pantetheine 4'-phosphate + CO2	CPD0489 + CPD0063 => CPD0337 + CPD0011	Cytoplasmic	Forward only	Heuristics	2
RXN0530	R04230	PPNCL2		bifunctional phosphopantothenoylcysteine decarboxylase/phosphopantothenate synthase	(R)-4'-Phosphopantothenate:L-cysteine ligase	Pantothenate and CoA biosynthesis	6.3.2.5	RSP_0599	ATP + D-4'-Phosphopantothenate + L-Cysteine <=> AMP + Diphosphate + (R)-4'-Phosphopantothenoyl-L-cystein +H+	CPD0002 + CPD0717 + CPD0077 <=> CPD0018 + CPD0012 + CPD0489 + CPD0063	Cytoplasmic	Reversible	Thermodynamics	2
RXN0531	R03035	PTPATi	coaD	phosphopantetheine adenylyltransferase	ATP:pantetheine-4'-phosphate adenylyltransferase	Pantothenate and CoA biosynthesis	2.7.7.3	RSP_2960	ATP + Pantetheine 4'-phosphate + H+ <=> Diphosphate + Dephospho-CoA	CPD0002 + CPD0337 + CPD0063 <=> CPD0012 + CPD0303	Cytoplasmic	Reversible	Thermodynamics	2
RXN0532	R00130	DPCOAK	coaE	dephospho-CoA kinase	ATP:dephospho-CoA 3'-phosphotransferase	Pantothenate and CoA biosynthesis	2.7.1.24	RSP_1235	ATP + Dephospho-CoA => ADP + CoA + H+	CPD0002 + CPD0303 => CPD0008 + CPD0010 + CPD0063	Cytoplasmic	Forward only	Heuristics	2
RXN0533	R01625	ACPS1	acpS	4-phosphopantetheinyl transferase	CoA:apo-[acyl-carrier-protein] pantetheinephosphotransferase	Pantothenate and CoA biosynthesis	2.7.8.7	RSP_1673	CoA + Apo-[acyl-carrier-protein] <=> Adenosine 3',5'-bisphosphate + Acyl-carrier protein + H+	CPD0010 + CPD0463 <=> CPD0044 + CPD0156 + CPD0063	Cytoplasmic	Reversible		2
RXN0534	R02972				N-((R)-Pantothenoyl)-L-cysteine carboxy-lyase	Pantothenate and CoA biosynthesis	4.1.1.30	?	N-((R)-Pantothenoyl)-L-cysteine <=> Pantetheine + CO2	CPD0695 => CPD0296 + CPD0011	Cytoplasmic	Forward only	Heuristics	1
RXN0536	R04383		kduI	5-keto-4-deoxyuronate isomerase	5-Dehydro-4-deoxy-D-glucuronate ketol-isomerase	Pentose and glucuronate interconversions	5.3.1.17	RSP_0482	5-Dehydro-4-deoxy-D-glucuronate <=> (4S)-4,6-Dihydroxy-2,5-dioxohexanoate	CPD0474 <=> CPD0488	Cytoplasmic	Reversible	Thermodynamics	2
RXN0537	R01542	DGC3D		2-deoxy-D-gluconate 3-dehydrogenase	2-Dehydro-3-deoxy-D-gluconate:NAD+ 5-oxidoreductase	Pentose and glucuronate interconversions	1.1.1.125	RSP_0481	2-Dehydro-3-deoxy-D-gluconate + NAD+ <=> (4S)-4,6-Dihydroxy-2,5-dioxohexanoate + NADH + H+	CPD0144 + CPD0003 <=> CPD0488 + CPD0004 + CPD0063	Cytoplasmic	Reversible	Thermodynamics	2
RXN0538	R01541	DDGLK		2-keto-3-deoxygluconate kinase	ATP:2-dehydro-3-deoxy-D-gluconate 6-phosphotransferase	Pentose and glucuronate interconversions	2.7.1.45	RSP_0490	ATP + 2-Dehydro-3-deoxy-D-gluconate <=> ADP + 2-Dehydro-3-deoxy-6-phospho-D-gluconate + H+	CPD0002 + CPD0144 <=> CPD0008 + CPD0493 + CPD0063	CytoplasmicMembrane	Reversible	Thermodynamics	2
RXN0539	R01482	GUI2	uxaC	glucuronate isomerase	D-glucuronate aldose-ketose-isomerase	Pentose and glucuronate interconversions	5.3.1.12	RSP_0488	D-Glucuronate <=> D-Fructuronate	CPD0137 <=> CPD0308	Cytoplasmic	Reversible	Thermodynamics	2
RXN0541	R01540	ALTRH		altronate hydrolase	D-altronate hydro-lyase (2-dehydro-3-deoxy-D-gluconate-forming)	Pentose and glucuronate interconversions	4.2.1.7	RSP_1610	D-Altronate => 2-Dehydro-3-deoxy-D-gluconate + H2O	CPD0293 => CPD0144 + CPD0001	Cytoplasmic	Forward only	Thermodynamics	2
RXN0542	R05606	MNNH		mannonate dehydratase	D-mannonate hydro-lyase	Pentose and glucuronate interconversions	4.2.1.8	RSP_0773	D-Mannonate => 2-Dehydro-3-deoxy-D-gluconate + H2O	CPD0245 => CPD0144 + CPD0001	Cytoplasmic	Forward only	Thermodynamics	2
RXN0543	R02454	MANAO	uxuB	D-mannonate oxidoreductase	D-Mannonate:NAD+ 5-oxidoreductase	Pentose and glucuronate interconversions	1.1.1.57	RSP_0480	D-Mannonate + NAD+ <=> D-Fructuronate + NADH + H+	CPD0245 + CPD0003 <=> CPD0308 + CPD0004 + CPD0063	Cytoplasmic	Reversible	Thermodynamics	2
RXN0544	R01639	XYLK	xylB	xylulose kinase	ATP:D-xylulose 5-phosphotransferase	Pentose and glucuronate interconversions	2.7.1.17	RSP_1177	ATP + D-Xylulose <=> ADP + D-Xylulose 5-phosphate + H+	CPD0002 + CPD0188 <=> CPD0008 + CPD0157 + CPD0063	Cytoplasmic	Reversible	Thermodynamics	2
RXN0545	R00307	XYLI1	xylA	xylose isomerase	D-glucose aldose-ketose-isomerase	Pentose and glucuronate interconversions	5.3.1.5	RSP_1176	D-Glucose <=> D-Fructose	CPD0026 <=> CPD0075	Cytoplasmic	Reversible	Thermodynamics	2
RXN0546	R01432	XYLI1	xylA	xylose isomerase	D-xylose aldose-ketose-isomerase	Pentose and glucuronate interconversions	5.3.1.5	RSP_1176	D-Xylose <=> D-Xylulose	CPD0765 <=> CPD0188	Cytoplasmic	Reversible	Thermodynamics	2
RXN0547		RBK_D		D-ribulokinase	ATP:D-ribulose 5-phosphotransferase	Pentose and glucuronate interconversions	2.7.1.47	RSP_3705	ATP + D-Ribulose <=> ADP + D-Ribulose 5-phosphate + H+	CPD0002 + CPD0187 <=> CPD0008 + CPD0142 + CPD0063	Cytoplasmic	Reversible	Thermodynamics	2
RXN0548	R01895			ribitol 2-dehydrogenase	Ribitol:NAD+ 2-oxidoreductase	Pentose and glucuronate interconversions	1.1.1.56	RSP_3704	Ribitol + NAD+ <=> D-Ribulose + NADH + H+	CPD0239 + CPD0003 <=> CPD0187 + CPD0004 + CPD0063	Cytoplasmic	Reversible	Thermodynamics	4
RXN0549				ribitol 2-dehydrogenase	Arabitol:NAD+ 2-oxidoreductase	Pentose and glucuronate interconversions	1.1.1.56	RSP_3704	D-arabitol + NAD+ <=> D-Arabinose + NADH + H+	CPD0786 + CPD0003 <=> CPD1053 + CPD0004 + CPD0063	Cytoplasmic	Reversible	Thermodynamics	4
RXN0552				ribitol 2-dehydrogenase	Xylitol:NAD+ 2-oxidoreductase	Pentose and glucuronate interconversions	1.1.1.56	RSP_3704	Xylitol + NAD+ <=> D-xylulose + NADH + H+	CPD1056 + CPD0003 <=> CPD0188 + CPD0004 + CPD0063	Cytoplasmic	Reversible	Thermodynamics	4
RXN0553	R01067	TKT2	tkt	transketolase	D-Fructose 6-phosphate:D-glyceraldehyde-3-phosphate glycolaldehyde	Pentose phosphate pathway	2.2.1.1	RSP_2956 | RSP_3268	D-Fructose 6-phosphate + D-Glyceraldehyde 3-phosphate <=> D-Erythrose 4-phosphate + D-Xylulose 5-phosphate	CPD0067 + CPD0091 <=> CPD0178 + CPD0157	Cytoplasmic	Reversible	Thermodynamics	3
RXN0554	R01641	TKT2	tkt	transketolase	Sedoheptulose-7-phosphate:D-glyceraldehyde-3-phosphate glycolaldehyde transferase	Pentose phosphate pathway	2.2.1.1	RSP_2956 | RSP_3268	Sedoheptulose 7-phosphate + D-Glyceraldehyde 3-phosphate <=> D-Ribose 5-phosphate + D-Xylulose 5-phosphate	CPD0539 + CPD0091 <=> CPD0090 + CPD0157	Cytoplasmic	Reversible	Thermodynamics	3
RXN0555	R01068	FBA5	fbaB	fructose-bisphosphate aldolase	D-fructose-1,6-bisphosphate D-glyceraldehyde-3-phosphate-lyase	Pentose phosphate pathway	4.1.2.13	RSP_4045 | RSP_3270 | RSP_1283	D-Fructose 1,6-bisphosphate <=> Glycerone phosphate + D-Glyceraldehyde 3-phosphate	CPD0206 <=> CPD0086 + CPD0091	Cytoplasmic	Reversible	Thermodynamics	3
RXN0556	R00762	FBP	fbp	D-fructose 1,6-bisphosphatase	D-Fructose-1,6-bisphosphate 1-phosphohydrolase	Pentose phosphate pathway	3.1.3.11	RSP_1285 | RSP_0404 | RSP_3266	D-Fructose 1,6-bisphosphate + H2O => D-Fructose 6-phosphate + Orthophosphate	CPD0206 + CPD0001 => CPD0067 + CPD0009	Cytoplasmic	Forward only	Heuristics	3
RXN0557	R00835	G6PDH3	zwf	glucose-6-phosphate 1-dehydrogenase	D-glucose-6-phosphate:NADP+ 1-oxidoreductase	Pentose phosphate pathway	1.1.1.49	RSP_2734	D-Glucose 6-phosphate + NADP+ <=> D-Glucono-1,5-lactone 6-phosphate	CPD0072 + CPD0006 <=> CPD0352 + CPD0005 + CPD0063	Cytoplasmic	Reversible	Thermodynamics	2
RXN0558	R02035	PGL	pgl	6-phosphogluconolactonase	6-Phospho-D-glucono-1,5-lactone lactonohydrolase	Pentose phosphate pathway	3.1.1.31	RSP_2735	D-Glucono-1,5-lactone 6-phosphate + H2O => 6-Phospho-D-gluconate + H+	CPD0352 + CPD0001 => CPD0200 + CPD0063	Cytoplasmic	Forward only	Dauner et al (2000). E. coli metabolic	2
RXN0559	R01529	RPE	cbbE	ribulose-5-phosphate 3-epimerase	D-Ribulose-5-phosphate 3-epimerase	Pentose phosphate pathway	5.1.3.1	RSP_2864	D-Ribulose 5-phosphate <=> D-Xylulose 5-phosphate	CPD0142 <=> CPD0157	Cytoplasmic	Reversible	Thermodynamics	2
RXN0560	R01827	TALA		translaldolase	sedoheptulose-7-phosphate:D-glyceraldehyde-3-phosphate	Pentose phosphate pathway	2.2.1.2	RSP_0561	Sedoheptulose 7-phosphate + D-Glyceraldehyde 3-phosphate <=> D-Erythrose 4-phosphate + D-Fructose 6-phosphate	CPD0539 + CPD0091 <=> CPD0178 + CPD0067	Cytoplasmic	Reversible	Thermodynamics	2
RXN0561	R01056	RPI	cbbI	ribose-5-phosphate isomerase A	D-ribose-5-phosphate aldose-ketose-isomerase	Pentose phosphate pathway	5.3.1.6	RSP_0359	D-Ribose 5-phosphate <=> D-Ribulose 5-phosphate	CPD0090 <=> CPD0142	Cytoplasmic	Reversible	Thermodynamics	2
RXN0562	R01066	DRPA		deoxyribose phosphate aldolase	2-deoxy-D-ribose-5-phosphate acetaldehyde-lyase	Pentose phosphate pathway	4.1.2.4	RSP_3739	2-Deoxy-D-ribose 5-phosphate <=> D-Glyceraldehyde 3-phosphate + Acetaldehyde	CPD0273 <=> CPD0091 + CPD0066	Cytoplasmic	Reversible	Thermodynamics	2
RXN0563	R01051	RBK	rbsK	carbohydrate kinase ribokinase family protein	ATP:D-ribose 5-phosphotransferase	Pentose phosphate pathway	2.7.1.15	RSP_1216 | RSP_3738 | RSP_3692	ATP + D-Ribose => ADP + D-Ribose 5-phosphate + H+	CPD0002 + CPD0094 => CPD0008 + CPD0090 + CPD0063	Cytoplasmic	Forward only	SBC	2
RXN0564	R02750	RBK	rbsK	carbohydrate kinase ribokinase family protein	ATP:D-ribose 5-phosphotransferase	Pentose phosphate pathway	2.7.1.15	RSP_1216 | RSP_3738 | RSP_3692	Deoxyribose + ATP <=> 2-Deoxy-D-ribose 5-phosphate + ADP + H+	CPD0294 + CPD0002 <=> CPD0273 + CPD0008 + CPD0063	Cytoplasmic	Reversible	Thermodynamics	2
RXN0565	R02749	PPM2	deoB	phosphopentomutase	2-Deoxy-D-ribose 1-phosphate 1,5-phosphomutase	Pentose phosphate pathway	5.4.2.7	RSP_1596 | RSP_2883	2-Deoxy-D-ribose 1-phosphate <=> 2-Deoxy-D-ribose 5-phosphate	CPD0272 <=> CPD0273	Cytoplasmic	Reversible	Thermodynamics	2
RXN0566	R01057	PPM2	deoB	phosphopentomutase	D-Ribose 1,5-phosphomutase	Pentose phosphate pathway	5.4.2.7	RSP_1596 | RSP_2883	alpha-D-Ribose 1-phosphate <=> D-Ribose 5-phosphate	CPD0258 <=> CPD0090	Cytoplasmic	Reversible	Thermodynamics	2
RXN0567	R05605	DDPGA	eda	2-keto-3-deoxy-phosphogluconate aldolase	2-dehydro-3-deoxy-D-gluconate-6-phosphate	Pentose phosphate pathway	4.1.2.14	RSP_2645	2-Dehydro-3-deoxy-6-phospho-D-gluconate <=> D-Glyceraldehyde 3-phosphate + Pyruvate	CPD0493 <=> CPD0091 + CPD0020	Cytoplasmic	Reversible	Thermodynamics	2
RXN0568	R00470	DDPGA	eda	2-keto-3-deoxy-phosphogluconate aldolase	4-hydroxy-2-oxoglutarate glyoxylate-lyase (pyruvate-forming)	Pentose phosphate pathway	4.1.2.14	RSP_2645	4-Hydroxy-2-oxoglutarate <=> Pyruvate + Glyoxylate	CPD0278 <=> CPD0020 + CPD0039	Cytoplasmic	Reversible	Thermodynamics	2
RXN0569	R06620			quinoprotein glucose dehydrogenase	D-glucose:ubiquinone oxidoreductase	Pentose phosphate pathway	1.1.5.2	RSP_2673	D-Glucose + Ubiquinone <=> D-Glucono-1,5-lactone + Ubiquinol	CPD0026 + CPD0217 <=> CPD0141 + CPD0215	CytoplasmicMembrane	Reversible	Thermodynamics	2
RXN0570	R01739	2DGLCNRy		D-isomer specific 2-hydroxyacid dehydrogenase	D-gluconate:NADP+ 2-oxidoreductase	Pentose phosphate pathway	1.1.1.215	RSP_3366	D-Gluconic acid + NADP+ <=> 2-Keto-D-gluconic acid + NADPH + H+	CPD0170 + CPD0006 <=> CPD0562 + CPD0005 + CPD0063	Cytoplasmic	Reversible	Thermodynamics	2
RXN0571	R01829	FBA5	fbaB	fructose-bisphosphate aldolase	Sedoheptulose 1,7-bisphosphate D-glyceraldehyde-3-phosphate-lyase	Pentose phosphate pathway	4.1.2.13	RSP_4045 | RSP_3270 | RSP_1283	Sedoheptulose 1,7-bisphosphate <=> Glycerone phosphate + D-Erythrose 4-phosphate	CPD0268 <=> CPD0086 + CPD0178	Cytoplasmic	Reversible	Thermodynamics	2
RXN0572	R04519		pbpA	peptidoglycan glycosyltransferase	[poly-N-acetyl-D-glucosaminyl-(1->4)-(N-acetyl-D-	Peptidoglycan biosynthesis	2.4.1.129	RSP_2326 | RSP_2098 | RSP_2978 | RSP_1355 | RSP_0550 | RSP_0582 | RSP_1145	Undecaprenyl-diphospho-N-acetylmuramoyl-(N-acetylglucosamine)-L-alanyl-D glutamyl-meso-2,6-diaminopimeloyl-D-alanyl-D-alanine => di-trans,poly-cis-Undecaprenyl diphosphate + [GlcNAc-(1->4)-Mur2Ac(oyl-L-Ala-g-D-Glu-A2pm-D-Ala-D-Ala)]n- diphosphoundecaprenol	CPD0547 => CPD0501 + CPD0580	CytoplasmicMembrane	Forward only	Thermodynamics	2
RXN0573	R00660	UAGCVT		UDP-N-acetylglucosamine 1-carboxyvinyltransferase	Phosphoenolpyruvate:UDP-N-acetyl-D-glucosamine	Peptidoglycan biosynthesis	2.5.1.7	RSP_0633	Phosphoenolpyruvate + UDP-N-acetyl-D-glucosamine <=> UDP-N-acetyl-3-(1-carboxyvinyl)-D-glucosamine + Orthophosphate	CPD0058 + CPD0035 <=> CPD0504 + CPD0009	Cytoplasmic	Reversible	Thermodynamics	2
RXN0574	R03191	UAPGR	murB	UDP-N-acetylenolpyruvoylglucosamine reductase	UDP-N-acetylmuramate:NADP+ oxidoreductase	Peptidoglycan biosynthesis	1.1.1.158	RSP_2110	UDP-N-acetylmuramate + NAD+ <=> UDP-N-acetyl-3-(1-carboxyvinyl)-D-glucosamine + Orthophosphate	CPD0322 + CPD0003 <=> CPD0504 + CPD0004 + CPD0063	Cytoplasmic	Reversible	Thermodynamics	2
RXN0575	R03193	UAMAS	murC	UDP-N-acetylmuramate--L-alanine ligase	UDP-N-acetylmuramate:L-alanine ligase (ADP-forming)	Peptidoglycan biosynthesis	6.3.2.8	RSP_2108	ATP + UDP-N-acetylmuramate + L-Alanine <=> ADP + Orthophosphate +	CPD0002 + CPD0322 + CPD0033 <=> CPD0008 + CPD0009 + CPD0349 + CPD0063	Cytoplasmic	Reversible	Thermodynamics	2
RXN0576	R02783	UGMAGS	murD	UDP-N-acetylmuramoyl-L-alanyl-D-glutamate synthetase	UDP-N-acetylmuramoyl-L-alanine:D-glutamate ligase(ADP-forming)	Peptidoglycan biosynthesis	6.3.2.9	RSP_2103	ATP + UDP-N-acetylmuramoyl-L-alanine + D-Glutamate <=> ADP +	CPD0002 + CPD0349 + CPD0150 <=> CPD0008 + CPD0009 + CPD0282 + CPD0063	Cytoplasmic	Reversible	Thermodynamics	2
RXN0577	R02788	UGAGDS	murE	UDP-N-acetylmuramoylalanyl-D-glutamate--2,6-diaminopimelate ligase	UDP-N-acetylmuramoyl-L-alanyl-D-glutamate:(L)-meso-2,6-	Peptidoglycan biosynthesis	6.3.2.13	RSP_2099	ATP + UDP-N-acetylmuramoyl-L-alanyl-D-glutamate + meso-2,6-Diaminoheptanedioate <=> ADP + Orthophosphate + UDP-N-acetylmuramoyl-L-alanyl-D-gamma-glutamyl-meso-2,6- diaminopimelate	CPD0002 + CPD0282 + CPD0275 <=> CPD0008 + CPD0009 + CPD0523 + CPD0063	Cytoplasmic	Reversible	Thermodynamics	2
RXN0578	R01150	ALAALAr	ddl	D-alanine--D-alanine ligase	D-alanine:D-alanine ligase (ADP-forming)	Peptidoglycan biosynthesis	6.3.2.4	RSP_2111	ATP + 2 D-Alanine <=> ADP + Orthophosphate + D-Alanyl-D-alanine	CPD0002 + 2 CPD0104 <=> CPD0008 + CPD0009 + CPD0315 + CPD0063	Cytoplasmic	Reversible	Thermodynamics	2
RXN0579	R04573	UGLDDS2	murF	UDP-N-acetylmuramoyl-tripeptide--D-alanyl-D-alanine ligase	UDP-N-acetylmuramoyl-L-alanyl-D-glutamyl-L-lysine:alanyl-D-alanine	Peptidoglycan biosynthesis	6.3.2.10	RSP_2100	ATP + UDP-N-acetylmuramoyl-L-alanyl-gamma-D-glutamyl-L-lysine + D-Alanyl-D-alanine <=> ADP + Orthophosphate + UDPMurAc(oyl-L-Ala-D-gamma-Glu-L-Lys-D-Ala-D-Ala)	CPD0002 + CPD0545 + CPD0315 <=> CPD0008 + CPD0009 + CPD0511 + CPD0063	Cytoplasmic	Reversible	Thermodynamics	2
RXN0580	R04617	UGLDDS2	murF	UDP-N-acetylmuramoyl-tripeptide--D-alanyl-D-alanine ligase	UDP-N-acetylmuramoyl-L-alanyl-D-glutamyl-meso-2,6- diaminoheptanedioate:D-alanyl-D-alanine ligase(ADP-forming)	Peptidoglycan biosynthesis	6.3.2.10	RSP_2100	ATP + UDP-N-acetylmuramoyl-L-alanyl-D-gamma-glutamyl-meso-2,6-diaminopimelate + D-Alanyl-D-alanine + 3 H+ <=> ADP + Orthophosphate + UDP-N-acetylmuramoyl-L-alanyl-D-glutamyl-6-carboxy-L-lysyl-D-alanyl-D-alanine	CPD0002 + CPD0523 + CPD0315 + 3 CPD0063 <=> CPD0008 + CPD0009 + CPD1057	Cytoplasmic	Reversible	Thermodynamics	2
RXN0581	R05627	DCPDPP	uppP	undecaprenyl pyrophosphate phosphatase	undecaprenyl-diphosphate phosphohydrolase	Peptidoglycan biosynthesis	3.6.1.27	RSP_1150	di-trans,poly-cis-Undecaprenyl diphosphate + H2O => di-trans,poly-cis-Undecaprenyl phosphate + Orthophosphate + H+	CPD0501 + CPD0001 => CPD0596 + CPD0009 + CPD0063	CytoplasmicMembrane	Forward only	Heuristics	2
RXN0582	R05629	PGPPT3	mraY	phospho-N-acetylmuramoyl-pentapeptide-transferase	UDPMurAc(oyl-L-Ala-D-gamma-Glu-L-Lys-D-Ala-D-Ala):undecaprenyl-	Peptidoglycan biosynthesis	2.7.8.13	RSP_2101	UDPMurAc(oyl-L-Ala-D-gamma-Glu-L-Lys-D-Ala-D-Ala) + di-trans,poly-cis-Undecaprenyl phosphate <=> UMP + MurAc(oyl-L-Ala-D-gamma-Glu-L-Lys-D-Ala-D-Ala)-diphospho-undecaprenol	CPD0511 + CPD0596 <=> CPD0082 + CPD0521	CytoplasmicMembrane	Reversible	Thermodynamics	2
RXN0583	R05630	PGPPT3	mraY	phospho-N-acetylmuramoyl-pentapeptide-transferase	UDP-N-acetylmuramoyl-L-alanyl-gamma-D-glutamyl-meso-2,6- diaminopimeloyl-D alanyl-D-alanine:undecaprenyl-phosphate phospho-N-acetylmuramoyl-pentapeptide transferase	Peptidoglycan biosynthesis	2.7.8.13	RSP_2101	UDP-N-acetylmuramoyl-L-alanyl-D-glutamyl-6-carboxy-L-lysyl-D-alanyl-D-alanine + di-trans,poly-cis-Undecaprenyl phosphate => UMP + Undecaprenyl-diphospho-N-acetylmuramoyl-L-alanyl-D-glutamyl-meso-2,6-diaminopimeloyl-D-alanyl-D-alanine + 4 H+	CPD1057 + CPD0596 => CPD0082 + CPD0546 + 4 CPD0063	CytoplasmicMembrane	Forward only	Thermodynamics	2
RXN0584	R05032		murG	undecaprenyldiphospho-muramoylpentapeptide beta-N-acetylglucosaminyltransferase	UDP-N-acetyl-D-glucosamine:undecaprenyl-diphospho-N-acetylmuramoyl-	Peptidoglycan biosynthesis	2.4.1.227	RSP_2107	Undecaprenyl-diphospho-N-acetylmuramoyl-L-alanyl-D-glutamyl-meso-2,6-diaminopimeloyl-D-alanyl-D-alanine + UDP-N-acetyl-D-glucosamine <=> Undecaprenyl-diphospho-N-acetylmuramoyl-(N-acetylglucosamine)-L-alanyl-D-glutamyl-meso-2,6-diaminopimeloyl-D-alanyl-D-alanine + UDP + H+	CPD0546 + CPD0035 <=> CPD0547 + CPD0014 + CPD0063	CytoplasmicMembrane	Reversible	Thermodynamics	2
RXN0585	R05662				UDP-N-acetyl-D-glucosamine:N-acetyl-alpha-D-muramyl(oyl-L-Ala-gamma-D-Glu-L-Lys-D-Ala-D-Ala)-diphosphoundecaprenol 4-beta-N-acetylglucosaminlytransferase	Peptidoglycan biosynthesis	2.4.1.227	RSP_2107	MurAc(oyl-L-Ala-D-gamma-Glu-L-Lys-D-Ala-D-Ala)-diphospho- undecaprenol + UDP-N-acetyl-D-glucosamine + 2 H+ <=> Undecaprenyl-diphospho-N-acetylmuramoyl-(N-acetylglucosamine)-L- alanyl-gamma-D-glutamyl-L-lysyl-D-alanyl-D-alanine + UDP	CPD0521 + CPD0035 + 2 CPD0063 <=> CPD1058 + CPD0014	CytoplasmicMembrane	Reversible	Thermodynamics	2
RXN0586	R02786	UAAGLS2			UDP-N-acetylmuramoyl-L-alanyl-D-glutamate:L-lysine gamma-ligase (ADP-forming)	Peptidoglycan biosynthesis	6.3.2.7	RSP_2099	ATP + UDP-N-acetylmuramoyl-L-alanyl-D-glutamate + L-Lysine <=> ADP + Orthophosphate + UDP-N-acetylmuramoyl-L-alanyl-gamma-D-glutamyl-L-lysine + H+	CPD0002 + CPD0282 + CPD0038 <=> CPD0008 + CPD0009 + CPD0545 + CPD0063	CytoplasmicMembrane	Reversible	Thermodynamics	2
RXN0588	R01976		hbdA	3-hydroxybutyryl-CoA dehydrogenase	(S)-3-Hydroxybutanoyl-CoA:NAD+ oxidoreductase	PHB Synthesis	1.1.1.157	RSP_1687 | RSP_2196	(S)-3-Hydroxybutanoyl-CoA + NAD+ => Acetoacetyl-CoA + NADH + H+	CPD0339 + CPD0003 => CPD0194 + CPD0004 + CPD0063	Cytoplasmic	Forward only	SBC	4
RXN0589	R04254		phbC	poly-beta-hydroxybutyrate polymerase		PHB Synthesis	2.3.1.-	RSP_0382 | RSP_1257	n (R)-3-Hydroxybutanoyl-CoA <=> Poly-beta-hydroxybutyrate + n CoA	CPD0606 <=> CPD0607 + CPD0010	Cytoplasmic	Reversible		3
RXN0590		CHORM		chorismate mutase	chorismate pyruvatemutase	Phenylalanine, tyrosine and tryptophan biosynthesis	5.4.99.5	RSP_0662 | RSP_1049	Chorismate <=> Prephenate	CPD0165 <=> CPD0167	Cytoplasmic	Reversible	Thermodynamics	2
RXN0592	R01424	NBAH		metal-dependent amidase/aminoacylase/carboxypeptidase	N-Benzoylglycine amidohydrolase	Phenylalanine, tyrosine and tryptophan biosynthesis	3.5.1.32	RSP_2910	Hippurate + H2O <=> Benzoate + Glycine	CPD0372 + CPD0001 <=> CPD0132 + CPD0030	Cytoplasmic	Reversible	Thermodynamics	2
RXN0593	R01826			3-deoxy-D-arabinoheptulosonate-7-phosphate synthase	Phosphoenolpyruvate:D-erythrose-4-phosphate	Phenylalanine, tyrosine and tryptophan biosynthesis	2.5.1.54	RSP_2921	Phosphoenolpyruvate + D-Erythrose 4-phosphate + H2O => 2-Dehydro-3-deoxy-D-arabino-heptonate 7-phosphate + Orthophosphate	CPD0058 + CPD0178 + CPD0001 => CPD0510 + CPD0009	Cytoplasmic	Forward only	Heuristics	2
RXN0594	R03083	DHQS	aroB	3-dehydroquinate synthase	2-Dehydro-3-deoxy-D-arabino-heptonate 7-phosphate phosphate-lyase	Phenylalanine, tyrosine and tryptophan biosynthesis	4.2.3.4	RSP_2818	2-Dehydro-3-deoxy-D-arabino-heptonate 7-phosphate => 3-Dehydroquinate + Orthophosphate	CPD0510 => CPD0311 + CPD0009	Cytoplasmic	Forward only	Thermodynamics	2
RXN0595	R03084	DHQD	aroQ	3-dehydroquinate dehydratase	3-Dehydroquinate hydro-lyase	Phenylalanine, tyrosine and tryptophan biosynthesis	4.2.1.10	RSP_3376	3-Dehydroquinate <=> 3-Dehydroshikimate + H2O	CPD0311 <=> CPD0413 + CPD0001	Cytoplasmic	Reversible	Thermodynamics	2
RXN0596	R02413	SHK3D	aroE	shikimate 5-dehydrogenase	Shikimate:NADP+ 3-oxidoreductase	Phenylalanine, tyrosine and tryptophan biosynthesis	1.1.1.25	RSP_1234	Shikimate + NADP+ <=> 3-Dehydroshikimate + NADPH + H+	CPD0242 + CPD0006 <=> CPD0413 + CPD0005 + CPD0063	Cytoplasmic	Reversible	Thermodynamics	2
RXN0597	R02412	SHKK	aroK	shikimate kinase	ATP:shikimate 3-phosphotransferase	Phenylalanine, tyrosine and tryptophan biosynthesis	2.7.1.71	RSP_2817	ATP + Shikimate <=> ADP + Shikimate 3-phosphate + H+	CPD0002 + CPD0242 <=> CPD0008 + CPD0436 + CPD0063	Cytoplasmic	Reversible	Thermodynamics	2
RXN0598	R03460	PSCVT	aroA	3-phosphoshikimate 1-carboxyvinyltransferase	Phosphoenolpyruvate:3-phosphoshikimate	Phenylalanine, tyrosine and tryptophan biosynthesis	2.5.1.19	RSP_3592	Phosphoenolpyruvate + Shikimate 3-phosphate <=> Orthophosphate + 5-O-(1-Carboxyvinyl)-3-phosphoshikimate	CPD0058 + CPD0436 <=> CPD0009 + CPD0359	Cytoplasmic	Reversible	Thermodynamics	2
RXN0599	R01714	CHORS	aroC	chorismate synthase	5-O-(1-Carboxyvinyl)-3-phosphoshikimate phosphate-lyase	Phenylalanine, tyrosine and tryptophan biosynthesis	4.2.3.5	RSP_1389	5-O-(1-Carboxyvinyl)-3-phosphoshikimate => Chorismate + Orthophosphate	CPD0359 => CPD0165 + CPD0009	Cytoplasmic	Forward only	Heuristics	2
RXN0600	R00986	ANS	trpE	anthranilate synthase component I	chorismate pyruvate-lyase (amino-accepting; anthranilate-forming)	Phenylalanine, tyrosine and tryptophan biosynthesis	4.1.3.27	(RSP_2004 & RSP_2002) | (RSP_2004 & RSP_0244)	Chorismate + L-Glutamine => Anthranilate + Pyruvate + L-Glutamate + H+	CPD0165 + CPD0052 => CPD0084 + CPD0020 + CPD0022 + CPD0063	Cytoplasmic	Forward only	Thermodynamics	2
RXN0601	R01073	ANPRT	trpD	anthranilate phosphoribosyltransferase	N-(5-Phospho-D-ribosyl)anthranilate:pyrophosphate	Phenylalanine, tyrosine and tryptophan biosynthesis	2.4.2.18	RSP_2001	N-(5-Phospho-D-ribosyl)anthranilate + Diphosphate <=> Anthranilate + 5-Phospho-alpha-D-ribose 1-diphosphate	CPD0485 + CPD0012 <=> CPD0084 + CPD0092	Cytoplasmic	Reversible	Thermodynamics	2
RXN0602	R03509	PRAI		N-(5-phosphoribosyl)anthranilate isomerase	N-(5-Phospho-beta-D-ribosyl)anthranilate ketol-isomerase	Phenylalanine, tyrosine and tryptophan biosynthesis	5.3.1.24	RSP_3587	N-(5-Phospho-D-ribosyl)anthranilate <=> 1-(2-Carboxyphenylamino)-1-deoxy-D-ribulose 5-phosphate	CPD0485 <=> CPD0365	Cytoplasmic	Reversible	Thermodynamics	2
RXN0603	R03508	IGPS	trpC	indole-3-glycerol-phosphate synthase	1-(2-Carboxyphenylamino)-1-deoxy-D-ribulose-5-phosphate	Phenylalanine, tyrosine and tryptophan biosynthesis	4.1.1.48	RSP_6214	1-(2-Carboxyphenylamino)-1-deoxy-D-ribulose 5-phosphate + H+=> Indoleglycerol phosphate + CO2 + H2O	CPD0365 + CPD0063 => CPD0453 + CPD0011 + CPD0001	Cytoplasmic	Forward only	Thermodynamics	2
RXN0604	R00674	TRPS3	trp	tryptophan synthase	L-serine hydro-lyase (adding indole; L-tryptophan-forming)	Phenylalanine, tyrosine and tryptophan biosynthesis	4.2.1.20	(RSP_0831 & RSP_1513) | (RSP_0831 & RSP_3585)	L-Serine + Indole => L-Tryptophan + H2O	CPD0053 + CPD0238 => CPD0061 + CPD0001	Cytoplasmic	Forward only	SBC	2
RXN0605	R02722	TRPS3	trp	tryptophan synthase	L-serine hydro-lyase [adding 1-C-(indol-3-yl)glycerol 3-phosphate	Phenylalanine, tyrosine and tryptophan biosynthesis	4.2.1.20	(RSP_0831 & RSP_1513) | (RSP_0831 & RSP_3585)	L-Serine + Indoleglycerol phosphate <=> L-Tryptophan + D-Glyceraldehyde 3-phosphate + H2O	CPD0053 + CPD0453 <=> CPD0061 + CPD0001 + CPD0091	Cytoplasmic	Reversible	Thermodynamics	2
RXN0606	R02340	TRPS3	trp	tryptophan synthase	(1S,2R)-1-C-(indol-3-yl)glycerol 3-phosphate D-glyceraldehyde-3-phosphate-lyase	Phenylalanine, tyrosine and tryptophan biosynthesis	4.2.1.20	(RSP_0831 & RSP_1513) | (RSP_0831 & RSP_3585)	Indoleglycerol phosphate <=> Indole + D-Glyceraldehyde 3-phosphate	CPD0453 <=> CPD0238 + CPD0091	Cytoplasmic	Reversible	Thermodynamics	2
RXN0607	R00691	PPNDH	pheA	prephenate dehydratase	L-arogenate hydro-lyase (decarboxylating; L-phenylalanine-forming)	Phenylalanine, tyrosine and tryptophan biosynthesis	4.2.1.51	RSP_0706	L-Arogenate + H+ => L-Phenylalanine + H2O + CO2	CPD0295 + CPD0063 => CPD0062 + CPD0001 + CPD0011	Cytoplasmic	Forward only	Thermodynamics	2
RXN0608	R01373	PPNDH	pheA	prephenate dehydratase	prephenate hydro-lyase (decarboxylating; phenylpyruvate-forming)	Phenylalanine, tyrosine and tryptophan biosynthesis	4.2.1.51	RSP_0706	Prephenate + H+ => Phenylpyruvate + H2O + CO2	CPD0167 + CPD0063 => CPD0645 + CPD0001 + CPD0011	Cytoplasmic	Forward only	Thermodynamics	2
RXN0609	R01731		tyrB	aromatic amino acid aminotransferase	L-arogenate:2-oxoglutarate aminotransferase	Phenylalanine, tyrosine and tryptophan biosynthesis	2.6.1.57	RSP_0886	Oxaloacetate + L-Arogenate <=> L-Aspartate + Prephenate	CPD0029 + CPD0295 <=> CPD0040 + CPD0167	Cytoplasmic	Reversible	Thermodynamics	2
RXN0620			pufA	LHI-RC-LHII		Photosynthesis proteins		(RSP_0258 & RSP_6108) & (RSP_0257 & RSP_0256 & RSP_0255) & (RSP_6158 & RSP_6256 & RSP_0314 & RSP_1556)	2 Photon + Ubiquinone + 2 Ferrocytochrome c + 2 H+ <=> Ubiquinol + 2 Ferricytochrome c	2 CPD0787 + CPD0217 + 2 CPD0098 + 2 CPD0063 <=> CPD0215 + 2 CPD0097	CytoplasmicMembrane	Reversible		4
RXN0621	R00830	ALAS	hemA	5-aminolevulinate synthase	succinyl-CoA:glycine C-succinyltransferase (decarboxylating)	Porphyrin and chlorophyll metabolism	2.3.1.37	RSP_2984 | RSP_3028	Succinyl-CoA + Glycine + H+ => 5-Aminolevulinate + CoA + CO2	CPD0071 + CPD0030 + CPD0063 => CPD0225 + CPD0010 + CPD0011	Cytoplasmic	Forward only	Heuristics	4
RXN0622	R03197	UPPDC2	hemE	uroporphyrinogen decarboxylase	Uroporphyrinogen-III carboxy-lyase	Porphyrin and chlorophyll metabolism	4.1.1.37	RSP_0680	Uroporphyrinogen III + 4 H+ <=> Coproporphyrinogen III + 4 CO2	CPD0323 + 4 CPD0063 <=> CPD0439 + 4 CPD0011	Cytoplasmic	Reversible		4
RXN0623	R03877		bchIHD	magnesium chelatase	Magnesium-protoporphyrin IX chelatase	Porphyrin and chlorophyll metabolism	6.6.1.1	RSP_0274 & RSP_0273&RSP_0287	ATP + Protoporphyrin + Magnesium + H2O <=> ADP + Orthophosphate + Magnesium protoporphyrin + 2 H+	CPD0002 + CPD0401 + CPD0186 + CPD0001 <=> CPD0008 + CPD0009 + CPD0457 + 2 CPD0063	CytoplasmicMembrane	Reversible		4
RXN0624	R06284		bchG	bacteriochlorophyll/chlorophyll a synthase	chlorophyllide-a:phytyl-diphosphate phytyltransferase	Porphyrin and chlorophyll metabolism	2.5.1.62	RSP_0279	Chlorophyllide a + Phytyl diphosphate <=> Chlorophyll a + Diphosphate	CPD0398 + CPD0540 <=> CPD0533 + CPD0012	CytoplasmicMembrane	Reversible		4
RXN0625			bchG	bacteriochlorophyll/chlorophyll a synthase	chlorophyllide-a:phytyl-diphosphate phytyltransferase	Porphyrin and chlorophyll metabolism	2.5.1.62	RSP_0279	Bacteriochlorophyllide b + Phytyl diphosphate <=> Bacteriochlorophyll b + Diphosphate	CPD0048 + CPD0540 <=> CPD1016 + CPD0012	CytoplasmicMembrane	Reversible		4
RXN0626			bchG	bacteriochlorophyll/chlorophyll a synthase	chlorophyllide-a:phytyl-diphosphate phytyltransferase	Porphyrin and chlorophyll metabolism	2.5.1.62	RSP_0279	Bacteriochlorophyllide a + Phytyl diphosphate <=> Bacteriochlorophyll a + Diphosphate	CPD0037 + CPD0540 <=> CPD1015 + CPD0012	CytoplasmicMembrane	Reversible		4
RXN0627						Porphyrin and chlorophyll metabolism		?	Bacteriochlorophyllide b + 2 H+ + Reduced Ferredoxin <=> Bacteriochlorophyllide a + Oxidized ferredoxin	CPD0048 + 2 CPD0063 + CPD0651 <=> CPD0037 + CPD0652	CytoplasmicMembrane	Reversible		1
RXN0628	R04972	UPPDC2	hemE	uroporphyrinogen decarboxylase	Uroporphyrinogen I carboxy-lyase	Porphyrin and chlorophyll metabolism	4.1.1.37	RSP_0680	Uroporphyrinogen I + 4H+ <=> Coproporphyrinogen I + 4 CO2	CPD0781 + 4 CPD0063 <=> CPD0782 + 4 CPD0011	Cytoplasmic	Reversible		4
RXN0629	R00036	PPBNGS	hemB	delta-aminolevulinic acid dehydratase	5-aminolevulinate hydro-lyase (adding 5-aminolevulinate and	Porphyrin and chlorophyll metabolism	4.2.1.24	RSP_2848	2 5-Aminolevulinate <=> Porphobilinogen + 2 H2O + H+	2 CPD0225 <=> CPD0310 + 2 CPD0001 + CPD0063	Cytoplasmic	Reversible	Thermodynamics	4
RXN0630	R03220	CPPPGO	hemF	coproporphyrinogen III oxidase	Coproporphyrinogen:oxygen oxidoreductase(decarboxylating)	Porphyrin and chlorophyll metabolism	1.3.3.3	RSP_0682 | RSP_3816	Coproporphyrinogen III + Oxygen + 2 H+ => Protoporphyrinogen IX + 2 CO2 + 2 H2O	CPD0439 + CPD0007 + 2 CPD0063 => CPD0325 + 2 CPD0011 + 2 CPD0001	Cytoplasmic	Forward only	SBC	4
RXN0631	R06895		hemN	coproporphyrinogen III oxidase	coproporphyrinogen-III:S-adenosyl-L-methionine oxidoreductase (decarboxylating)	Porphyrin and chlorophyll metabolism	1.3.99.22	RSP_0317 | RSP_0699 | RSP_1224	Coproporphyrinogen III + 2 S-Adenosyl-L-methionine + 2 H+ => Protoporphyrinogen IX + 2 CO2 + 2 L-Methionine + 2 5'-Deoxyadenosine	CPD0439 + 2 CPD0017 + 2 CPD0063 => CPD0325 + 2 CPD0011 + 2 CPD0057 + 2 CPD0531	Cytoplasmic	Forward only	SBC	4
RXN0632	R00310	FCLT	hemH	ferrochelatase	protoheme ferro-lyase (protoporphyrin-forming)	Porphyrin and chlorophyll metabolism	4.99.1.1	RSP_1197	Protoporphyrin + Fe2+ <=> Heme + 2 H+	CPD0401 + CPD0658 <=> CPD0659 + 2 CPD0063	Cytoplasmic	Reversible		4
RXN0633	R00084		hemC	porphobilinogen deaminase	porphobilinogen:(4-[2-carboxyethyl]-3-[carboxymethyl]pyrrol-2-	Porphyrin and chlorophyll metabolism	2.5.1.61	RSP_0679	4 Porphobilinogen + H2O => Hydroxymethylbilane + 4 NH3	4 CPD0310 + CPD0001 => CPD0318 + 4 CPD0013	Cytoplasmic	Forward only	Heuristics	3
RXN0634	R07411		cox10	protoheme IX farnesyltransferase		Porphyrin and chlorophyll metabolism	2.5.1.58	RSP_1827	Heme + trans,trans-Farnesyl diphosphate + H2O <=> Heme O + Diphosphate	CPD0659 + CPD0233 + CPD0001 <=> CPD0121 + CPD0012	CytoplasmicMembrane	Reversible		3
RXN0635			bchJ	bacteriochlorophyll synthase, 23 kDa subunit (BchJ)		Porphyrin and chlorophyll metabolism		RSP_0280	Divinylprotochlorophyllide + NADPH + H+ => Protochlorophyllide + NADP+	CPD0685 + CPD0005 + CPD0063 => CPD0662 + CPD0006	Cytoplasmic	Reversible		3
RXN0636			cox15	putative cytochrome oxidase assembly factor		Porphyrin and chlorophyll metabolism		RSP_3831	Heme O + Oxygen <=> Heme A + H2O	CPD0121 + CPD0007 <=> CPD0056 + CPD0001	Cytoplasmic	Reversible		2
RXN0637	R02272	G1SATi	HemL	aminotransferase	(S)-4-Amino-5-oxopentanoate 4,5-aminomutase	Porphyrin and chlorophyll metabolism	5.4.3.8	RSP_1569	5-Aminolevulinate <=> (S)-4-Amino-5-oxopentanoate	CPD0225 <=> CPD0464	Cytoplasmic	Reversible	Thermodynamics	2
RXN0638	R03165	UPP3S		hypothetical protein	Hydroxymethylbilane hydro-lyase(cyclizing)	Porphyrin and chlorophyll metabolism	4.2.1.75	RSP_6208	Hydroxymethylbilane <=> Uroporphyrinogen III + H2O	CPD0318 <=> CPD0323 + CPD0001	Cytoplasmic	Reversible		2
RXN0639						Porphyrin and chlorophyll metabolism		s0001	Hydroxymethylbilane => Uroporphyrinogen I + H2O	CPD0318 => CPD0781 + CPD0001	Cytoplasmic	Forward only	Spontaneous reaction	2
RXN0640	R03194	UPP3MT	cobA	uroporphyrin-III C-methyltransferase	S-adenosyl-L-methionine:uroporphyrin-III C-methyltransferase	Porphyrin and chlorophyll metabolism	2.1.1.107	RSP_2820 | RSP_1944	2 S-Adenosyl-L-methionine + Uroporphyrinogen III + H+ <=> 2 S-Adenosyl-L-homocysteine + Precorrin 2	2 CPD0017 + CPD0323 + CPD0063 <=> 2 CPD0019 + CPD0406	Cytoplasmic	Reversible		2
RXN0641	R03948	CPC2MT	cobI	precorrin-2 C20-methyltransferase	S-adenosyl-L-methionine:precorrin-4 C20-methyltransferase	Porphyrin and chlorophyll metabolism	2.1.1.130	RSP_2826	S-Adenosyl-L-methionine + Precorrin 2 <=> S-Adenosyl-L-homocysteine + Precorrin 3A	CPD0017 + CPD0406 <=> CPD0019 + CPD0542	Cytoplasmic	Reversible		2
RXN0642	R05180	CPC3MT	cobJ	precorrin-3 methyltransferase	S-adenosyl-L-methionine:precorrin-3B C17-methyltransferase	Porphyrin and chlorophyll metabolism	2.1.1.131	RSP_2824	S-Adenosyl-L-methionine + Precorrin 3B <=> S-Adenosyl-L-homocysteine + Precorrin 4 + H+	CPD0017 + CPD0558 <=> CPD0019 + CPD0559 + CPD0063	Cytoplasmic	Reversible		2
RXN0643	R05181	CPC4MT	cobM	precorrin-4 C11-methyltransferase	S-adenosyl-L-methionine:precorrin-4 C11 methyltransferase	Porphyrin and chlorophyll metabolism	2.1.1.133	RSP_2821	S-Adenosyl-L-methionine + Precorrin 4 <=> S-Adenosyl-L-homocysteine + Precorrin 5	CPD0017 + CPD0559 <=> CPD0019 + CPD0561	Cytoplasmic	Reversible		2
RXN0644	R05219		cobF	precorrin 6A synthase		Porphyrin and chlorophyll metabolism	2.1.1.152	RSP_2819	Precorrin 6X + Acetate + S-Adenosyl-L-homocysteine + H+ <=> Precorrin 5 + S-Adenosyl-L-methionine + H2O	CPD0556 + CPD0027 + CPD0019 + CPD0063 <=> CPD0561 + CPD0017 + CPD0001	Cytoplasmic	Reversible		2
RXN0645	R05150	CPC6R	cobK, cbiJ	cobalt-precorrin-6x reductase	precorrin-6Y:NADP+ oxidoreductase	Porphyrin and chlorophyll metabolism	1.3.1.54	RSP_2825	Precorrin 6Y + NADP+ <=> Precorrin 6X + NADPH + 3 H+	CPD0555 + CPD0006 <=> CPD0556 + CPD0005 + 3 CPD0063	Cytoplasmic	Reversible		2
RXN0646	R05149	CPC6MT	cobL	putative precorrin-6y C5,15-methyltransferase	S-Adenosyl-L-methionine:1-precorrin-6Y C5,15-methyltransferase	Porphyrin and chlorophyll metabolism	2.1.1.132	RSP_2823	2 S-Adenosyl-L-methionine + Precorrin 6Y <=> 2 S-Adenosyl-L-homocysteine + Precorrin 8X + CO2 + H+	2 CPD0017 + CPD0555 <=> 2 CPD0019 + CPD0560 + CPD0011 + CPD0063	Cytoplasmic	Reversible		2
RXN0647	R05177	PC8XM	cobH	precorrin-8X methylmutase	Precorrin 8X 11,12-methylmutase	Porphyrin and chlorophyll metabolism	5.4.1.2	RSP_6217	Precorrin 8X + H+<=> Hydrogenobyrinate	CPD0560 + CPD0063 <=> CPD0557	Cytoplasmic	Reversible		2
RXN0648	R05224		cobB	cobyrinic acid a,c-diamide synthase		Porphyrin and chlorophyll metabolism	6.3.5.9	RSP_3185	Hydrogenobyrinate + 2 L-Glutamine + 2 ATP + 2 H2O <=> Hydrogenobyrinate a,c diamide + 2 Orthophosphate + 2 L-Glutamate + 2 ADP + H+	CPD0557 + 2 CPD0052 + 2 CPD0002 + 2 CPD0001 <=> CPD0563 + 2 CPD0009 + 2 CPD0022 + 2 CPD0008 + 2 CPD0063	Cytoplasmic	Reversible		3
RXN0649	R05227		cobNST	cobaltochelatase	hydrogenobyrinic-acid-a,c-diamide:cobalt cobalt-ligase (ADP-forming)	Porphyrin and chlorophyll metabolism	6.6.1.2	RSP_2827 & RSP_1977& RSP_1976	Hydrogenobyrinate a,c diamide + Cobalt ion + ATP + H2O <=> Cob(II)yrinate a,c diamide + Orthophosphate + ADP + 4 H+	CPD0563 + CPD0129 + CPD0002 + CPD0001 <=> CPD0564 + CPD0009 + CPD0008 + 4 CPD0063	Cytoplasmic	Reversible		2
RXN0650	R07268	CBLAT	cobO	cob(I)yrinic acid a,c-diamide adenosyltransferase	ATP:cob(I)alamin Co-beta-adenosyltransferase	Porphyrin and chlorophyll metabolism	2.5.1.17	RSP_2831	ATP + Cobinamide + H+ <=> Triphosphate + Adenosyl cobinamide	CPD0002 + CPD0299 + CPD0063 <=> CPD0247 + CPD0567	Cytoplasmic	Reversible		2
RXN0651	R05220	CBLAT	cobO	cob(I)yrinic acid a,c-diamide adenosyltransferase	ATP:cob(I)yrinic acid-a,c-diamide Cobeta-adenosyltransferase	Porphyrin and chlorophyll metabolism	2.5.1.17	RSP_2831	Cob(I)yrinate a,c diamide + ATP <=> Adenosyl cobyrinate a,c diamide + Triphosphate	CPD0002 + CPD0661 <=> CPD0247 + CPD0565	Cytoplasmic	Reversible		2
RXN0652	R05225		cobQ	cobyric acid synthase		Porphyrin and chlorophyll metabolism	6.3.5.10	RSP_0796	Adenosyl cobyrinate a,c diamide + 4 L-Glutamine + 4 ATP + 4 H2O <=> Adenosyl cobyrinate hexaamide + 4 L-Glutamate + 4 Orthophosphate + 4 ADP + 3 H+	CPD0565 + 4 CPD0052 + 4 CPD0002 + 4 CPD0001 <=> CPD0566 + 4 CPD0022 + 4 CPD0009 + 4 CPD0008 + 3 CPD0063	Cytoplasmic	Reversible		2
RXN0653	R06529		cobD	adenosylcobinamide-phosphate synthase	adenosylcobyric acid:(R)-1-aminopropan-2-yl phosphate ligase	Porphyrin and chlorophyll metabolism	6.3.1.10	RSP_0430	Adenosyl cobyrinate hexaamide + D-1-Aminopropan-2-ol O-phosphate + ATP <=> Adenosyl cobinamide phosphate + ADP + Orthophosphate + H+	CPD0566 + CPD0476 + CPD0002 <=> CPD0568 + CPD0008 + CPD0009 + CPD0063	CytoplasmicMembrane	Reversible		3
RXN0654	R07302		cobD	adenosylcobinamide-phosphate synthase	adenosylcobyric acid:(R)-1-aminopropan-2-ol ligase (ADP-forming)	Porphyrin and chlorophyll metabolism	6.3.1.10	RSP_0430	ATP + Adenosyl cobyrinate hexaamide + (R)-1-Aminopropan-2-ol => ADP + Orthophosphate + Adenosyl cobinamide	CPD0566 + CPD1059 + CPD0002 => CPD0567 + CPD0008 + CPD0009	CytoplasmicMembrane	Forward only	Heuristics	3
RXN0655	R05221		cobP	adenosylcobinamide kinase		Porphyrin and chlorophyll metabolism	2.7.1.156	RSP_0602	Adenosyl cobinamide + ATP <=> Adenosyl cobinamide phosphate + ADP + H+	CPD0567 + CPD0002 <=> CPD0568 + CPD0008 + CPD0063	Cytoplasmic	Reversible		3
RXN0656	R06558		cobP	adenosylcobinamide kinase		Porphyrin and chlorophyll metabolism	2.7.1.156	RSP_0602	Adenosyl cobinamide + GTP <=> Adenosyl cobinamide phosphate + GDP + H+	CPD0567 + CPD0036 <=> CPD0568 + CPD0028 + CPD0063	Cytoplasmic	Reversible		3
RXN0657	R05222		cobP	adenosylcobinamide kinase		Porphyrin and chlorophyll metabolism	2.7.7.62	RSP_0602	Adenosyl cobinamide phosphate + GTP + H+ <=> Adenosine-GDP-cobinamide + Diphosphate	CPD0568 + CPD0036 + CPD0063 <=> CPD0569 + CPD0012	Cytoplasmic	Reversible		3
RXN0658	R05223		cobV	cobalamin-5-phosphate synthase		Porphyrin and chlorophyll metabolism	2.7.8.26	RSP_2427	Adenosine-GDP-cobinamide + alpha-Ribazole <=> Cobamide coenzyme + GMP + H+	CPD0569 + CPD0543 <=> CPD0138 + CPD0111 + CPD0063	CytoplasmicMembrane	Reversible		2
RXN0659	R05218			cob(II)yrinic acid a,c-diamide reductase	cob(I)yrinic acid-a,c-diamide:FMN oxidoreductase	Porphyrin and chlorophyll metabolism	1.16.8.1	RSP_3218	2 Cob(II)yrinate a,c diamide + Reduced FMN <=> 2 Cob(I)yrinate a,c diamide + FMN + H+	2 CPD0564 + CPD0660 <=> 2 CPD0661 + CPD0049 + CPD0063	Cytoplasmic	Reversible		2
RXN0660	R04594		CobC			Porphyrin and chlorophyll metabolism	3.1.3.73	RSP_0789	N1-(5-Phospho-alpha-D-ribosyl)-5,6-dimethylbenzimidazole + H2O <=> alpha-Ribazole + Orthophosphate	CPD0517 + CPD0001 => CPD0543 + CPD0009	Cytoplasmic	Forward only	Heuristics	2
RXN0661	R03222	PPPGO			protoporphyrinogen-IX:oxygen oxidoreductase	Porphyrin and chlorophyll metabolism	1.3.3.4	RSP_1508	Protoporphyrinogen IX + 3 Oxygen => Protoporphyrin + 3 H2O2	CPD0325 + 3 CPD0007 => CPD0401 + 3 CPD0024	Cytoplasmic	Forward only	SBC	2
RXN0662	R04237		bchM	Mg-protoporphyrin IX methyl transferase	S-adenosyl-L-methionine:magnesium-protoporphyrin-IX	Porphyrin and chlorophyll metabolism	2.1.1.11	RSP_0289	S-Adenosyl-L-methionine + Magnesium protoporphyrin <=> S-Adenosyl-L-homocysteine + Magnesium protoporphyrin monomethyl ester	CPD0017 + CPD0457 <=> CPD0019 + CPD0499	Cytoplasmic	Reversible		3
RXN0663	R06265			magnesium-protoporphyrin IX monomethyl ester cyclase	magnesium-protoporphyrin-IX 13-monomethyl ester,NADPH:oxygen oxidoreductase (hydroxylating)	Porphyrin and chlorophyll metabolism	1.14.13.81	RSP_0294	Magnesium protoporphyrin monomethyl ester + NADPH + H+ + Oxygen => 13(1)-Hydroxy-magnesium-protoporphyrin IX 13-monomethyl ester + NADP+ + H2O	CPD0499 + CPD0005 + CPD0063 + CPD0007 => CPD0683 + CPD0006 + CPD0001	Cytoplasmic	Forward only	SBC	2
RXN0664	R06282		bchNBL	protochlorophyllide reductase iron-sulfur ATP-binding protein		Porphyrin and chlorophyll metabolism	1.18.-.-	RSP_0285 & RSP_0286 & RSP_0288	Protochlorophyllide + ATP + H2O + H+ + Reduced Ferredoxin <=> Chlorophyllide a + ADP + Orthophosphate + Oxidized Ferredoxin	CPD0662 + CPD0002 + CPD0001 + CPD0063 + CPD0651 <=> CPD0398 + CPD0008 + CPD0009 + CPD0652	Cytoplasmic	Reversible		3
RXN0665	R09054		bchF	2-vinyl bacteriochlorophyllide hydratase		Porphyrin and chlorophyll metabolism	4.2.1.-	RSP_0284	3-Vinylbacteriochlorophyllide a + H2O => 3-Hydroxyethylbacteriochlorophyllide a	CPD0663 + CPD0001 => CPD0664	CytoplasmicMembrane	Forward only	SBC	2
RXN0666	R09055		bchC	chlorophyll synthesis pathway, BchC		Porphyrin and chlorophyll metabolism	1.-.-.-	RSP_0263	3-Hydroxyethylbacteriochlorophyllide a + Oxidized Ferredoxin <=> Bacteriochlorophyllide a + 2 H+ + Reduced Ferredoxin	CPD0664 + CPD0652 <=> CPD0037 + CPD0651 + 2 CPD0063	Cytoplasmic	Reversible		2
RXN0667	R02063		bchP	geranylgeranyl hydrogenase	geranylgeranyl reductase	Porphyrin and chlorophyll metabolism	1.3.1.83	RSP_0277	Geranylgeranyl diphosphate + 3 H+ + 3 NADPH => Phytyl diphosphate + 3 NADP+	CPD0205 + 3 CPD0063 + 3 CPD0005 => CPD0540 + 3 CPD0006	Cytoplasmic	Forward only	Thermodynamics	3
RXN0668	R01123	IPDDI		isopentenyl-diphosphate delta-isomerase	Isopentenyl-diphosphate delta3-delta2-isomerase	Porphyrin and chlorophyll metabolism	5.3.3.2	RSP_0276	Isopentenyl diphosphate <=> Dimethylallyl diphosphate	CPD0100 <=> CPD0160	Cytoplasmic	Reversible	Thermodynamics	2
RXN0669	R09059		bchF	2-vinyl bacteriochlorophyllide hydratase		Porphyrin and chlorophyll metabolism	4.2.1.-	RSP_0284	Chlorophyllide + H2O <=> 3-Hydroxyethylchlorophyllide a	CPD0398 + CPD0001 <=> CPD0665	Cytoplasmic	Reversible		2
RXN0670	R06266			magnesium-protoporphyrin IX monomethyl ester cyclase	magnesium-protoporphyrin-IX 13-monomethyl ester,NADPH:oxygen oxidoreductase (hydroxylating)	Porphyrin and chlorophyll metabolism	1.14.13.81	RSP_0294	13(1)-Hydroxy-magnesium-protoporphyrin IX 13-monomethyl ester + NADPH + H+ + Oxygen => 13(1)-Oxo-magnesium-protoporphyrin IX 13-monomethyl ester + NADP+ + 2 H2O	CPD0683 + CPD0005 + CPD0063 + CPD0007 => CPD0684 + CPD0006 + 2 CPD0001	Cytoplasmic	Forward only	SBC	2
RXN0671	R06267			magnesium-protoporphyrin IX monomethyl ester cyclase	magnesium-protoporphyrin-IX 13-monomethyl ester,NADPH:oxygen oxidoreductase (hydroxylating)	Porphyrin and chlorophyll metabolism	1.14.13.81	RSP_0294	13(1)-Oxo-magnesium-protoporphyrin IX 13-monomethyl ester + NADPH + Oxygen => Divinylprotochlorophyllide + NADP+ + 2 H2O	CPD0684 + CPD0005 + CPD0007 => CPD0685 + CPD0006 + 2 CPD0001	Cytoplasmic	Forward only	SBC	2
RXN0672			bchXYZ	chlorophyllide reductase		Porphyrin and chlorophyll metabolism	1.18.-.-	RSP_0260 & RSP_0261 & RSP_0262	Chlorophyllide a + ATP + H2O + Reduced Ferredoxin + H+ <=> 3-Vinylbacteriochlorophyllide a + ADP + Oxidized Ferredoxin + Orthophosphate	CPD0398 + CPD0002 + CPD0651 + CPD0063 + CPD0001 <=> CPD0663 + CPD0652 + CPD0008 + CPD0009	Cytoplasmic	Reversible		3
RXN0673			bchXYZ	chlorophyllide reductase		Porphyrin and chlorophyll metabolism	1.18.-.-	RSP_0260 & RSP_0261 & RSP_0262	3-Hydroxyethylchlorophyllide a + ATP + Reduced Ferredoxin + H+ <=> 3-Hydroxyethylbacteriochlorophyllide a + ADP + Oxidized Ferredoxin + Orthophosphate	CPD0665 + CPD0002 + CPD0651 + CPD0063 + CPD0001 <=> CPD0664 + CPD0652 + CPD0008 + CPD0009	Cytoplasmic	Reversible		3
RXN0674	R05226		cbiZ	adenosylcobinamide amidohydrolase	adenosylcobinamide amidohydrolase	Porphyrin and chlorophyll metabolism	3.5.1.90	RSP_2406	Adenosyl cobyrinate hexaamide + (R)-1-Aminopropan-2-ol + H+ <= Adenosyl cobinamide + H2O	CPD0566 + CPD1059 + CPD0063 <= CPD0567 + CPD0001	Cytoplasmic	Reversible		3
RXN0676						Propanoate metabolism		s0001	(2S)-2-Isopropyl-3-oxosuccinate + H+ => 4-Methyl-2-oxopentanoate + CO2	CPD1035 + CPD0063 => CPD1032 + CPD0011	Cytoplasmic	Forward only	Spontaneous reaction	2
RXN0677	R00993				2-oxobutanoate:oxygen 2-oxidoreductase (phosphorylating)	Propanoate metabolism	1.2.3.-	?	2-Oxobutanoate + Orthophosphate + 0.5 Oxygen + H+ => Propanoyl phosphate + CO2 + H2O	CPD0085 + CPD0009 + 0.5 CPD0007 + CPD0063 => CPD1050 + CPD0011 + CPD0001	Cytoplasmic	Forward only	Thermodynamics	1
RXN0678	R01859	PPCOAC	pcc	propionyl-CoA carboxylase	Propanoyl-CoA:carbon-dioxide ligase (ADP-forming)	Propanoate metabolism	6.4.1.3	RSP_2191 & RSP_2189	ATP + Propanoyl-CoA + HCO3- => ADP + Orthophosphate + (S)-Methylmalonyl-CoA + H+	CPD0002 + CPD0079 + CPD0181 => CPD0008 + CPD0009 + CPD0277 + CPD0063	Cytoplasmic	Forward only	Heuristics	3
RXN0679	R00925	ACCOAL	acsA	acyl-CoA sythetase	propanoate:CoA ligase (AMP-forming)	Propanoate metabolism	6.2.1.17	RSP_1592 | RSP_0579	ATP + Propanoate + CoA => AMP + Diphosphate + Propanoyl-CoA	CPD0002 + CPD0666 + CPD0010 => CPD0018 + CPD0012 + CPD0079	Cytoplasmic	Forward only	Heuristics	2
RXN0680					Crotonyl-CoA hydratase	Propanoate metabolism		s0001	(R)-3-Hydroxybutanoyl-CoA => Crotonoyl-CoA + H2O	CPD0606 => CPD0951 + CPD0001	Cytoplasmic	Forward only	Spontaneous reaction	1
RXN0681				crotonyl-CoA carboxylase/reductase		Propanoate metabolism	1.3.1.8	RSP_0960	Crotonoyl-CoA + NADPH + CO2 <=> (2S)-Ethylmalonyl-CoA + NADP+	CPD0951 + CPD0005 + CPD0011 => CPD1063 + CPD0006	Cytoplasmic	Reversible		4
RXN0682		MME		methylmalonyl-CoA epimerase/ethylmalonyl-CoA epimerase	ethylmalonyl-CoA 2-epimerase	Propanoate metabolism	5.1.99.1	RSP_0812	(2S)-Ethylmalonyl-CoA <=> (2R)-Ethylmalonyl-CoA	CPD1063 <=> CPD1064	Cytoplasmic	Reversible		4
RXN0683	R02765	MME		methylmalonyl-CoA epimerase/ethylmalonyl-CoA epimerase	methylmalonyl-CoA 2-epimerase	Propanoate metabolism	5.1.99.1	RSP_0812	(R)-Methylmalonyl-CoA <=> (S)-Methylmalonyl-CoA	CPD0667 <=> CPD0277	Cytoplasmic	Reversible	Thermodynamics	4
RXN0684	R00833	MMM2	meaA	methylmalonyl-CoA mutase/ethylmalonyl-CoA mutase	(R)-methylmalonyl-CoA CoA-carbonylmutase	Propanoate metabolism	5.4.99.2	RSP_0961 | RSP_2192	(R)-Methylmalonyl-CoA <=> Succinyl-CoA	CPD0667 <=> CPD0071	Cytoplasmic	Reversible	Thermodynamics	4
RXN0685		MMM2		methylmalonyl-CoA mutase/ethylmalonyl-CoA mutase		Propanoate metabolism	5.4.99.2	RSP_0961	(2R)-Ethylmalonyl-CoA <=> (2S)-methylsuccinyl-coA	CPD1064 <=> CPD1065	Cytoplasmic	Reversible		4
RXN0686				Methylsuccinyl-CoA dehydrogenase		Propanoate metabolism		?	(2S)-methylsuccinyl-coA + NAD+ <=> Mesaconyl-CoA + NADH + H+	CPD1065 + CPD0003 <=> CPD1066 + CPD0004 + CPD0063	Cytoplasmic	Reversible	Thermodynamics	1
RXN0687			meaC	mesaconyl-CoA hydratase		Propanoate metabolism	4.2.1.-	RSP_0973	Mesaconyl-CoA + H2O <=> L-erythro-3-Methylmalyl-CoA	CPD1066 + CPD0001 <=> CPD1067	Cytoplasmic	Reversible	Thermodynamics	3
RXN0688	R05373	MCD		methylmalonyl-CoA carboxy-lyase	methylmalonyl-CoA carboxy-lyase	Propanoate metabolism	4.1.1.9	RSP_1771	L-erythro-3-Methylmalyl-CoA <=> Propanoyl-CoA + Glyoxylate	CPD1067 <=> CPD0079 + CPD0039	Cytoplasmic	Reversible	Thermodynamics	3
RXN0689	R00233	MCD		methylmalonyl-CoA carboxy-lyase	malonyl-CoA carboxy-lyase (acetyl-CoA-forming)	Propanoate metabolism	4.1.1.9	RSP_1771	Malyl-CoA <=> Acetyl-CoA + Glyoxylate	CPD1068 <=> CPD0021 + CPD0039	Cytoplasmic	Reversible	Thermodynamics	3
RXN0690				Malyl-CoA thioesterase		Propanoate metabolism		RSP_0970	Malyl-CoA + H2O => (S)-Malate + CoA + H+	CPD1068 + CPD0001 => CPD0114 + CPD0010 + CPD0063	Cytoplasmic	Forward only	Heuristics	3
RXN0691	R00935	MMSAD3		methylmalonate-semialdehyde dehydrogenase	(S)-Methylmalonate semialdehyde:NAD+ oxidoreductase (CoA-propanoylating)	Propanoate metabolism	1.2.1.27	RSP_2962	(S)-Methylmalonate semialdehyde + CoA + NAD+ => Propanoyl-CoA + CO2 + NADH + H+	CPD0849 + CPD0010 + CPD0003 => CPD0079 + CPD0011 + CPD0004	Cytoplasmic	Forward only	Heuristics	2
RXN0692	R00705	MMSAD3		methylmalonate-semialdehyde dehydrogenase	3-Oxopropanoate:NAD+ oxidoreductase (decarboxylating, CoA-acetylating)	Propanoate metabolism	1.2.1.27	RSP_2962	3-Oxopropanoate + CoA + NAD+ => Acetyl-CoA + CO2 + NADH + H+	CPD0152 + CPD0010 + CPD0003 => CPD0021 + CPD0011 + CPD0004	Cytoplasmic	Forward only	Heuristics	2
RXN0693				isopropylmalate/homocitrate synthase		Propanoate metabolism	2.3.1.182	RSP_2330	Pyruvate + Acetyl-CoA <=> Citramalyl-CoA	CPD0020 + CPD0021 <=> CPD1069	Cytoplasmic	Reversible	Thermodynamics	3
RXN0694						Propanoate metabolism		?	Citramalyl-CoA => L-erythro-3-Methylmalyl-CoA	CPD1069 => CPD1067	Cytoplasmic	Forward only	SBC	3
RXN0695	R01353	PPAKr		acetate kinase	ATP:propanoate phosphotransferase	Propanoate metabolism	2.7.2.1	RSP_1254	ATP + Propanoate <=> ADP + Propanoyl phosphate	CPD0002 + CPD0666 <=> CPD0008 + CPD1050	Cytoplasmic	Reversible	Thermodynamics	2
RXN0696		PTAr	pta	phosphotransacetylase	propanoyl-CoA:phosphate propanoyltransferase	Propanoate metabolism	2.3.1.8	RSP_4009 | RSP_1255	Propanoyl-CoA + Orthophosphate <=> Propanoyl phosphate + CoA	CPD0079 + CPD0009 => CPD0010 + CPD1050	Cytoplasmic	Reversible	Thermodynamics	2
RXN0697	R02103		xdh	xanthine dehydrogenase	xanthine:NAD+ oxidoreductase	Purine metabolism	1.17.1.4	(RSP_3204 & RSP_3206 & RSP_3205) | (RSP_3554 & RSP_3555)	Xanthine + NAD+ + H2O <=> Urate + NADH + H+	CPD0214 + CPD0003 + CPD0001 <=> CPD0670 + CPD0004 + CPD0063	Cytoplasmic	Reversible	Thermodynamics	3
RXN0698	R01768		xdh	xanthine dehydrogenase	hypoxanthine:NAD+ oxidoreductase	Purine metabolism	1.17.1.4	(RSP_3204 & RSP_3206 & RSP_3205) | (RSP_3554 & RSP_3555)	Hypoxanthine + NAD+ + H2O <=> Xanthine + NADH + H+	CPD0171 + CPD0003 + CPD0001 <=> CPD0214 + CPD0004 + CPD0063	Cytoplasmic	Reversible	Thermodynamics	3
RXN0699	R01049	PRPPS	prsA	phosphoribosyl pyrophosphate synthetase	ATP:D-ribose-5-phosphate diphosphotransferase	Purine metabolism	2.7.6.1	RSP_2301	ATP + D-Ribose 5-phosphate => AMP + 5-Phospho-alpha-D-ribose + H+	CPD0002 + CPD0090 => CPD0018 + CPD0092 + CPD0063	Cytoplasmic	Forward only	SBC	2
RXN0700	R01072	GLUPRT	purF	amidophosphoribosyltransferase	5-phosphoribosylamine:diphosphate phospho-alpha-D-ribosyltransferase	Purine metabolism	2.4.2.14	RSP_2454	5-Phosphoribosylamine + Diphosphate + L-Glutamate <=> L-Glutamine + 5-Phospho-alpha-D-ribose 1-diphosphate + H2O	CPD0432 + CPD0012 + CPD0022 <=> CPD0052 + CPD0092 + CPD0001	Cytoplasmic	Reversible	Thermodynamics	2
RXN0701	R04144	PRAGSr	purD	phosphoribosylamine--glycine ligase	5-Phospho-D-ribosylamine:glycine ligase (ADP-forming)	Purine metabolism	6.3.4.13	RSP_1847	ATP + 5-Phosphoribosylamine + Glycine <=> ADP + Orthophosphate + 5'-Phosphoribosylglycinamide + H+	CPD0002 + CPD0432 + CPD0030 <=> CPD0008 + CPD0009 + CPD0469 + CPD0063	Cytoplasmic	Reversible	Thermodynamics	2
RXN0702	R04325	GARFT		phosphoribosylglycinamide formyltransferase	10-Formyltetrahydrofolate:5'-phosphoribosylglycinamide formyltransferase	Purine metabolism	2.1.2.2	RSP_1970	10-Formyltetrahydrofolate + 5'-Phosphoribosylglycinamide <=> Tetrahydrofolate + 5'-Phosphoribosyl-N-formylglycinamide + H+	CPD0159 + CPD0469 <=> CPD0080 + CPD0490 + CPD0063	Cytoplasmic	Reversible	Thermodynamics	2
RXN0703	R04463	PRFGS	purSQL	phosphoribosylformylglycinamidine (FGAM) synthetase	5'-Phosphoribosylformylglycinamide:L-glutamine amido-ligase	Purine metabolism	6.3.5.3	RSP_2127 & RSP_2128 & RSP_2951	ATP + 5'-Phosphoribosyl-N-formylglycinamide + L-Glutamine + H2O <=> ADP + Orthophosphate + 2-(Formamido)-N1-(5'-phosphoribosyl)acetamidine + L-Glutamate + H+	CPD0002 + CPD0490 + CPD0052 + CPD0001 <=> CPD0008 + CPD0009 + CPD0505 + CPD0022 + CPD0063	Cytoplasmic	Reversible	Thermodynamics	2
RXN0704	R04208	PRAIS	purM	phosphoribosylaminoimidazole synthetase	2-(Formamido)-N1-(5-phosphoribosyl)acetamidine cyclo-ligase	Purine metabolism	6.3.3.1	RSP_1969	ATP + 2-(Formamido)-N1-(5'-phosphoribosyl)acetamidine => ADP + Orthophosphate + Aminoimidazole ribotide + 2H+	CPD0002 + CPD0505 => CPD0008 + CPD0009 + CPD0444 + 2 CPD0063	Cytoplasmic	Forward only	Heuristics	2
RXN0705	R07404		purK	phosphoribosylaminoimidazole carboxylase	5-amino-1-(5-phospho-D-ribosyl)imidazole:carbon-dioxide ligase (ADP-forming)	Purine metabolism	6.3.4.18	RSP_1570	ATP + Aminoimidazole ribotide + HCO3- => ADP + Orthophosphate + 5-Carboxyamino-1-(5-phospho-D-ribosyl)imidazole + H+	CPD0002 + CPD0444 + CPD0181 => CPD0008 + CPD0009 + CPD0855 + CPD0063	Cytoplasmic	Forward only	Heuristics	2
RXN0706	R07405		purE	N5-carboxyaminoimidazole ribonucleotide mutase	5-carboxyamino-1-(5-phospho-D-ribosyl)imidazole carboxymutase	Purine metabolism	5.4.99.18	RSP_1571	5-Carboxyamino-1-(5-phospho-D-ribosyl)imidazole <=> 1-(5-Phospho-D-ribosyl)-5-amino-4-imidazolecarboxylate	CPD0855 <=> CPD0515	Cytoplasmic	Reversible	Thermodynamics	2
RXN0707	R04591	PRASCSi	purC	phosphoribosylaminoimidazole-succinocarboxamide synthase	1-(5-Phosphoribosyl)-5-amino-4-carboxyimidazole:L-aspartate ligase	Purine metabolism	6.3.2.6	RSP_2126 | RSP_2258	ATP + 1-(5-Phospho-D-ribosyl)-5-amino-4-imidazolecarboxylate + L-Aspartate <=> ADP + Orthophosphate + 1-(5'-Phosphoribosyl)-5-amino-4-(N-succinocarboxamide)-imidazole + H+	CPD0002 + CPD0515 + CPD0040 <=> CPD0008 + CPD0009 + CPD0519 + CPD0063	Cytoplasmic	Reversible	Thermodynamics	2
RXN0708	R01083	ADSL1r	purB	adenylosuccinate lyase	N6-(1,2-dicarboxyethyl)AMP AMP-lyase (fumarate-forming)	Purine metabolism	4.3.2.2	RSP_2221	N6-(1,2-Dicarboxyethyl)-AMP <=> Fumarate + AMP	CPD0465 <=> CPD0095 + CPD0018	Cytoplasmic	Reversible	Thermodynamics	2
RXN0709	R04559	ADSL1r	purB	adenylosuccinate lyase	1-(5'-Phosphoribosyl)-5-amino-4-(N-succinocarboxamide)-imidazole AMP-lyase	Purine metabolism	4.3.2.2	RSP_2221	1-(5'-Phosphoribosyl)-5-amino-4-(N-succinocarboxamide)-imidazole <=> Fumarate + 1-(5'-Phosphoribosyl)-5-amino-4-imidazolecarboxamide	CPD0519 <=> CPD0095 + CPD0626	Cytoplasmic	Reversible	Thermodynamics	2
RXN0710	R04560	IMPC	purH	phosphoribosylaminoimidazolecarboxamide formyltransferase	10-Formyltetrahydrofolate:5'-phosphoribosyl-5-amino-4-imidazolecarboxamide formyltransferase	Purine metabolism	3.5.4.10	RSP_1100	10-Formyltetrahydrofolate + 1-(5'-Phosphoribosyl)-5-amino-4-imidazolecarboxamide <=> Tetrahydrofolate + 1-(5'-Phosphoribosyl)-5-formamido-4-imidazolecarboxamide	CPD0159 + CPD0626 <=> CPD0080 + CPD0668	Cytoplasmic	Reversible	Thermodynamics	2
RXN0711	R00190	ADPT2	apt	adenine phosphoribosyltransferase	AMP:diphosphate phospho-D-ribosyltransferase	Purine metabolism	2.4.2.7	RSP_1836	AMP + Diphosphate <=> Adenine + 5-Phospho-alpha-D-ribose	CPD0018 + CPD0012 <=> CPD0112 + CPD0092	Cytoplasmic	Reversible	Thermodynamics	2
RXN0712	R01229	ADPT2	apt	adenine phosphoribosyltransferase	GMP:diphosphate 5-phospho-alpha-D-ribosyltransferase	Purine metabolism	2.4.2.7	RSP_1836 | RSP_2786 | RSP_2342	GMP + Diphosphate <=> Guanine + 5-Phospho-alpha-D-ribose 1-diphosphate	CPD0111 + CPD0012 <=> CPD0162 + CPD0092	Cytoplasmic	Reversible	Thermodynamics	2
RXN0713	R04378	ADPT2	apt	adenine phosphoribosyltransferase	1-(5'-Phosphoribosyl)-5-amino-4-imidazolecarboxamide:pyrophosphate phosphoribosyltransferase	Purine metabolism	2.4.2.7	RSP_1836	1-(5'-Phosphoribosyl)-5-amino-4-imidazolecarboxamide + Diphosphate + H+ <=> 5-Amino-4-imidazolecarboxyamide + 5-Phospho-alpha-D-ribose 1-diphosphate	CPD0626 + CPD0012 + CPD0063 <=> CPD0856 + CPD0092	Cytoplasmic	Reversible	Thermodynamics	2
RXN0714	R00183	NTD10pp		5-nucleotidase	Adenosine 5'-monophosphate phosphohydrolase	Purine metabolism	3.1.3.5	RSP_0955 | RSP_2545	AMP + H2O => Adenosine + Orthophosphate	CPD0018 + CPD0001 => CPD0146 + CPD0009	Cytoplasmic	Forward only	Heuristics	2
RXN0715	R01126	NTD10pp		5-nucleotidase	Inosine 5'-monophosphate phosphohydrolase	Purine metabolism	3.1.3.5	RSP_0955 | RSP_2545	IMP + H2O => Inosine + Orthophosphate	CPD0101 + CPD0001 => CPD0182 + CPD0009	Cytoplasmic	Forward only	Heuristics	2
RXN0716	R01227	NTD10pp		5-nucleotidase	Guanosine 5'-monophosphate phosphohydrolase	Purine metabolism	3.1.3.5	RSP_0955 | RSP_2545	GMP + H2O => Guanosine + Orthophosphate	CPD0111 + CPD0001 => CPD0857 + CPD0009	Cytoplasmic	Forward only	Heuristics	2
RXN0717	R02719	NTD10pp		5-nucleotidase	Xanthosine 5'-phosphate phosphohydrolase	Purine metabolism	3.1.3.5	RSP_0955 | RSP_2545	Xanthosine 5'-phosphate + H2O => Xanthosine + Orthophosphate	CPD0265 + CPD0001 => CPD0860 + CPD0009	Cytoplasmic	Forward only	Heuristics	2
RXN0718	R01968	NTD10pp		5-nucleotidase	2'-Deoxyguanosine 5'-monophosphate phosphohydrolase	Purine metabolism	3.1.3.5	RSP_0955 | RSP_2545	dGMP + H2O => Deoxyguanosine + Orthophosphate	CPD0864 + CPD0001 => CPD0193 + CPD0009	Cytoplasmic	Forward only	Heuristics	2
RXN0719	R02088	NTD10pp		5-nucleotidase	2'-Deoxyadenosine 5'-monophosphate phosphohydrolase	Purine metabolism	3.1.3.5	RSP_0955 | RSP_2545	dAMP + H2O => Deoxyadenosine + Orthophosphate	CPD0865 + CPD0001 => CPD0866 + CPD0009	Cytoplasmic	Forward only	Heuristics	2
RXN0720	R01562	NDP8ex	surE	stationary phase survival protein SurE	adenosine 3'-phosphate phosphohydrolase	Purine metabolism	3.6.1.6	RSP_2545	3'-AMP + H2O => Adenosine + Orthophosphate	CPD0867 + CPD0001 => CPD0146 + CPD0009	Cytoplasmic	Forward only	Heuristics	2
RXN0721	R02148	NDP8ex	surE	stationary phase survival protein SurE	Guanosine 3'-phosphate phosphohydrolase	Purine metabolism	3.6.1.6	RSP_2545	3'-GMP + H2O => Guanosine + Orthophosphate	CPD0869 + CPD0001 => CPD0857 + CPD0009	Cytoplasmic	Forward only	Heuristics	2
RXN0722	R01561	NP1	deoD	purine nucleoside phosphorylase	Adenosine:phosphate alpha-D-ribosyltransferase	Purine metabolism	2.4.2.1	RSP_2207	Adenosine + Orthophosphate <=> Adenine + alpha-D-Ribose 1-phosphate	CPD0146 + CPD0009 <=> CPD0112 + CPD0258	Cytoplasmic	Reversible	Thermodynamics	2
RXN0723	R01863	NP1	deoD	purine nucleoside phosphorylase	inosine:phosphate alpha-D-ribosyltransferase	Purine metabolism	2.4.2.1	RSP_2207	Inosine + Orthophosphate <=> Hypoxanthine + alpha-D-Ribose 1-phosphate	CPD0182 + CPD0009 <=> CPD0171 + CPD0258	Cytoplasmic	Reversible	Thermodynamics	2
RXN0724	R02147	NP1	deoD	purine nucleoside phosphorylase	guanosine:phosphate alpha-D-ribosyltransferase	Purine metabolism	2.4.2.1	RSP_2207	Guanosine + Orthophosphate <=> Guanine + alpha-D-Ribose 1-phosphate	CPD0857 + CPD0009 <=> CPD0162 + CPD0258	Cytoplasmic	Reversible	Thermodynamics	2
RXN0725	R02297	NP1	deoD	purine nucleoside phosphorylase	Xanthosine:orthophosphate ribosyltransferase	Purine metabolism	2.4.2.1	RSP_2207	Xanthosine + Orthophosphate <=> Xanthine + alpha-D-Ribose 1-phosphate	CPD0860 + CPD0009 <=> CPD0214 + CPD0258	Cytoplasmic	Reversible	Thermodynamics	2
RXN0726	R01969	NP1	deoD	purine nucleoside phosphorylase	Deoxyguanosine:orthophosphate ribosyltransferase	Purine metabolism	2.4.2.1	RSP_2207	Deoxyguanosine + Orthophosphate <=> Guanine + 2-Deoxy-D-ribose 1-phosphate	CPD0193 + CPD0009 <=> CPD0162 + CPD0272	Cytoplasmic	Reversible	Thermodynamics	2
RXN0727	R02557	NP1	deoD	purine nucleoside phosphorylase	Deoxyadenosine:orthophosphate ribosyltransferase	Purine metabolism	2.4.2.1	RSP_2207	Deoxyadenosine + Orthophosphate <=> Adenine + 2-Deoxy-D-ribose 1-phosphate	CPD0866 + CPD0009 <=> CPD0112 + CPD0272	Cytoplasmic	Reversible	Thermodynamics	2
RXN0728	R02748	NP1	deoD	purine nucleoside phosphorylase	Deoxyinosine:orthophosphate ribosyltransferase	Purine metabolism	2.4.2.1	RSP_2207	Deoxyinosine + Orthophosphate <=> Hypoxanthine + 2-Deoxy-D-ribose 1-phosphate	CPD0256 + CPD0009 <=> CPD0171 + CPD0272	Cytoplasmic	Reversible	Thermodynamics	2
RXN0729	R01245			nucleoside hydrolase	Adenosine ribohydrolase	Purine metabolism	3.2.2.1	RSP_2914	Adenosine + H2O <=> Adenine + D-Ribose	CPD0146 + CPD0001 <=> CPD0112 + CPD0094	Cytoplasmic	Reversible	Thermodynamics	2
RXN0730	R01677			nucleoside hydrolase	Guanosine ribohydrolase	Purine metabolism	3.2.2.1	RSP_2914	Guanosine + H2O <=> Guanine + D-Ribose	CPD0857 + CPD0001 <=> CPD0162 + CPD0094	Cytoplasmic	Reversible	Thermodynamics	2
RXN0731	R01770			nucleoside hydrolase	Inosine ribohydrolase	Purine metabolism	3.2.2.1	RSP_2914	Inosine + H2O <=> Hypoxanthine + D-Ribose	CPD0182 + CPD0001 <=> CPD0171 + CPD0094	Cytoplasmic	Reversible	Thermodynamics	2
RXN0732	R02143			nucleoside hydrolase	Xanthosine ribohydrolase	Purine metabolism	3.2.2.1	RSP_2914	Xanthosine + H2O <=> Xanthine + D-Ribose	CPD0860 + CPD0001 <=> CPD0214 + CPD0094	Cytoplasmic	Reversible	Thermodynamics	2
RXN0733	R01132	HXPRT	HPRT	hypoxanthine phosphoribosyltransferase	IMP:diphosphate phospho-D-ribosyltransferase	Purine metabolism	2.4.2.8	RSP_2786	IMP + Diphosphate <=> Hypoxanthine + 5-Phospho-alpha-D-ribose	CPD0101 + CPD0012 <=> CPD0171 + CPD0092	Cytoplasmic	Reversible	Thermodynamics	2
RXN0734	R01130	IMPD		inosine-5-monophosphate dehydrogenase	IMP:NAD+ oxidoreductase	Purine metabolism	1.1.1.205	RSP_2868	IMP + NAD+ + H2O => Xanthosine 5'-phosphate + NADH + H+	CPD0101 + CPD0003 + CPD0001 => CPD0265 + CPD0004 + CPD0063	Cytoplasmic	Forward only	SBC	2
RXN0735	R00330	NDPK1	ndk	nucleoside diphosphate kinase	ATP:GDP phosphotransferase	Purine metabolism	2.7.4.6	RSP_2894	ATP + GDP <=> ADP + GTP	CPD0002 + CPD0028 <=> CPD0008 + CPD0036	Cytoplasmic	Reversible	Thermodynamics	2
RXN0736	R00722	NDPK1	ndk	nucleoside diphosphate kinase	ATP:IDP phosphotransferase	Purine metabolism	2.7.4.6	RSP_2894	ATP + IDP <=> ADP + ITP	CPD0002 + CPD0218 <=> CPD0008 + CPD0201	Cytoplasmic	Reversible	Thermodynamics	2
RXN0737	R00722	NDPK1	ndk	nucleoside diphosphate kinase	ATP:dADP phosphotransferase	Purine metabolism	2.7.4.6	RSP_2894	ATP + dADP <=> ADP + dATP	CPD0002 + CPD0672 <=> CPD0008 + CPD0102	Cytoplasmic	Reversible	Thermodynamics	2
RXN0738	R01857	NDPK1	ndk	nucleoside diphosphate kinase	ATP:dGDP phosphotransferase	Purine metabolism	2.7.4.6	RSP_2894	ATP + dGDP <=> ADP + dGTP	CPD0002 + CPD0671 <=> CPD0008 + CPD0180	Cytoplasmic	Reversible	Thermodynamics	2
RXN0739	R03530	NDPK1	ndk	nucleoside diphosphate kinase	ATP:dIDP phosphotransferase	Purine metabolism	2.7.4.6	RSP_2894	ATP + dIDP <=> ADP + dITP	CPD0002 + CPD0031 <=> CPD0008 + CPD1017	Cytoplasmic	Reversible	Thermodynamics	2
RXN0740	R00426	NTPP10	mazG	nucleoside triphosphate pyrophosphohydrolase	GTP diphosphohydrolase (diphosphate-forming)	Purine metabolism	3.6.1.19	RSP_2912	GTP + H2O => GMP + Diphosphate + H+	CPD0036 + CPD0001 => CPD0111 + CPD0012 + CPD0063	Cytoplasmic	Forward only	Thermodynamics	2
RXN0741	R00720	NTPP10	mazG	nucleoside triphosphate pyrophosphohydrolase	Inosine 5'-triphosphate pyrophosphohydrolase	Purine metabolism	3.6.1.19	RSP_2912	ITP + H2O => IMP + Diphosphate + H+	CPD0201 + CPD0001 => CPD0101 + CPD0012 + CPD0063	Cytoplasmic	Forward only	SBC	2
RXN0742	R01855	NTPP10	mazG	nucleoside triphosphate pyrophosphohydrolase	2'-Deoxyguanosine 5'-triphosphate diphosphohydrolase	Purine metabolism	3.6.1.19	RSP_2912	dGTP + H2O => dGMP + Diphosphate + H+	CPD0180 + CPD0001 => CPD0864 + CPD0012 + CPD0063	Cytoplasmic	Forward only	Thermodynamics	2
RXN0743	R02720	NTPP10	mazG	nucleoside triphosphate pyrophosphohydrolase	XTP pyrophosphohydrolase	Purine metabolism	3.6.1.19	RSP_2912	XTP + H2O => Xanthosine 5'-phosphate + Diphosphate + H+	CPD1018 + CPD0001 => CPD0265 + CPD0012 + CPD0063	Cytoplasmic	Forward only	SBC	2
RXN0744	R03531	NTPP10	mazG	nucleoside triphosphate pyrophosphohydrolase	2'-Deoxyinosine-5'-triphosphate pyrophosphohydrolase	Purine metabolism	3.6.1.19	RSP_2912	dITP + H2O => 2'-Deoxyinosine 5'-phosphate + Diphosphate + H+	CPD1017 + CPD0001 => CPD1019 + CPD0012 + CPD0063	Cytoplasmic	Forward only	Heuristics	2
RXN0745	R02142	XPPT	gpt	xanthine-guanine phosphoribosyltransferase	XMP:diphosphate 5-phospho-alpha-D-ribosyltransferase	Purine metabolism	2.4.2.22	RSP_2342 | RSP_2786	Xanthosine 5'-phosphate + Diphosphate <=> Xanthine + 5-Phospho-alpha-D-ribose 1-diphosphate	CPD0265 + CPD0012 <=> CPD0214 + CPD0092	Cytoplasmic	Reversible	Thermodynamics	2
RXN0746	R01231	GMPS2	guaA	GMP synthase	Xanthosine-5'-phosphate:L-glutamine amido-ligase (AMP-forming)	Purine metabolism	6.3.5.2	RSP_0005	ATP + Xanthosine 5'-phosphate + L-Glutamine + H2O <=> AMP + Diphosphate + GMP + L-Glutamate + 2 H+	CPD0002 + CPD0265 + CPD0052 + CPD0001 <=> CPD0018 + CPD0012 + CPD0111 + CPD0022 + 2 CPD0063	Cytoplasmic	Reversible	Thermodynamics	2
RXN0747	R01676	GUAD		guanine deaminase	Guanine aminohydrolase	Purine metabolism	3.5.4.3	RSP_1896	Guanine + H2O + H+ => Xanthine + NH3	CPD0162 + CPD0001 + CPD0063 => CPD0214 + CPD0013	Cytoplasmic	Forward only	Heuristics	2
RXN0748	R00332	GK1	gmk	guanylate kinase	ATP:GMP phosphotransferase	Purine metabolism	2.7.4.8	RSP_2919	ATP + GMP <=> ADP + GDP	CPD0002 + CPD0111 <=> CPD0008 + CPD0028	Cytoplasmic	Reversible	Thermodynamics	2
RXN0749	R02090	GK1	gmk	guanylate kinase	ATP:dGMP phosphotransferase	Purine metabolism	2.7.4.8	RSP_2919	ATP + dGMP <=> ADP + dGDP	CPD0002 + CPD0864 <=> CPD0008 + CPD0671	Cytoplasmic	Reversible	Thermodynamics	2
RXN0750	R02019	RNDR2n	nrd	ribonucleotide-diphosphate reductase	2'-deoxyribonucleoside-diphosphate:thioredoxin-disulfide 2'-oxidoreductase	Purine metabolism	1.17.4.1	RSP_2495 | RSP_3547	dGDP + Thioredoxin disulfide + H2O <=> GDP + Thioredoxin	CPD0671 + CPD0198 + CPD0001 <=> CPD0028 + CPD0197	Cytoplasmic	Reversible		2
RXN0751	R02017	RNDR2n	nrd	ribonucleotide-diphosphate reductase	2'-Deoxyadenosine 5'-diphosphate:oxidized-thioredoxin 2'-oxidoreductase	Purine metabolism	1.17.4.1	RSP_2495 | RSP_3547	dADP + Thioredoxin disulfide + H2O <=> Thioredoxin + ADP	CPD0672 + CPD0198 + CPD0001 <=> CPD0197 + CPD0008	Cytoplasmic	Reversible		2
RXN0752	R01856	NTPTP2		deoxyguanosinetriphosphate triphosphohydrolase-like protein	dGTP triphosphohydrolase	Purine metabolism	3.1.5.1	RSP_1621 | RSP_3644 | RSP_2659	dGTP + H2O <=> Deoxyguanosine + Triphosphate	CPD0180 + CPD0001 <=> CPD0193 + CPD0247	Cytoplasmic	Reversible		2
RXN0753	R00429	GTPDPK	spoT, relA	RelA/SpoT family protein	ATP:GTP 3'-diphosphotransferase	Purine metabolism	2.7.6.5	RSP_1670	ATP + GTP => AMP + Guanosine 3'-diphosphate 5'-triphosphate + H+	CPD0002 + CPD0036 => CPD0018 + CPD0497 + CPD0063	Cytoplasmic	Forward only	Thermodynamics	2
RXN0755	R01135	ADSS		adenylosuccinate synthetase	IMP:L-aspartate ligase (GDP-forming)	Purine metabolism	6.3.4.4	RSP_0366	GTP + IMP + L-Aspartate => GDP + Orthophosphate + N6-(1,2-Dicarboxyethyl)-AMP + 2 H+	CPD0036 + CPD0101 + CPD0040 => CPD0028 + CPD0009 + CPD0465 + 2 CPD0063	Cytoplasmic	Forward only	Heuristics	2
RXN0756	R01560	ADA	add	adenosine deaminase	Adenosine aminohydrolase	Purine metabolism	3.5.4.4	RSP_1597	Adenosine + H2O + H+=> Inosine + NH3	CPD0146 + CPD0001 + CPD0063 => CPD0182 + CPD0013	Cytoplasmic	Forward only	Heuristics	2
RXN0757	R02556	ADA	add	adenosine deaminase	Deoxyadenosine aminohydrolase	Purine metabolism	3.5.4.4	RSP_1597	Deoxyadenosine + H2O + H+ => Deoxyinosine + NH3	CPD0866 + CPD0001 + CPD0063 => CPD0256 + CPD0013	Cytoplasmic	Forward only	Heuristics	2
RXN0758	R00182	AMPN		AMP nucleosidase	AMP phosphoribohydrolase	Purine metabolism	3.2.2.4	RSP_1387	AMP + H2O => Adenine + D-Ribose 5-phosphate	CPD0018 + CPD0001 => CPD0112 + CPD0090	Cytoplasmic	Forward only	SBC	2
RXN0759	R01244	ADD		adenine deaminase	Adenine aminohydrolase	Purine metabolism	3.5.4.2	RSP_0985	Adenine + H2O + H+ => Hypoxanthine + NH3	CPD0112 + CPD0001 + CPD0063 => CPD0171 + CPD0013	Cytoplasmic	Forward only	Heuristics	2
RXN0760	R03537	23PDE4pp	cpdB	2,3-cyclic-nucleotide 2-phosphodiesterase	2',3'-Cyclic AMP 3'-nucleotidohydrolase	Purine metabolism	3.1.4.16	RSP_0709	2',3'-Cyclic AMP + H2O <=> 3'-AMP + H+	CPD1021 + CPD0001 <=> CPD0867 + CPD0063	Cytoplasmic	Reversible	Thermodynamics	2
RXN0761	R05135	23PDE4pp	cpdB	2,3-cyclic-nucleotide 2-phosphodiesterase	2',3'-Cyclic GMP 3'-nucleotidohydrolase	Purine metabolism	3.1.4.16	RSP_0709	2',3'-Cyclic GMP + H2O <=> Guanosine 3'-phosphate + H+	CPD1024 + CPD0001 <=> CPD0869 + CPD0063	Cytoplasmic	Reversible	Thermodynamics	2
RXN0762	R00127	ADK1	adk	adenylate kinase	ATP:AMP phosphotransferase	Purine metabolism	2.7.4.3	RSP_1736 | RSP_0578	ATP + AMP => 2 ADP	CPD0002 + CPD0018 => 2 CPD0008	Cytoplasmic	Forward only	SBC	2
RXN0763	R01547	ADK1	adk	adenylate kinase	ATP:dAMP phosphotransferase	Purine metabolism	2.7.4.3	RSP_1736 | RSP_0578	ATP + dAMP <=> ADP + dADP	CPD0002 + CPD0865 <=> CPD0008 + CPD0672	Cytoplasmic	Reversible	Thermodynamics	2
RXN0764	R00615	NTP8	ham1	putative deoxyribonucleotide triphosphate pyrophosphatase	Thiamin diphosphate phosphohydrolase	Thiamine metabolism	3.6.1.15	RSP_1222	Thiamin diphosphate + H2O => Thiamin monophosphate + Orthophosphate + 2 H+	CPD0055 + CPD0001 => CPD0326 + CPD0009 + 2 CPD0063	Cytoplasmic	Forward only	Thermodynamics	2
RXN0765	R00086	NTP8	ham1	putative deoxyribonucleotide triphosphate pyrophosphatase	ATP phosphohydrolase	Purine metabolism	3.6.1.15	RSP_1222	ATP + H2O => ADP + Orthophosphate + H+	CPD0002 + CPD0001 => CPD0008 + CPD0009 + CPD0063	Cytoplasmic	Forward only	Thermodynamics	2
RXN0766	R06601			transthyretin-like protein	5-hydroxyisourate amidohydrolase	Purine metabolism	3.5.2.17	RSP_1555	5-Hydroxyisourate + H2O => 5-Hydroxy-2-oxo-4-ureido-2,5-dihydro-1H-imidazole-5-carboxylate + H+	CPD0579 + CPD0001 => CPD0582 + CPD0063	Cytoplasmic	Forward only	Thermodynamics	2
RXN0767	R00469	UGLYCHr		ureidoglycolate hydrolase	(S)-ureidoglycolate amidohydrolase (decarboxylating)	Purine metabolism	3.5.3.19	RSP_1552	(-)-Ureidoglycolate + H2O + 2 H+ => Glyoxylate + 2 NH3 + CO2	CPD0255 + CPD0001 + 2 CPD0063 => CPD0039 + 2 CPD0013 + CPD0011	Cytoplasmic	Forward only	Thermodynamics	2
RXN0768	R02016	TRDR2	trxB	thioredoxin reductase	NADPH:oxidized-thioredoxin oxidoreductase	Pyrimidine metabolism	1.8.1.9	RSP_1576	Thioredoxin + NADP+ <=> Thioredoxin disulfide + NADPH + H+	CPD0197 + CPD0006 <=> CPD0198 + CPD0005 + CPD0063	Cytoplasmic	Reversible		4
RXN0769	R02484	NP1	deoD/deoA	purine nucleoside phosphorylase	deoxyuridine:orthophosphate 2-deoxy-D-ribosyltransferase;	Pyrimidine metabolism	2.4.2.1	RSP_2207 | RSP_1595	Deoxyuridine + Orthophosphate <=> Uracil + 2-Deoxy-D-ribose 1-phosphate	CPD0237 + CPD0009 <=> CPD0083 + CPD0272	Cytoplasmic	Reversible	Thermodynamics	2
RXN0770	R00156	NDPK1	ndk	nucleoside diphosphate kinase	ATP:UDP phosphotransferase	Pyrimidine metabolism	2.7.4.6	RSP_2894	ATP + UDP <=> ADP + UTP	CPD0002 + CPD0014 <=> CPD0008 + CPD0059	Cytoplasmic	Reversible	Thermodynamics	2
RXN0771	R00570	NDPK1	ndk	nucleoside diphosphate kinase	ATP:CDP phosphotransferase	Pyrimidine metabolism	2.7.4.6	RSP_2894	ATP + CDP <=> ADP + CTP	CPD0002 + CPD0087 <=> CPD0008 + CPD0051	Cytoplasmic	Reversible	Thermodynamics	2
RXN0772	R02093	NDPK1	ndk	nucleoside diphosphate kinase	ATP:dTDP phosphotransferase	Pyrimidine metabolism	2.7.4.6	RSP_2894	ATP + dTDP <=> ADP + dTTP	CPD0002 + CPD0209 <=> CPD0008 + CPD0236	Cytoplasmic	Reversible	Thermodynamics	2
RXN0773	R02326	NDPK1	ndk	nucleoside diphosphate kinase	ATP:dCDP phosphotransferase	Pyrimidine metabolism	2.7.4.6	RSP_2894	ATP + dCDP <=> ADP + dCTP	CPD0002 + CPD0674 <=> CPD0008 + CPD0173	Cytoplasmic	Reversible	Thermodynamics	2
RXN0774	R02331	NDPK1	ndk	nucleoside diphosphate kinase	ATP:dUDP phosphotransferase	Pyrimidine metabolism	2.7.4.6	RSP_2894	ATP + dUDP <=> ADP + dUTP	CPD0002 + CPD0673 <=> CPD0008 + CPD0675	Cytoplasmic	Reversible	Thermodynamics	2
RXN0775	R00662	NTPP10	mazG	nucleoside triphosphate pyrophosphohydrolase	Uridine triphosphate pyrophosphohydrolase	Pyrimidine metabolism	3.6.1.19	RSP_2912	UTP + H2O => UMP + Diphosphate	CPD0059 + CPD0001 => CPD0082 + CPD0012 + CPD0063	Cytoplasmic	Forward only	Thermodynamics	2
RXN0776	R02100	NTPP10	mazG/dut	nucleoside triphosphate pyrophosphohydrolase	dUTP nucleotidohydrolase	Pyrimidine metabolism	3.6.1.19	RSP_2912 | RSP_0598	dUTP + H2O => dUMP + Diphosphate + H+	CPD0675 + CPD0001 => CPD0211 + CPD0012 + CPD0063	Cytoplasmic	Forward only	Thermodynamics	2
RXN0777	R02018	RNDR2n	nrd	ribonucleotide-diphosphate reductase	2'-Deoxyuridine 5'-diphosphate:oxidized-thioredoxin 2'-oxidoreductase	Pyrimidine metabolism	1.17.4.1	RSP_2495 | RSP_3547	dUDP + Thioredoxin disulfide + H2O <=> Thioredoxin + UDP	CPD0673 + CPD0198 + CPD0001 <=> CPD0197 + CPD0014	Cytoplasmic	Reversible		2
RXN0778	R02024	RNDR2n	nrd	ribonucleotide-diphosphate reductase	2'-Deoxycytidine diphosphate:oxidized-thioredoxin 2'-oxidoreductase	Pyrimidine metabolism	1.17.4.1	RSP_2495 | RSP_3547	dCDP + Thioredoxin disulfide + H2O <=> Thioredoxin + CDP	CPD0674 + CPD0198 + CPD0001 <=> CPD0197 + CPD0087	Cytoplasmic	Reversible		2
RXN0779	R03538	23PDE4pp	cpdB	2,3-cyclic-nucleotide 2-phosphodiesterase	2',3'-Cyclic UMP 3'-nucleotidohydrolase	Pyrimidine metabolism	3.1.4.16	RSP_0709	2',3'-Cyclic UMP + H2O => 3'-UMP + H+	CPD1023 + CPD0001 => CPD0868 + CPD0063	Cytoplasmic	Forward only	Thermodynamics	2
RXN0780	R03929	23PDE4pp	cpdB	2,3-cyclic-nucleotide 2-phosphodiesterase	2',3'-Cyclic CMP 3'-nucleotidohydrolase	Pyrimidine metabolism	3.1.4.16	RSP_0709	2',3'-Cyclic CMP + H2O => 3'-CMP + H+	CPD1022 + CPD0001 => CPD0870 + CPD0063	Cytoplasmic	Forward only	Thermodynamics	2
RXN0781	R01127	IMPC	purH	IMP cyclohydrolase	IMP 1,2-hydrolase (decyclizing)	Pyrimidine metabolism	3.5.4.10	RSP_1100	IMP + H2O <=> 1-(5'-Phosphoribosyl)-5-formamido-4-imidazolecarboxamide	CPD0101 + CPD0001 <=> CPD0668	Cytoplasmic	Reversible	Thermodynamics	2
RXN0782	R00511	NTD10pp		5-nucleotidase	Cytidine-5'-monophosphate phosphohydrolase	Pyrimidine metabolism	3.1.3.5	RSP_0955 | RSP_2545	CMP + H2O => Cytidine + Orthophosphate	CPD0045 + CPD0001 => CPD0240 + CPD0009	Cytoplasmic	Forward only	Heuristics	2
RXN0783	R00963	NTD10pp		5-nucleotidase	Uridine 5'-monophosphate phosphohydrolase	Pyrimidine metabolism	3.1.3.5	RSP_0955 | RSP_2545	UMP + H2O => Uridine + Orthophosphate	CPD0082 + CPD0001 => CPD0184 + CPD0009	Cytoplasmic	Forward only	Heuristics	2
RXN0784	R01569	NTD10pp		5-nucleotidase	Thymidylate 5'-phosphohydrolase	Pyrimidine metabolism	3.1.3.5	RSP_0955 | RSP_2545	dTMP + H2O => Thymidine + Orthophosphate	CPD0862 + CPD0001 => CPD0863 + CPD0009	Cytoplasmic	Forward only	Heuristics	2
RXN0785	R01664	NTD10pp		5-nucleotidase	2'-Deoxycytidine 5'-monophosphate phosphohydrolase	Pyrimidine metabolism	3.1.3.5	RSP_0955 | RSP_2545	dCMP + H2O => Deoxycytidine + Orthophosphate	CPD0210 + CPD0001 => CPD0148 + CPD0009	Cytoplasmic	Forward only	Heuristics	2
RXN0786	R01877	NDP8ex	surE	stationary phase survival protein SurE	Uridine 3'-monophosphate phosphohydrolase	Pyrimidine metabolism	3.6.1.6	RSP_2545	3'-UMP + H2O => Uridine + Orthophosphate	CPD0868 + CPD0001 => CPD0184 + CPD0009	Cytoplasmic	Forward only	Heuristics	2
RXN0787	R02370	NDP8ex	surE	stationary phase survival protein SurE	Cytidine 3'-phosphate phosphohydrolase	Pyrimidine metabolism	3.6.1.6	RSP_2545	3'-CMP + H2O => Cytidine + Orthophosphate	CPD0870 + CPD0001 => CPD0240 + CPD0009	Cytoplasmic	Forward only	Heuristics	2
RXN0788	R01993	DHORTS	pyrC	dihydroorotase	(S)-dihydroorotate amidohydrolase	Pyrimidine metabolism	3.5.2.3	RSP_1003 | RSP_1930	(S)-Dihydroorotate + H2O <=> N-Carbamoyl-L-aspartate + H+	CPD0195 + CPD0001 <=> CPD0228 + CPD0063	Cytoplasmic	Reversible	Thermodynamics	2
RXN0789	R01867	DHORD5	pyrD	dihydroorotate dehydrogenase 2	(S)-Dihydroorotate:oxygen oxidoreductase	Pyrimidine metabolism	1.3.3.1	RSP_0957	(S)-Dihydroorotate + Oxygen => Orotate + H2O2	CPD0195 + CPD0007 => CPD0183 + CPD0024	CytoplasmicMembrane	Forward only	Thermodynamics	2
RXN0790	R01870	ORPT	pyrE	orotate phosphoribosyltransferase	Orotidine-5'-phosphate:diphosphate	Pyrimidine metabolism	2.4.2.10	RSP_1929	Orotidine 5'-phosphate + Diphosphate <=> Orotate + 5-Phospho-alpha-D-ribose 1-diphosphate	CPD0334 + CPD0012 <=> CPD0183 + CPD0092	Cytoplasmic	Reversible	Thermodynamics	2
RXN0791	R00965	OMPDC		orotidine 5-phosphate decarboxylase	orotidine-5'-phosphate carboxy-lyase (UMP-forming)	Pyrimidine metabolism	4.1.1.23	RSP_1404	Orotidine 5'-phosphate + H+ => UMP + CO2	CPD0334 + CPD0063 => CPD0082 + CPD0011	Cytoplasmic	Forward only	Heuristics	2
RXN0792	R00512	UMPK	cmk	cytidylate kinase	ATP:CMP phosphotransferase	Pyrimidine metabolism	2.7.4.14	RSP_3591	ATP + CMP => ADP + CDP	CPD0002 + CPD0045 => CPD0008 + CPD0087	Cytoplasmic	Forward only	SBC	2
RXN0793	R01665	UMPK	cmk	cytidylate kinase	ATP:dCMP phosphotransferase	Pyrimidine metabolism	2.7.4.14	RSP_3591	ATP + dCMP <=> ADP + dCDP	CPD0002 + CPD0862 <=> CPD0008 + CPD0674	Cytoplasmic	Reversible	Thermodynamics	2
RXN0794	R00158		pyrH	uridylate kinase	ATP:UMP phosphotransferase	Pyrimidine metabolism	2.7.4.22	RSP_2705 | RSP_3591	ATP + UMP <=> ADP + UDP	CPD0002 + CPD0082 <=> CPD0008 + CPD0014	Cytoplasmic	Reversible	Thermodynamics	2
RXN0795	R00571	CTPS2	pyrG	CTP synthetase	UTP:ammonia ligase (ADP-forming)	Pyrimidine metabolism	6.3.4.2	RSP_0368	ATP + UTP + NH3 => ADP + Orthophosphate + CTP + 2H+	CPD0002 + CPD0059 + CPD0013 => CPD0008 + CPD0009 + CPD0051 + 2 CPD0063	Cytoplasmic	Forward only	Heuristics	2
RXN0796	R00568	DCTPD2	dcd	2-deoxycytidine 5-triphosphate deaminase	CTP aminohydrolase	Pyrimidine metabolism	3.5.4.13	RSP_2609	CTP + H2O + H+ => UTP + NH3	CPD0051 + CPD0001 + CPD0063 => CPD0059 + CPD0013	Cytoplasmic	Forward only	Thermodynamics	2
RXN0797	R02325	DCTPD2	dcd	2-deoxycytidine 5-triphosphate deaminase	dCTP aminohydrolase	Pyrimidine metabolism	3.5.4.13	RSP_2609	dCTP + H2O + H+ => dUTP + NH3	CPD0173 + CPD0001 + CPD0063 => CPD0675 + CPD0013	Cytoplasmic	Forward only	Heuristics	2
RXN0798	R00966	UPPRT	upp	uracil phosphoribosyltransferase	UMP:diphosphate phospho-alpha-D-ribosyltransferase	Pyrimidine metabolism	2.4.2.9	RSP_1598	UMP + Diphosphate <=> Uracil + 5-Phospho-alpha-D-ribose	CPD0082 + CPD0012 <=> CPD0083 + CPD0092	Cytoplasmic	Reversible	Thermodynamics	2
RXN0799	R02269	DHPM1	dht	phenylhydantoinase	5,6-Dihydrouracil amidohydrolase	Pyrimidine metabolism	3.5.2.2	RSP_0183 | RSP_3462	5,6-Dihydrouracil + H2O <=> 3-Ureidopropionate + H+	CPD0224 + CPD0001 <=> CPD0414 + CPD0063	Cytoplasmic	Reversible	Thermodynamics	2
RXN0800	R03055	DHPM1	dht	phenylhydantoinase	5,6-Dihydrothymine amidohydrolase	Pyrimidine metabolism	3.5.2.2	RSP_0183 | RSP_3462	5,6-Dihydrothymine + H2O <=> 3-Ureidoisobutyrate + H+	CPD0534 + CPD0001 <=> CPD0922 + CPD0063	Cytoplasmic	Reversible	Thermodynamics	2
RXN0801	R00974	CSND		cytosine deaminase	Cytosine aminohydrolase	Pyrimidine metabolism	3.5.4.1	RSP_0341	Cytosine + H2O + H+=> Uracil + NH3	CPD0213 + CPD0001 + CPD0063 => CPD0083 + CPD0013	Cytoplasmic	Forward only	Heuristics	2
RXN0802	R01411	CSND		cytosine deaminase	5-Methylcytosine aminohydrolase	Pyrimidine metabolism	3.5.4.1	RSP_0341	5-Methylcytosine + H2O + H+ => Thymine + NH3	CPD0535 + CPD0001 + CPD0063 => CPD0130 + CPD0013	Cytoplasmic	Forward only	Heuristics	2
RXN0805	R02101	TMDSf		thymidylate synthase	5,10-Methylenetetrahydrofolate:dUMP C-methyltransferase	Pyrimidine metabolism	2.1.1.45	RSP_0390	dUMP + 5,10-Methylenetetrahydrofolate <=> Dihydrofolate + dTMP	CPD0211 + CPD0110 <=> CPD0221 + CPD0210	Cytoplasmic	Reversible	Thermodynamics	2
RXN0806	R01878	CYTD	cdd	cytidine deaminase	Cytidine aminohydrolase	Pyrimidine metabolism	3.5.4.5	RSP_1594 | RSP_2267	Cytidine + H2O + H+ => Uridine + NH3	CPD0240 + CPD0001 + CPD0063 => CPD0184 + CPD0013	Cytoplasmic	Forward only	Heuristics	2
RXN0807	R02485	CYTD	cdd	cytidine deaminase	Deoxycytidine aminohydrolase	Pyrimidine metabolism	3.5.4.5	RSP_1594 | RSP_2267	Deoxycytidine + H2O + H+ => Deoxyuridine + NH3	CPD0863 + CPD0001 + CPD0063 => CPD0237 + CPD0013	Cytoplasmic	Forward only	Heuristics	2
RXN0808	R01570	TMDPP	deoA	thymidine phosphorylase	thymidine:phosphate deoxy-alpha-D-ribosyltransferase	Pyrimidine metabolism	2.4.2.4	RSP_1595	Thymidine + Orthophosphate <=> Thymine + 2-Deoxy-D-ribose	CPD0148 + CPD0009 <=> CPD0130 + CPD0272	Cytoplasmic	Reversible	Thermodynamics	2
RXN0810	R02094	DTMPK		thymidylate kinase	ATP:dTMP phosphotransferase	Pyrimidine metabolism	2.7.4.9	RSP_0551	ATP + dTMP <=> ADP + dTDP	CPD0002 + CPD0210 <=> CPD0008 + CPD0209	Cytoplasmic	Reversible	Thermodynamics	2
RXN0811	R02098	DTMPK		thymidylate kinase	ATP:dUMP phosphotransferase	Pyrimidine metabolism	2.7.4.9	RSP_0551	ATP + dUMP <=> ADP + dUDP	CPD0002 + CPD0211 <=> CPD0008 + CPD0673	Cytoplasmic	Reversible	Thermodynamics	2
RXN0812	R00341	PPCK	pckA	phosphoenolpyruvate carboxykinase	ATP:oxaloacetate carboxy-lyase	Pyruvate metabolism	4.1.1.49	RSP_1680	ATP + Oxaloacetate => ADP + Phosphoenolpyruvate + CO2	CPD0002 + CPD0029 => CPD0008 + CPD0058 + CPD0011	Cytoplasmic	Forward only	Heuristics	3
RXN0813	R00344	PCm	pycA	pyruvate carboxylase	Pyruvate:carbon-dioxide ligase (ADP-forming)	Pyruvate metabolism	6.4.1.1	RSP_2090	ATP + Pyruvate + HCO3- => ADP + Orthophosphate + Oxaloacetate + H+	CPD0002 + CPD0020 + CPD0181 => CPD0008 + CPD0009 + CPD0029 + CPD0063	Cytoplasmic	Forward only	Heuristics	3
RXN0814	R00235	ACSr		acetyl-coenzyme A synthetase	Acetate:CoA ligase (AMP-forming)	Pyruvate metabolism	6.2.1.1	RSP_0579	ATP + Acetate + CoA => AMP + Diphosphate + Acetyl-CoA	CPD0002 + CPD0027 + CPD0010 => CPD0018 + CPD0012 + CPD0021	Cytoplasmic	Forward only	Heuristics	4
RXN0815	R07618	PDHcr	lpd	dihydrolipoamide dehydrogenase	Dihydrolipoamide:NAD+ oxidoreductase	Pyruvate metabolism	1.8.1.4	RSP_2968 | RSP_0962	Enzyme N6-(dihydrolipoyl)lysine + NAD+ <=> Enzyme N6-(lipoyl)lysine + NADH + H+	CPD0587 + CPD0003 <=> CPD0586 + CPD0004 + CPD0063	Cytoplasmic	Reversible		2
RXN0816	R03815	PDHcr	lpd	dihydrolipoamide dehydrogenase	dihydrolipoylprotein:NAD+ oxidoreductase	Pyruvate metabolism	1.8.1.4	RSP_2968 | RSP_0962	Dihydrolipoylprotein + NAD+ <=> Lipoylprotein + NADH + H+	CPD0466 + CPD0003 <=> CPD0391 + CPD0004 + CPD0063	Cytoplasmic	Reversible		2
RXN0817	R00315	PPAKr		acetate kinase	ATP:acetate phosphotransferase	Pyruvate metabolism	2.7.2.1	RSP_1254	ATP + Acetate => ADP + Acetyl phosphate	CPD0002 + CPD0027 => CPD0008 + CPD0155	Cytoplasmic	Forward only	SBC	2
RXN0818	R00230	PTAr	pta	phosphotransacetylase	acetyl-CoA:phosphate acetyltransferase	Pyruvate metabolism	2.3.1.8	RSP_4009 | RSP_1255	Acetyl-CoA + Orthophosphate <=> CoA + Acetyl phosphate	CPD0021 + CPD0009 <=> CPD0010 + CPD0155	Cytoplasmic	Reversible	Thermodynamics	3
RXN0819	R04385		accC	acetyl-CoA carboxylase biotin	biotin-carboxyl-carrier-protein:carbon-dioxide ligase (ADP-forming)	Pyruvate metabolism	6.3.4.14	RSP_0191	ATP + Holo-[carboxylase] + HCO3- <=> ADP + Orthophosphate + Carboxybiotin-carboxyl-carrier protein + H+	CPD0002 + CPD0554 + CPD0181 <=> CPD0008 + CPD0009 + CPD0491 + CPD0063	Cytoplasmic	Reversible		2
RXN0820	R00227	ACOAHi		acetyl-CoA hydrolase/transferase family protein	Acetyl-CoA hydrolase	Pyruvate metabolism	3.1.2.1	RSP_0029	Acetyl-CoA + H2O => CoA + Acetate + H+	CPD0021 + CPD0001 => CPD0010 + CPD0027 + CPD0063	Cytoplasmic	Forward only	Heuristics	2
RXN0821	R00196	L-LACD3	lct1	lactate dehydrogenase	(S)-Lactate:ferricytochrome-c 2-oxidoreductase	Pyruvate metabolism	1.1.2.3	RSP_0829	(S)-Lactate + FMN + H+ <=> Pyruvate + Reduced FMN	CPD0135 + CPD0049 + CPD0063 <=> CPD0020 + CPD0660	CytoplasmicMembrane	Reversible		4
RXN0822	R00704	LDH_D		D-lactate dehydrogenase	(R)-Lactate:NAD+ oxidoreductase	Pyruvate metabolism	1.1.1.28	RSP_0407	(R)-Lactate + NAD+ <=> Pyruvate + NADH + H+	CPD0169 + CPD0003 <=> CPD0020 + CPD0004 + CPD0063	Cytoplasmic	Reversible	Thermodynamics	2
RXN0824	R02530	LGTHL	lguL	lactoylglutathione lyase	(R)-S-Lactoylglutathione methylglyoxal-lyase (isomerizing)	Pyruvate metabolism	4.4.1.5	RSP_3237 | RSP_0392	(R)-S-Lactoylglutathione <=> Glutathione + Methylglyoxal	CPD0450 <=> CPD0041 + CPD0248	Cytoplasmic	Reversible	Thermodynamics	2
RXN0825	R01736	GLYOX	gloB	putative hydroxyacylglutathione hydrolase (glyoxalase II) (GLX II) protein	(R)-S-Lactoylglutathione hydrolase	Pyruvate metabolism	3.1.2.6	RSP_2294 | RSP_0204	(R)-S-Lactoylglutathione + H2O => Glutathione + (R)-Lactate	CPD0450 + CPD0001 => CPD0041 + CPD0169 + CPD0063	Cytoplasmic	Forward only	SBC	2
RXN0826	R00216	ME2m		malic enzyme	(S)-Malate:NADP+ oxidoreductase(oxaloacetate-decarboxylating)	Pyruvate metabolism	1.1.1.40	RSP_1217 | RSP_1593	(S)-Malate + NADP+ => Pyruvate + CO2 + NADPH	CPD0114 + CPD0006 => CPD0020 + CPD0011 + CPD0005	Cytoplasmic	Forward only	SBC	3
RXN0827	R00206	PPDK	ppdK	pyruvate phosphate dikinase	ATP:pyruvate,phosphate phosphotransferase	Pyruvate metabolism	2.7.9.1	RSP_1859	ATP + Pyruvate + Orthophosphate => AMP + Phosphoenolpyruvate + Diphosphate + H+	CPD0002 + CPD0020 + CPD0009 => CPD0018 + CPD0058 + CPD0012 + CPD0063	Cytoplasmic	Forward only	Heuristics	2
RXN0828	R01213		leuA	isopropylmalate/homocitrate synthase	acetyl-CoA:3-methyl-2-oxobutanoate C-acetyltransferase	Pyruvate metabolism	2.3.3.13	RSP_4159 | RSP_2330 | RSP_2723	(2S)-2-Isopropylmalate + CoA + H+ <=> Acetyl-CoA + 3-Methyl-2-oxobutanoic	CPD0407 + CPD0010 + CPD0063 <=> CPD0021 + CPD0109 + CPD0001	Cytoplasmic	Reversible	Thermodynamics	2
RXN0829	R07281		ribBA	GTP cyclohydrolase II / 3,4-dihydroxy-2-butanone 4-phosphate synthase	D-ribulose 5-phosphate formate-lyase (L-3,4-dihydroxybutan-2-one 4-phosphate-forming)	Riboflavin metabolism	4.1.99.12	RSP_0846 | RSP_0757	D-Ribulose 5-phosphate => 3,4-Dihydroxy-2-butanone 4-phosphate + Formate	CPD0142 <=> CPD1051 + CPD0046	Cytoplasmic	Forward only	Thermodynamics	2
RXN0830	R00425	GTPCII	ribBA	GTP cyclohydrolase II / 3,4-dihydroxy-2-butanone 4-phosphate synthase	GTP 7,8-8,9-dihydrolase (diphosphate-forming)	Riboflavin metabolism	3.5.4.25	RSP_0846 | RSP_0757	GTP + 3 H2O => Formate + 2,5-Diamino-6-(5'-phosphoribosylamino)-4-pyrimidineone + Diphosphate + H+	CPD0036 + 3 CPD0001 => CPD0046 + CPD0366 + CPD0012 + CPD0063	Cytoplasmic	Forward only	Thermodynamics	2
RXN0831	R03459	DHPPDA		diaminohydroxyphosphoribosylaminopyrimidine deaminase / 5-amino-6-(5-phosphoribosylamino)uracil reductase	2,5-Diamino-6-hydroxy-4-(5-phosphoribosylamino)-pyrimidine 2-aminohydrolase	Riboflavin metabolism	3.5.4.26	RSP_0393	2,5-Diamino-6-(5'-phosphoribosylamino)-4-pyrimidineone + H2O => 5-Amino-6-(5'-phosphoribosylamino)uracil + NH3	CPD0366 + CPD0001 => CPD0358 + CPD0013	Cytoplasmic	Forward only	Thermodynamics	2
RXN0832	R03458	APRAUR		diaminohydroxyphosphoribosylaminopyrimidine deaminase / 5-amino-6-(5-phosphoribosylamino)uracil reductase	5-amino-6-(5-phosphoribitylamino)uracil:NADP+ 1'-oxidoreductase	Riboflavin metabolism	1.1.1.193	RSP_0393	5-Amino-6-(5'-phosphoribitylamino)uracil + NADP+ <=> 5-Amino-6-(5'-phosphoribosylamino)uracil + NADPH + H+	CPD0494 + CPD0006 <=> CPD0358 + CPD0005 + CPD0063	Cytoplasmic	Reversible	Thermodynamics	2
RXN0833			ribH	6,7-dimethyl-8-ribityllumazine synthase	6,7-Dimethyl-8-(1-D-ribityl)lumazine:6,7-dimethyl-8-(1-D-	Riboflavin metabolism	2.5.1.78	RSP_0756	5-Amino-6-(1-D-ribitylamino)uracil + 3,4-Dihydroxy-2-butanone 4-phosphate => 6,7-Dimethyl-8-(1-D-ribityl)lumazine + orthophosphate + H+	CPD0512 + CPD1051 => CPD0487 + 2 CPD0001 + CPD0009 + CPD0063	Cytoplasmic	Forward only	Heuristics	2
RXN0834	R00066	RBFSb		riboflavin synthase	6,7-Dimethyl-8-(1-D-ribityl)lumazine:6,7-dimethyl-8-(1-D-	Riboflavin metabolism	2.5.1.9	RSP_0758	2 6,7-Dimethyl-8-(1-D-ribityl)lumazine => Riboflavin + 5-Amino-6-(1-D-ribitylamino)uracil	2 CPD0487 => CPD0168 + CPD0512	Cytoplasmic	Forward only	Thermodynamics	2
RXN0835	R00549	RBFK	ribF	FMN adenylyltransferase / riboflavin kinase	ATP:riboflavin 5'-phosphotransferase	Riboflavin metabolism	2.7.1.26	RSP_2304	ATP + Riboflavin <=> ADP + FMN + H+	CPD0002 + CPD0168 <=> CPD0008 + CPD0049 + CPD0063	Cytoplasmic	Reversible	Thermodynamics	2
RXN0836	R00161	FMNAT	ribF	FMN adenylyltransferase / riboflavin kinase	ATP:FMN adenylyltransferase	Riboflavin metabolism	2.7.7.2	RSP_2304	ATP + FMN + 2 H+ <=> Diphosphate + FAD	CPD0002 + CPD0049 + CPD0063 <=> CPD0012 + CPD0015	Cytoplasmic	Reversible	Thermodynamics	2
RXN0837	R04148		cobT	nicotinate-nucleotide--dimethylbenzimidazole phosphoribosyltransferase	Nicotinate-nucleotide:dimethylbenzimidazole	Riboflavin metabolism	2.4.2.21	RSP_2428	Nicotinate D-ribonucleotide + Dimethylbenzimidazole <=> Nicotinate + N1-(5-Phospho-alpha-D-ribosyl)-5,6-dimethylbenzimidazole + H+	CPD0344 + CPD0433 <=> CPD0166 + CPD0517 + CPD0063	Cytoplasmic	Reversible	Thermodynamics	2
RXN0838	R03598	SELCYSLY		putative selenocysteine lyase	L-Selenocysteine reductase	Selenoamino acid metabolism	4.4.1.16	RSP_0431	L-Selenocysteine + H+ + Reduced ferredoxin <=> Selenide + L-Alanine + Oxidized ferredoxin	CPD0994 + CPD0063 + CPD0651 <=> CPD0371 + CPD0033 + CPD0652	Cytoplasmic	Reversible		2
RXN0841	R00028	MALT		alpha amylase domain-containing protein	maltose glucohydrolase	Starch and sucrose metabolism	3.2.1.20	RSP_1370	Maltose + H2O <=> 2 D-Glucose	CPD0145 + CPD0001 <=> 2 CPD0026	Cytoplasmic	Reversible	Thermodynamics	2
RXN0842	R00801	MALT			sucrose glucohydrolase	Starch and sucrose metabolism	3.2.1.20	RSP_1370	Sucrose + H2O <=> D-Fructose + D-Glucose	CPD0070 + CPD0001 <=> CPD0075 + CPD0026	Cytoplasmic	Reversible	Thermodynamics	2
RXN0843	R00026	BDG2HCGHD		putative beta-glucosidase A	cellobiose glucohydrolase	Starch and sucrose metabolism	3.2.1.21	RSP_2874	Cellobiose + H2O <=> 2 D-Glucose	CPD0134 + CPD0001 <=> 2 CPD0026	Cytoplasmic	Reversible	Thermodynamics	2
RXN0844	R00836	TRE6PS	otsA	OtsA trehalose-6-phosphate synthase	UDP-glucose:D-glucose-6-phosphate 1-alpha-D-glucosyltransferase	Starch and sucrose metabolism	2.4.1.15	RSP_0948	UDP-glucose + D-Glucose 6-phosphate <=> UDP + alpha,alpha'-Trehalose	CPD0025 + CPD0072 <=> CPD0014 + CPD0280 + CPD0063	Cytoplasmic	Reversible	Thermodynamics	2
RXN0845	R02778	TRE6PP	ostB	putative trehalose-6-phosphate phosphatase	Trehalose-6-phosphate phosphohydrolase	Starch and sucrose metabolism	3.1.3.12	RSP_0949	alpha,alpha'-Trehalose 6-phosphate + H2O => alpha,alpha-Trehalose + Orthophosphate	CPD0280 + CPD0001 => CPD0327 + CPD0009	Cytoplasmic	Forward only	Heuristics	2
RXN0846	R01557			putative trehalose synthase	maltose alpha-D-glucosylmutase	Starch and sucrose metabolism	5.4.99.16	RSP_2446	Maltose <=> alpha,alpha-Trehalose	CPD0145 <=> CPD0327	Cytoplasmic	Reversible	Thermodynamics	2
RXN0847	R02421	GLCS1	glgA	glycogen synthase	ADP-glucose:1,4-alpha-D-glucan 4-alpha-D-glucosyltransferase	Starch and sucrose metabolism	2.4.1.21	RSP_2885	ADP-glucose => ADP + Glycogen + H+	CPD0243 => CPD0008 + CPD0284 + CPD0063	Cytoplasmic	Forward only	Thermodynamics	3
RXN0849	R01821	GLCP2	glgP	glycogen phosphorylase	1,4-alpha-D-Glucan:orthophosphate alpha-D-glucosyltransferase	Starch and sucrose metabolism	2.4.1.1	RSP_2887	Glycogen + Orthophosphate => D-Glucose 1-phosphate	CPD0284 + CPD0009 => CPD0081	Cytoplasmic	Forward only	Thermodynamics	3
RXN0854	R02328	G1PTT	rmlA, rfbA	glucose-1-phosphate thymidylyltransferase	dTTP:alpha-D-glucose-1-phosphate thymidylyltransferase	Polyketide sugar unit biosynthesis	2.7.7.24	RSP_3848	dTTP + D-Glucose 1-phosphate + H+ <=> Diphosphate + dTDP-glucose	CPD0236 + CPD0081 + CPD0063 <=> CPD0012 + CPD0297	Cytoplasmic	Reversible	Thermodynamics	2
RXN0855	R06513	TDPGDH	rffG, rfbB	dTDP-glucose 4,6-dehydratase	dTDPglucose 4,6-hydro-lyase	Polyketide sugar unit biosynthesis	4.2.1.46	RSP_3844 | RSP_0514 | RSP_0160	DTDP-glucose => 4,6-Dideoxy-4-oxo-dTDP-D-glucose + H2O	CPD0297 => CPD0581 + CPD0001	Cytoplasmic	Forward only	Thermodynamics	2
RXN0856	R06514	TDPDRE	rfbC	dTDP-4-dehydrorhamnose 3,5-epimerase	dTDP-4-dehydro-6-deoxy-D-glucose 3,5-epimerase	Polyketide sugar unit biosynthesis	5.1.3.13	RSP_0024 | RSP_3843	4,6-Dideoxy-4-oxo-dTDP-D-glucose <=> dTDP-4-dehydro-6-deoxy-L-mannose	CPD0581 <=> CPD0279	Cytoplasmic	Reversible	Thermodynamics	2
RXN0857	R02777	TDPDRR	rmlD, rfbD	dTDP-4-dehydrorhamnose reductase	dTDP-6-deoxy-L-mannose:NADP+ 4-oxidoreductase	Polyketide sugar unit biosynthesis	1.1.1.133	RSP_3845	dTDP-4-dehydro-6-deoxy-L-mannose + NADPH + H+ <=> dTDP-6-deoxy-L-mannose + NADP+	CPD0279 + CPD0005 + CPD0063 <=> CPD0442 + CPD0006	Cytoplasmic	Reversible	Thermodynamics	2
RXN0858	R00621	2OXOADOX	sucA	2-oxoglutarate dehydrogenase E1 component		Succinate metabolism	1.2.4.2	RSP_0965	2-Oxoglutarate + Thiamin diphosphate => 3-Carboxy-1-hydroxypropyl-ThPP + CO2	CPD0023 + CPD0055 => CPD0538 + CPD0011	Cytoplasmic	Forward only	Thermodynamics	2
RXN0859	R03316	2OXOADOX	sucA	2-oxoglutarate dehydrogenase E1 component		Succinate metabolism	1.2.4.2	RSP_0965	3-Carboxy-1-hydroxypropyl-ThPP + Enzyme N6-(lipoyl)lysine + 2H+ => [Dihydrolipoyllysine-residue succinyltransferase] S-succinyldihydrolipoyllysine + Thiamin diphosphate	CPD0538 + CPD0586 + 2 CPD0063 => CPD0592 + CPD0055	Cytoplasmic	Forward only	Heuristics	2
RXN0860	R01940	2OXOADOX	sucA	2-oxoglutarate dehydrogenase E1 component	2-Oxoadipate:lipoamde 2-oxidoreductase(decarboxylating and acceptor-succinylating)	Succinate metabolism	1.2.4.2	RSP_0965	2-Oxoadipate + Enzyme N6-(lipoyl)lysine + 2 H+ => [Dihydrolipoyllysine-residue succinyltransferase] S-glutaryldihydrolipoyllysine + CO2	CPD1047 + CPD0586 + 2 CPD0063 => CPD1048 + CPD0011	Cytoplasmic	Forward only	Heuristics	2
RXN0861	R01933	2OXOADOX	sucA	2-oxoglutarate dehydrogenase E1 component	2-oxoadipate dehydrogenase complex	Succinate metabolism	1.2.4.2	RSP_0965	2-Oxoadipate + CoA + NAD+ => Glutaryl-CoA + CO2 + NADH	CPD1047 + CPD0010 + CPD0003 => CPD0950 + CPD0011 + CPD0004	Cytoplasmic	Forward only	Heuristics	2
RXN0862	R02570	AKGDb	sucB	dihydrolipoamide acetyltransferase	succinyl-CoA:enzyme N6-(dihydrolipoyl)lysine S-succinyltransferase	Succinate metabolism	2.3.1.61	RSP_0964	Succinyl-CoA + Enzyme N6-(dihydrolipoyl)lysine + H+ <=> CoA + [Dihydrolipoyllysine-residue succinyltransferase]S-succinyldihydrolipoyllysine	CPD0071 + CPD0587 + CPD0063 <=> CPD0010 + CPD0592	Cytoplasmic	Reversible		2
RXN0863	R02571	AKGDb	sucB	dihydrolipoamide acetyltransferase	Glutaryl-CoA:dihydrolipoamide S-succinyltransferase	Succinate metabolism	2.3.1.61	RSP_0964	Glutaryl-CoA + Enzyme N6-(dihydrolipoyl)lysine + H+ <=> CoA + [Dihydrolipoyllysine-residue succinyltransferase] S-glutaryldihydrolipoyllysine	CPD0950 + CPD0587 + CPD0063 <=> CPD0010 + CPD1048	Cytoplasmic	Reversible		2
RXN0864	R00405	MECOAL	sucCD	succinyl-CoA synthetase (ADP-forming)	Succinate:CoA ligase (ADP-forming)	Succinate metabolism	6.2.1.5	RSP_0966 & RSP_0967	ATP + Succinate + CoA <=> ADP + Orthophosphate + Succinyl-CoA	CPD0002 + CPD0034 + CPD0010 <=> CPD0008 + CPD0009 + CPD0071	Cytoplasmic	Reversible	Thermodynamics	2
RXN0865	R02021	PAPSR2	cysH	phosphoadenosine phosphosulfate reductase	adenosine 3',5'-bisphosphate,sulfite:oxidized-thioredoxin	Sulfur metabolism	1.8.4.8	RSP_1941	Thioredoxin + 3'-Phosphoadenylyl sulfate <=> Thioredoxin disulfide + Sulfite + Adenosine 3',5'-bisphosphate	CPD0197 + CPD0043 <=> CPD0198 + CPD0074 + CPD0044 + 2 CPD0063	Cytoplasmic	Reversible		2
RXN0866	R00858			sulfite/nitrite reductase	Hydrogen-sulfide:ferredoxin oxidoreductase	Sulfur metabolism	1.8.1.2	RSP_1942	Hydrogen sulfide + 3 Oxidized ferredoxin + 3 H2O <=> Sulfite + 3 Reduced ferredoxin + 8 H+	CPD0179 + 3 CPD0652 + 3 CPD0001 <=> CPD0074 + 3 CPD0651 + 8 CPD0063	Cytoplasmic	Reversible	Thermodynamics	2
RXN0868	R01360	HMGL	hmgL	hydroxymethylglutaryl-CoA lyase	(S)-3-hydroxy-3-methylglutaryl-CoA acetoacetate-lyase	Valine, leucine and isoleucine biosynthesis	4.1.3.4	RSP_2510	(S)-3-Hydroxy-3-methylglutaryl-CoA <=> Acetyl-CoA + Acetoacetate + H+	CPD0207 <=> CPD0021 + CPD0123 + CPD0063	Cytoplasmic	Reversible	Thermodynamics	2
RXN0869	R00410	OCOAT1		3-ketoacid CoA transferase	succinyl-CoA:acetoacetate CoA-transferase	Succinate metabolism	2.8.3.5	RSP_1914	Succinyl-CoA + Acetoacetate <=> Succinate + Acetoacetyl-CoA	CPD0071 + CPD0123 <=> CPD0034 + CPD0194	Cytoplasmic	Reversible	Thermodynamics	2
RXN0870	R05651		Xsc	sulfoacetaldehyde acetyltransferase	acetyl-phosphate:sulfite S-acetyltransferase (acyl-phosphate hydrolysing, 2-oxoethyl-forming)	Taurine and hypotaurine metabolism	2.3.3.15	RSP_4011	Sulfoacetaldehyde + Orthophosphate => Acetyl phosphate + Sulfite + H+	CPD1049 + CPD0009 => CPD0155 + CPD0074 + CPD0063	Cytoplasmic	Forward only	Thermodynamics	3
RXN0871	R05320	TAUDO	tauD	FAD dependent oxidoreductase	taurine, 2-oxoglutarate:O2 oxidoreductase (sulfite-forming)	Taurine and hypotaurine metabolism	1.14.11.17	RSP_4012	Taurine + 2-Oxoglutarate + Oxygen => Sulfite + Aminoacetaldehyde + Succinate + CO2 + H+	CPD0676 + CPD0023 + CPD0007 => CPD0074 + CPD0677 +CPD0034 + CPD0011 + CPD0063	Cytoplasmic	Forward only	Thermodynamics	3
RXN0872	R05636		dxsA	1-deoxy-D-xylulose-5-phosphate synthase	1-Deoxy-D-xylulose-5-phosphate pyruvate-lyase (carboxylating)	Terpenoid backbone biosynthesis	2.2.1.7	RSP_0254 | RSP_1134	Pyruvate + D-Glyceraldehyde 3-phosphate + H+ => 1-Deoxy-D-xylulose 5-phosphate + CO2	CPD0020 + CPD0091 + CPD0063 => CPD0577 + CPD0011	Cytoplasmic	Forward only	Heuristics	2
RXN0873	R05688		dxr	1-deoxy-D-xylulose 5-phosphate reductoisomerase	1-Deoxy-D-xylulose-5-phosphate isomeroreductase	Terpenoid backbone biosynthesis	1.1.1.267	RSP_2709	2-C-Methyl-D-erythritol 4-phosphate + NADP+ <=> 1-Deoxy-D-xylulose 5-phosphate + NADPH + H+	CPD0574 + CPD0006 <=> CPD0577 + CPD0005 + CPD0063	Cytoplasmic	Reversible	Thermodynamics	2
RXN0874	R05633		ispD	4-diphosphocytidyl-2C-methyl-D-erythritol synthase	CTP: 2-C-Methyl-D-erythritol 4-phosphate cytidylyltransferase	Terpenoid backbone biosynthesis	2.7.7.60	RSP_2835	2-C-Methyl-D-erythritol 4-phosphate + CTP + H+ <=> 4-(Cytidine 5'-diphospho)-2-C-methyl-D-erythritol + Diphosphate	CPD0574 + CPD0051 + CPD0063 <=> CPD0575 + CPD0012	Cytoplasmic	Reversible	Thermodynamics	2
RXN0875	R05634		ispE	4-diphosphocytidyl-2-C-methyl-D-erythritol kinase	ATP:4-(Cytidine 5'-diphospho)-2-C-methyl-D-erythritol	Terpenoid backbone biosynthesis	2.7.1.148	RSP_1779	4-(Cytidine 5'-diphospho)-2-C-methyl-D-erythritol + ATP <=> 2-Phospho-4-(cytidine 5'-diphospho)-2-C-methyl-D-erythritol + ADP	CPD0575 + CPD0002 <=> CPD0576 + CPD0008	Cytoplasmic	Reversible	Thermodynamics	2
RXN0876	R05633		ispF	2-C-methyl-D-erythritol 2,4-cyclodiphosphate synthase	2-phospho-4-(cytidine 5'-diphospho)-2-C-methyl-D-erythritol CMP-lyase (cyclizing; 2-C-methyl-D-erythritol 2,4-cyclodiphosphate-forming)	Terpenoid backbone biosynthesis	4.6.1.12	RSP_6071	2-Phospho-4-(cytidine 5'-diphospho)-2-C-methyl-D-erythritol <=> 2-C-Methyl-D-erythritol 2,4-cyclodiphosphate + CMP + H+	CPD0576 <=> CPD0678 + CPD0045 + CPD0063	Cytoplasmic	Reversible	Thermodynamics	2
RXN0877	R08689		ispG, gcpE	4-hydroxy-3-methylbut-2-en-1-yl diphosphate synthase	(E)-4-hydroxy-3-methylbut-2-en-1-yl-diphosphate:oxidized ferredoxin oxidoreductase (hydrating)	Terpenoid backbone biosynthesis	1.17.7.1	RSP_2982	2-C-Methyl-D-erythritol 2,4-cyclodiphosphate + Reduced ferredoxin + H+ <=> 1-Hydroxy-2-methyl-2-butenyl 4-diphosphate + H2O + Oxidized ferredoxin	CPD0678 + CPD0651 + CPD0063 <=> CPD0679 + CPD0001 + CPD0652	Cytoplasmic	Reversible		2
RXN0878	R05884		ispH	4-hydroxy-3-methylbut-2-enyl diphosphate reductase	isopentenyl-diphosphate:NAD(P)+ oxidoreductase	Terpenoid backbone biosynthesis	1.17.1.2	RSP_1666	1-Hydroxy-2-methyl-2-butenyl 4-diphosphate + NADPH + H+ => Isopentenyl diphosphate + NADP+ + H2O	CPD0679 + CPD0005 + CPD0063 => CPD0100 + CPD0006 + CPD0001	Cytoplasmic	Forward only	Thermodynamics	2
RXN0879	R07219		ispH	4-hydroxy-3-methylbut-2-enyl diphosphate reductase	dimethyallyl diphosphate:NADP+ oxidoreductase	Terpenoid backbone biosynthesis	1.17.1.2	RSP_1666	1-Hydroxy-2-methyl-2-butenyl 4-diphosphate + NADPH + H+ <=> Dimethylallyl diphosphate + NADP+ + H2O	CPD0679 + CPD0005 + CPD0063 <=> CPD0160 + CPD0006 + CPD0001	Cytoplasmic	Reversible	Thermodynamics	2
RXN0880	R09248			geranylgeranyl pyrophosphate synthase/polyprenyl synthetase	(2E,6E)-farnesyl-diphosphate:isopentenyl-diphosphate farnesyltranstransferase (adding 5 isopentenyl units)	Terpenoid backbone biosynthesis	2.5.1.-	RSP_0750	trans,trans-Farnesyl diphosphate + 5 Isopentenyl diphosphate => all-trans-Octaprenyl diphosphate + 5 Diphosphate	CPD0233 + 5 CPD0100 => CPD0680 + 5 CPD0012	Cytoplasmic	Forward only	Thermodynamics	2
RXN0881	R05555	UDPDPS	uppS	undecaprenyl pyrophosphate synthetase	Farnesyl diphosphate:Isopentenyl diphosphate farnesyl transferase	Terpenoid backbone biosynthesis	2.5.1.31	RSP_2707	trans,trans-Farnesyl diphosphate + Isopentenyl diphosphate + H+ => trans,trans,cis-Geranylgeranyl diphosphate + Diphosphate	CPD0233 + CPD0100 + CPD0063 => CPD0573 + CPD0012	Cytoplasmic	Forward only	Heuristics	2
RXN0882	R06447	UDPDPS	uppS	undecaprenyl pyrophosphate synthetase	di-trans,poly-cis-Decaprenyl-diphosphate:isopentenyl-diphosphate undecaprenylcistransferase	Terpenoid backbone biosynthesis	2.5.1.31	RSP_2707	trans,trans,cis-Geranylgeranyl diphosphate + 7 Isopentenyl diphosphate => di-trans,poly-cis-Undecaprenyl diphosphate + 7 Diphosphate + H+	CPD0573 + 7 CPD0100 => CPD0501 + 7 CPD0012 + CPD0063	Cytoplasmic	Forward only	Thermodynamics	2
RXN0883	R04509	PMPK	thiD	phosphomethylpyrimidine kinase	ATP:(4-amino-2-methylpyrimidin-5-yl)methyl-phosphate phosphotransferase	Thiamine metabolism	2.7.4.7	RSP_0647	ATP + 4-Amino-2-methyl-5-phosphomethylpyrimidine <=> ADP + 2-Methyl-4-amino-5-hydroxymethylpyrimidine diphosphate + H+	CPD0002 + CPD0500 <=> CPD0008 + CPD0516	Cytoplasmic	Reversible	Thermodynamics	2
RXN0884	R03471	HMPK3	thiD	phosphomethylpyrimidine kinase	ATP:4-amino-5-hydroxymethyl-2-methylpyrimidine 5-phosphotransferase	Thiamine metabolism	2.7.1.49	RSP_0647	ATP + 4-Amino-5-hydroxymethyl-2-methylpyrimidine <=> ADP + 4-Amino-2-methyl-5-phosphomethylpyrimidine + H+	CPD0002 + CPD0362 <=> CPD0008 + CPD0500 + CPD0063	Cytoplasmic	Reversible	Thermodynamics	2
RXN0885	R04448	HETZK	thiM	putative hydoxyethylthiazole kinase	ATP:4-methyl-5-(2-hydroxyethyl)-thiazole 2-phosphotransferase	Thiamine metabolism	2.7.1.50	RSP_0649	ATP + 5-(2-Hydroxyethyl)-4-methylthiazole <=> ADP + 4-Methyl-5-(2-phosphoethyl)-thiazole + H+	CPD0002 + CPD0484 <=> CPD0008 + CPD0486 + CPD0063	Cytoplasmic	Reversible	Thermodynamics	2
RXN0886	R03223	TMPPP	thiE	thiamine-phosphate pyrophosphorylase	2-Methyl-4-amino-5-hydroxymethylpyrimidine-diphosphate:4-methyl-5-	Thiamine metabolism	2.5.1.3	RSP_0648 | RSP_3828	2-Methyl-4-amino-5-hydroxymethylpyrimidine diphosphate + 4-Methyl-5-(2-phosphoethyl)-thiazole + 2 H+ <=> Diphosphate + Thiamin phosphate	CPD0516 + CPD0486 + 2 CPD0063 <=> CPD0012 + CPD0326	Cytoplasmic	Reversible	Thermodynamics	2
RXN0887	R00811		fruAB	Fructose transport via PEP:Pyr PTS	protein-Npi-phospho-L-histidine:sugar phosphotransferase	Transport, inner membrane	2.7.1.69	RSP_1786 & RSP_1788	D-fructose[p] + Phosphoenolpyruvate <=> Fructose-1-phosphate + Pyruvate	CPD0768 + CPD0058 <=> CPD0330 + CPD0020	Cytoplasmic	Reversible	Thermodynamics	4
RXN0888			bztABCD	ABC L-glutamate transporter		Transport, inner membrane		RSP_1747 & RSP_1748 & RSP_1749 & RSP_1750	ATP + H2O + L-glutamate[p] => ADP + H+ + Orthophosphate + L-glutamate	CPD0002 + CPD0001 + CPD0772 => CPD0008 + CPD0063 + CPD0009 + CPD0022	CytoplasmicMembrane	Forward only	ABC Transporter	4
RXN0889			bztABCD	ABC L-aspartate transporter		Transport, inner membrane		RSP_1747 & RSP_1748 & RSP_1749 & RSP_1750	ATP + H2O + L-aspartate[p] => ADP + H+ + Orthophosphate + L-aspartate	CPD0002 + CPD0001 + CPD0774 => CPD0008 + CPD0063 + CPD0009 + CPD0040	CytoplasmicMembrane	Forward only	ABC Transporter	4
RXN0890				ABC L-glutamine transporter		Transport, inner membrane		(RSP_1747 & RSP_1748 & RSP_1749 & RSP_1750) | (RSP_0371 & RSP_0372 & RSP_0373 & RSP_0374)	ATP + H2O + L-glutamine[p] => ADP + H+ + Orthophosphate + L-glutamine	CPD0002 + CPD0001 + CPD0796 => CPD0008 + CPD0063 + CPD0009 + CPD0052	CytoplasmicMembrane	Forward only	ABC Transporter	4
RXN0891			takPQM	Pyruvate transport via Na+ symport		Transport, inner membrane		RSP_0097 & RSP_6094 & RSP_0099	Pyruvate[p] + 2 Sodium[p] <=> Pyruvate + 2 Sodium	CPD0894 + 2 CPD0877 <=> CPD0020 + 2 CPD0876	CytoplasmicMembrane	Reversible		4
RXN0892			takPQM	2-Oxobutanoate transport via Na+ symport		Transport, inner membrane		RSP_0097 & RSP_6094 & RSP_0099	2-Oxobutanoate[p] + 2 Sodium[p] => 2-Oxobutanoate + 2 Sodium	CPD0896 + 2 CPD0877 => CPD0085 + 2 CPD0876	CytoplasmicMembrane	Forward only	Heuristics	4
RXN0893			takPQM	2-Oxopentanoic acid transport via Na+ symport		Transport, inner membrane		RSP_0097 & RSP_6094 & RSP_0099	2-Oxopentanoic acid[p] + 2 Sodium[p] <=> 2-Oxopentanoic acid + 2 Sodium	CPD0898 + 2 CPD0877 <=> CPD0893 + 2 CPD0876	CytoplasmicMembrane	Reversible		4
RXN0894			modABC	ABC molybdate transporter		Transport, inner membrane		RSP_3871 & RSP_3869 & RSP_3868	ATP + H2O + Molybdate[p] => ADP + H+ + Orthophosphate + Molybdate	CPD0002 + CPD0001 + CPD0731 => CPD0008 + CPD0063 + CPD0009 + CPD0721	CytoplasmicMembrane	Reversible		3
RXN0895				ABC Fe3+ transport		Transport, inner membrane		(RSP_3413 & RSP_3414 & RSP_3415 & RSP_3416) | (RSP_3392 & RSP_3391 & RSP_3390) | (RSP_2403 & RSP_2404 & RSP_2405) | (RSP_1439 & RSP_1437 & RSP_1438) | (RSP_3079 & RSP_3220 & RSP_3222 & RSP_3221)	ATP + H2O + Fe3+[p] => ADP + H+ + Orthophosphate + Fe3+	CPD0002 + CPD0001 + CPD0739 => CPD0008 + CPD0063 + CPD0009 + CPD0724	CytoplasmicMembrane	Forward only	ABC Transporter	3
RXN0896				ABC glycine betaine transporter		Transport, inner membrane		(RSP_3059 & RSP_3058 & RSP_3057) | (RSP_3998 & RSP_3999 & RSP_4000)	ATP + H2O + betaine[p] => ADP + H+ + Orthophosphate + betaine	CPD0002 + CPD0001 + CPD0741 => CPD0008 + CPD0063 + CPD0009 + CPD0285	CytoplasmicMembrane	Forward only	ABC Transporter	3
RXN0897			proVWX	ABC L-proline transporter		Transport, inner membrane		RSP_2181 & RSP_2180 & RSP_2179	ATP + H2O + L-proline[p] => ADP + H+ + Orthophosphate + proline	CPD0002 + CPD0001 + CPD0743 => CPD0008 + CPD0063 + CPD0009 + CPD0113	CytoplasmicMembrane	Forward only	ABC Transporter	3
RXN0898			proVWX	ABC choline transporter		Transport, inner membrane		RSP_2181 & RSP_2180 & RSP_2179	ATP + H2O + choline[p] => ADP + H+ + Orthophosphate + choline	CPD0002 + CPD0001 + CPD0745 => CPD0008 + CPD0063 + CPD0009 + CPD0088	CytoplasmicMembrane	Forward only	ABC Transporter	3
RXN0899			smo	ABC sorbitol transporter		Transport, inner membrane		(RSP_0091 & RSP_0092 & RSP_0093 & RSP_0094) | (RSP_4037 & RSP_4035 & RSP_4034)	ATP + H2O + D-Sorbitol[p] => ADP + H+ + Orthophosphate + D-Sorbitol	CPD0002 + CPD0001 + CPD0753 => CPD0008 + CPD0063 + CPD0009 + CPD0291	CytoplasmicMembrane	Forward only	ABC Transporter	3
RXN0900			smo	ABC Mannitol transporter		Transport, inner membrane		(RSP_0091 & RSP_0092 & RSP_0093 & RSP_0094) | (RSP_4037 & RSP_4035 & RSP_4034)	ATP + H2O + Mannitol[p] => ADP + H+ + Orthophosphate + Mannitol	CPD0002 + CPD0001 + CPD0755 => CPD0008 + CPD0063 + CPD0009 + CPD0599	CytoplasmicMembrane	Forward only	ABC Transporter	3
RXN0901			bztABCD	ABC L-asparagine transporter		Transport, inner membrane		RSP_1747 & RSP_1748 & RSP_1749 & RSP_1750	ATP + H2O + L-asparagine[p] => ADP + H+ + Orthophosphate + L-asparagine	CPD0002 + CPD0001 + CPD0776 => CPD0008 + CPD0063 + CPD0009 + CPD0115	CytoplasmicMembrane	Forward only	ABC Transporter	3
RXN0902			ddpABC	ABC D-Alanyl-D-alanine transporter		Transport, inner membrane		(RSP_0804 & RSP_0805 & RSP_0806 & RSP_0807) | (RSP_0803 & RSP_0805 & RSP_0806 & RSP_0807) | (RSP_1451 & RSP_1452 & RSP_1453 & RSP_1454) | (RSP_3524 & RSP_3523 & RSP_3522 & RSP_3520) | (RSP_3525 & RSP_3523 & RSP_3522 & RSP_3520) | (RSP_3248 & RSP_3249 & RSP_3250 & RSP_3251) | (RSP_3255 & RSP_3257 & RSP_3258 & RSP_3252) | (RSP_0704 & RSP_0703 & RSP_0702 & RSP_0701) | (RSP_3231 & RSP_3232 & RSP_3235…	ATP + H2O + L-alanine-D-glutamate-meso-2,6-diaminoheptanedioate-D-alanine[p] => ADP + H+ + Orthophosphate + L-alanine-D-glutamate-meso-2,6-diaminoheptanedioate-D-alanine	CPD0002 + CPD0001 + CPD0809 => CPD0008 + CPD0063 + CPD0009 + CPD0315	CytoplasmicMembrane	Forward only	ABC Transporter	3
RXN0903				Ammonia transport via proton symport		Transport, inner membrane		RSP_0888	NH3[p] + 2 H+[p] <=> NH3 + 2 H+	CPD0874 + 2 CPD0873 <=> CPD0013 + 2 CPD0063	CytoplasmicMembrane	Forward only	ABC Transporter	3
RXN0904			dctPQM	Succinate transport via Na+ symport		Transport, inner membrane		RSP_0910 & RSP_0911 & RSP_0912	Succinate[p] + 2 Sodium[p] => Succinate + 2 Sodium	CPD0886 + 2 CPD0877 => CPD0034 + 2 CPD0876	CytoplasmicMembrane	Forward only	Literature	3
RXN0905			dctPQM	(S)-Malate transport via Na+ symport		Transport, inner membrane		RSP_0910 & RSP_0911 & RSP_0912	Malate[p] + 2 Sodium[p] <=> Malate + 2 Sodium	CPD0889 + 2 CPD0877 <=> CPD0114 + 2 CPD0876	CytoplasmicMembrane	Reversible		3
RXN0906			dctPQM	Fumarate transport via Na+ symport		Transport, inner membrane		RSP_0910 & RSP_0911 & RSP_0912	Fumarate[p] + 2 Sodium[p] <=> Fumarate + 2 Sodium	CPD0891 + 2 CPD0877 <=> CPD0095 + 2 CPD0876	CytoplasmicMembrane	Reversible		3
RXN0907			cysPTWA	ABC thiosulfate transporter		Transport, inner membrane		(RSP_3696 & RSP_3697 & RSP_3698 & RSP_3699) | (RSP_3858 & RSP_3861 & RSP_3860 & RSP_3859)	ATP + H2O + thiosulfate[p] => ADP + H+ + Orthophosphate + thiosulfate	CPD0002 + CPD0001 + CPD0727 => CPD0008 + CPD0063 + CPD0009 + CPD0720	CytoplasmicMembrane	Forward only	ABC Transporter	2
RXN0908			thiABC	thiamine ABC transporter		Transport, inner membrane		(RSP_1391 & RSP_1392 & RSP_1393)	ATP + H2O + thiamine[p] => ADP + H+ + Orthophosphate + thiamine	CPD0002 + CPD0001 + CPD0733 => CPD0008 + CPD0063 + CPD0009 + CPD0722	CytoplasmicMembrane	Forward only	ABC Transporter	2
RXN0909				ABC putrescine transporter		Transport, inner membrane		(RSP_2397 & RSP_2398 & RSP_2399 & RSP_2400) | (RSP_3337 & RSP_3335 & RSP_3336 & RSP_3338) | (RSP_0016 & RSP_0017 & RSP_0015 & RSP_0161) | (RSP_2158 & RSP_2156 & RSP_2157 & RSP_2159) | (RSP_3038 & RSP_3039 & RSP_3040 & RSP_3041)	ATP + H2O + putrescine[p] => ADP + H+ + Orthophosphate + putrescine	CPD0002 + CPD0001 + CPD0735 => CPD0008 + CPD0063 + CPD0009 + CPD0105	CytoplasmicMembrane	Forward only	ABC Transporter	2
RXN0910				ABC spermidine transporter		Transport, inner membrane		(RSP_3337 & RSP_3335 & RSP_3336 & RSP_3338) | (RSP_0016 & RSP_0017 & RSP_0015 & RSP_0161) | (RSP_2158 & RSP_2156 & RSP_2157 & RSP_2159) | (RSP_3038 & RSP_3039 & RSP_3040 & RSP_3041)	ATP + H2O + spermidine[p] => ADP + H+ + Orthophosphate + spermidine	CPD0002 + CPD0001 + CPD0737 => CPD0008 + CPD0063 + CPD0009 + CPD0723	CytoplasmicMembrane	Forward only	ABC Transporter	2
RXN0912			yurMNO	ABC Maltose transporter		Transport, inner membrane	3.6.3.19	(RSP_3941 & RSP_3942 & RSP_3943 & RSP_3948) | (RSP_2870 & RSP_2871 & RSP_2872 & RSP_2873)	ATP + H2O + Maltose[p] => ADP + H+ + Orthophosphate + Maltose	CPD0002 + CPD0001 + CPD0749 => CPD0008 + CPD0063 + CPD0009 + CPD0726	CytoplasmicMembrane	Forward only	ABC Transporter	2
RXN0913			ugp	ABC glycerol-3-phosphate transporter		Transport, inner membrane		(RSP_3287 & RSP_3288 & RSP_3289 & RSP_3290) | (RSP_3672 & RSP_3673 & RSP_3674 & RSP_3677)	ATP + H2O + glycerol-3-phosphate[p] => ADP + H+ + Orthophosphate + glycerol-3-phosphate	CPD0002 + CPD0001 + CPD0751 => CPD0008 + CPD0063 + CPD0009 + CPD0073	CytoplasmicMembrane	Forward only	ABC Transporter	2
RXN0914			agl	ABC sucrose transporter		Transport, inner membrane		RSP_2870 & RSP_2871 & RSP_2872 & RSP_2873	ATP + H2O + sucrose[p] => ADP + H+ + Orthophosphate + sucrose	CPD0002 + CPD0001 + CPD0757 => CPD0008 + CPD0063 + CPD0009 + CPD0070	CytoplasmicMembrane	Forward only	ABC Transporter	2
RXN0915				ABC glycerol transporter		Transport, inner membrane		(RSP_2663 & RSP_2665 & RSP_2666 & RSP_2667) | (RSP_2663 & RSP_2665 & RSP_2666 & RSP_2669)	ATP + H2O + glycerol[p] => ADP + H+ + Orthophosphate + glycerol	CPD0002 + CPD0001 + CPD0761 => CPD0008 + CPD0063 + CPD0009 + CPD0089	CytoplasmicMembrane	Forward only	ABC Transporter	2
RXN0916				ABC ribose transporter		Transport, inner membrane	3.6.3.17	(RSP_6150 & RSP_1247 & RSP_1249) | (RSP_2365 & RSP_2367 & RSP_2366 & RSP_2368) | (RSP_3732 & RSP_3735 & RSP_3734 & RSP_3733) | (RSP_3687 & RSP_3689 & RSP_3688)	ATP + H2O + ribose[p] => ADP + H+ + Orthophosphate + ribose	CPD0002 + CPD0001 + CPD0763 => CPD0008 + CPD0063 + CPD0009 + CPD0094	CytoplasmicMembrane	Forward only	ABC Transporter	2
RXN0917			xyl	ABC xylose transporter		Transport, inner membrane		(RSP_1178 & RSP_1179 & RSP_1180) | (RSP_3701 & RSP_3703 & RSP_3702)	ATP + H2O + D-xylose[p] => ADP + H+ + Orthophosphate + D-xylose	CPD0002 + CPD0001 + CPD0766 => CPD0008 + CPD0063 + CPD0009 + CPD0765	CytoplasmicMembrane	Forward only	ABC Transporter	2
RXN0918				ABC fructose transporter		Transport, inner membrane		RSP_0990 & RSP_0989 & RSP_0988	ATP + H2O + D-fructose[p] => ADP + H+ + Orthophosphate + D-fructose	CPD0002 + CPD0001 + CPD0768 => CPD0008 + CPD0063 + CPD0009 + CPD0075	CytoplasmicMembrane	Forward only	ABC Transporter	2
RXN0919			pstABCS	ABC phosphate transporter		Transport, inner membrane		RSP_2601 & RSP_2602 & RSP_2603 & RSP_2604	ATP + H2O + phosphate[p] => ADP + H+ + 2 phosphate	CPD0002 + CPD0001 + CPD0770 => CPD0008 + CPD0063 + 2 CPD0009	CytoplasmicMembrane	Forward only	ABC Transporter	2
RXN0920			aapP/gtpBCD	ABC L-arginine transporter		Transport, inner membrane		RSP_3950 & RSP_3951 & RSP_3952 & RSP_3953	ATP + H2O + L-arginine[p] => ADP + H+ + Orthophosphate + L-arginine	CPD0002 + CPD0001 + CPD0788 => CPD0008 + CPD0063 + CPD0009 + CPD0050	CytoplasmicMembrane	Forward only	ABC Transporter	2
RXN0921				ABC L-histidine transporter		Transport, inner membrane		RSP_3457 & RSP_3459 & RSP_3458 & RSP_3460	ATP + H2O + L-histidine[p] => ADP + H+ + Orthophosphate + L-histidine	CPD0002 + CPD0001 + CPD0790 => CPD0008 + CPD0063 + CPD0009 + CPD0106	CytoplasmicMembrane	Forward only	ABC Transporter	2
RXN0922				ABC L-lysine transporter		Transport, inner membrane		RSP_3457 & RSP_3459 & RSP_3458 & RSP_3460	ATP + H2O + L-lysine[p] => ADP + H+ + Orthophosphate + L-lysine	CPD0002 + CPD0001 + CPD0792 => CPD0008 + CPD0063 + CPD0009 + CPD0038	CytoplasmicMembrane	Forward only	ABC Transporter	2
RXN0923				ABC L-cysteine transporter		Transport, inner membrane		RSP_3742 & RSP_3744 & RSP_3745	ATP + H2O + L-cysteine[p] => ADP + H+ + Orthophosphate + L-cysteine	CPD0002 + CPD0001 + CPD0794 => CPD0008 + CPD0063 + CPD0009 + CPD0077	CytoplasmicMembrane	Forward only	ABC Transporter	2
RXN0924				ABC D-Alanine transporter		Transport, inner membrane		?	ATP + H2O + D-Alanine[p] => ADP + H+ + Orthophosphate + D-Alanine	CPD0002 + CPD0001 + CPD0908 => CPD0008 + CPD0063 + CPD0009 + CPD0104	CytoplasmicMembrane	Forward only	ABC Transporter	2
RXN0925				ABC L-Alanine transporter		Transport, inner membrane		?	ATP + H2O + L-Alanine[p] => ADP + H+ + Orthophosphate + L-Alanine	CPD0002 + CPD0001 + CPD0910 => CPD0008 + CPD0063 + CPD0009 + CPD0033	CytoplasmicMembrane	Forward only	ABC Transporter	2
RXN0926				ABC L-Glycine transporter		Transport, inner membrane		?	ATP + H2O + Glycine[p] => ADP + H+ + Orthophosphate + Glycine	CPD0002 + CPD0001 + CPD0912 => CPD0008 + CPD0063 + CPD0009 + CPD0030	CytoplasmicMembrane	Forward only	ABC Transporter	2
RXN0927				Citrate via sodium symport		Transport, inner membrane		RSP_0998 | RSP_3330 | RSP_0656	Citrate[p] + Sodium[p] => Citrate + Sodium	CPD0924 + CPD0877 => CPD0119 + CPD0876	CytoplasmicMembrane	Forward only	Heuristics	2
RXN0928				ABC L-leucine transporter		Transport, inner membrane		(RSP_3968 & RSP_3967 & RSP_3966 & RSP_3964) | (RSP_3968 & RSP_3967 & RSP_3966 & RSP_3965) | (RSP_3297 & RSP_3294 & RSP_3293 & RSP_3295) | (RSP_3297 & RSP_3294 & RSP_3293 & RSP_3296) | (RSP_2923 & RSP_2926 & RSP_2927 & RSP_2925) | (RSP_2923 & RSP_2926 & RSP_2927 & RSP_2924) | (RSP_2275 & RSP_2277 & RSP_2276 & RSP_2274) | (RSP_2275 & RSP_2277 & RSP_2276 & RSP_2278) | (RSP_1290 & RSP_1291 & RSP_1289…	ATP + H2O + L-leucine[p] => ADP + H+ + Orthophosphate + L-leucine	CPD0002 + CPD0001 + CPD0798 => CPD0008 + CPD0063 + CPD0009 + CPD0096	CytoplasmicMembrane	Forward only	ABC Transporter	2
RXN0929				ABC L-isoleucine transporter		Transport, inner membrane		(RSP_3968 & RSP_3967 & RSP_3966 & RSP_3964) | (RSP_3968 & RSP_3967 & RSP_3966 & RSP_3965) | (RSP_3297 & RSP_3294 & RSP_3293 & RSP_3295) | (RSP_3297 & RSP_3294 & RSP_3293 & RSP_3296) | (RSP_2923 & RSP_2926 & RSP_2927 & RSP_2925) | (RSP_2923 & RSP_2926 & RSP_2927 & RSP_2924) | (RSP_2275 & RSP_2277 & RSP_2276 & RSP_2274) | (RSP_2275 & RSP_2277 & RSP_2276 & RSP_2278) | (RSP_1290 & RSP_1291 & RSP_1289…	ATP + H2O + L-isoleucine[p] => ADP + H+ + Orthophosphate + L-isoleucine	CPD0002 + CPD0001 + CPD0800 => CPD0008 + CPD0063 + CPD0009 + CPD0219	CytoplasmicMembrane	Forward only	ABC Transporter	2
RXN0930				ABC L-valine transporter		Transport, inner membrane		(RSP_3968 & RSP_3967 & RSP_3966 & RSP_3964) | (RSP_3968 & RSP_3967 & RSP_3966 & RSP_3965) | (RSP_3297 & RSP_3294 & RSP_3293 & RSP_3295) | (RSP_3297 & RSP_3294 & RSP_3293 & RSP_3296) | (RSP_2923 & RSP_2926 & RSP_2927 & RSP_2925) | (RSP_2923 & RSP_2926 & RSP_2927 & RSP_2924) | (RSP_2275 & RSP_2277 & RSP_2276 & RSP_2274) | (RSP_2275 & RSP_2277 & RSP_2276 & RSP_2278) | (RSP_1290 & RSP_1291 & RSP_1289…	ATP + H2O + L-valine[p] => ADP + H+ + Orthophosphate + L-valine	CPD0002 + CPD0001 + CPD0802 => CPD0008 + CPD0063 + CPD0009 + CPD0133	CytoplasmicMembrane	Forward only	ABC Transporter	2
RXN0931			metNIQ	ABC L-methionine transporter		Transport, inner membrane		RSP_0129 & RSP_0130 & RSP_0132	ATP + H2O + L-methionine[p] => ADP + H+ + Orthophosphate + L-methionine	CPD0002 + CPD0001 + CPD0804 => CPD0008 + CPD0063 + CPD0009 + CPD0057	CytoplasmicMembrane	Forward only	ABC Transporter	2
RXN0933			oppABC	ABC oligopeptide (tetrapeptide) transporter		Transport, inner membrane		RSP_1478 & RSP_1479 & RSP_1480 & RSP_1481	ATP + H2O + L-alanine-D-glutamate-meso-2,6-diaminoheptanedioate-D-alanine[p] => ADP + H+ + Orthophosphate + L-alanine-D-glutamate-meso-2,6-diaminoheptanedioate-D-alanine	CPD0002 + CPD0001 + CPD0812 => CPD0008 + CPD0063 + CPD0009 + CPD0811	CytoplasmicMembrane	Forward only	ABC Transporter	2
RXN0934				ABC glutathione (reduced) transporter		Transport, inner membrane		(RSP_3030 & RSP_3031 & RSP_3033 & RSP_3034) | (RSP_3032 & RSP_3030 & RSP_3031 & RSP_3034)	ATP + H2O + glutathione[p] => ADP + H+ + Orthophosphate + glutathione	CPD0002 + CPD0001 + CPD0814 => CPD0008 + CPD0063 + CPD0009 + CPD0041	CytoplasmicMembrane	Forward only	ABC Transporter	2
RXN0935				ABC Glutathione disulfide (oxidized) transporter		Transport, inner membrane		(RSP_3030 & RSP_3031 & RSP_3033 & RSP_3034) | (RSP_3032 & RSP_3030 & RSP_3031 & RSP_3034)	ATP + H2O + Glutathione disulfide[p] => ADP + H+ + Orthophosphate + Glutathione disulfide	CPD0002 + CPD0001 + CPD0816 => CPD0008 + CPD0063 + CPD0009 + CPD0099	CytoplasmicMembrane	Forward only	ABC Transporter	2
RXN0936				ABC cobalamin (Cobamide coenzyme) transporter		Transport, inner membrane	3.6.3.34	(RSP_3413 & RSP_3414 & RSP_3415 & RSP_3416) | (RSP_3392 & RSP_3391 & RSP_3390) | (RSP_2403 & RSP_2404 & RSP_2405) | (RSP_1439 & RSP_1437 & RSP_1438) | (RSP_3079 & RSP_3220 & RSP_3222 & RSP_3221)	ATP + H2O + cobalamin[p] => ADP + H+ + Orthophosphate + cobalamin	CPD0002 + CPD0001 + CPD0818 => CPD0008 + CPD0063 + CPD0009 + CPD0138	CytoplasmicMembrane	Forward only	ABC Transporter	2
RXN0937			sitABCD	ABC Mn+2 transporter		Transport, inner membrane		RSP_0904 & RSP_0905 & RSP_0906 & RSP_0908	ATP + H2O + Mn2[p] => ADP + H+ + Orthophosphate + Mn2	CPD0002 + CPD0001 + CPD0831 => CPD0008 + CPD0063 + CPD0009 + CPD0830	CytoplasmicMembrane	Forward only	ABC Transporter	2
RXN0938			sitABCD	ABC Fe+2 transporter		Transport, inner membrane		RSP_0904 & RSP_0905 & RSP_0906 & RSP_0908	ATP + H2O + Fe+2[p] => ADP + H+ + Orthophosphate + Fe+2	CPD0002 + CPD0001 + CPD0828 => CPD0008 + CPD0063 + CPD0009 + CPD0658	CytoplasmicMembrane	Forward only	ABC Transporter	2
RXN0939			cbiQ	ABC Co2+ transporter		Transport, inner membrane		(RSP_3207 & RSP_3209 & RSP_3211) | (RSP_2174 & RSP_2175 & RSP_3207)	ATP + H2O + Co2+[p] => ADP + H+ + Orthophosphate + Co2+	CPD0002 + CPD0001 + CPD0834 => CPD0008 + CPD0063 + CPD0009 + CPD0129	CytoplasmicMembrane	Forward only	ABC Transporter	2
RXN0940			ccmABCD	ABC heme exporter		Transport, inner membrane		RSP_1801 & RSP_1802 & RSP_1803 & RSP_1804	ATP + H2O + heme[p] => ADP + H+ + Orthophosphate + heme	CPD0002 + CPD0001 + CPD0659 => CPD0008 + CPD0063 + CPD0009 + CPD0836	CytoplasmicMembrane	Forward only	ABC Transporter	2
RXN0941				ABC Cu2+ transporter		Transport, inner membrane	3.6.3.34	(RSP_3413 & RSP_3414 & RSP_3415 & RSP_3416) | (RSP_3392 & RSP_3391 & RSP_3390) | (RSP_2403 & RSP_2404 & RSP_2405) | (RSP_1439 & RSP_1437 & RSP_1438) | (RSP_3079 & RSP_3220 & RSP_3222 & RSP_3221)	ATP + H2O + Cu2+[p] => ADP + H+ + Orthophosphate + Cu2+	CPD0002 + CPD0001 + CPD0821 => CPD0008 + CPD0063 + CPD0009 + CPD0820	CytoplasmicMembrane	Forward only	ABC Transporter	2
RXN0942			cysPTWA	ABC sulfate transporter		Transport, inner membrane	3.6.3.25	(RSP_3696 & RSP_3697 & RSP_3698 & RSP_3699) | (RSP_3858 & RSP_3861 & RSP_3860 & RSP_3859)	ATP + H2O + sulfate[p] => ADP + H+ + Orthophosphate + sulfate	CPD0002 + CPD0001 + CPD0729 => CPD0008 + CPD0063 + CPD0009 + CPD0047	CytoplasmicMembrane	Forward only	ABC Transporter	2
RXN0943			agl	ABC trehalose transporter		Transport, inner membrane		RSP_2870 & RSP_2871 & RSP_2872 & RSP_2873	ATP + H2O + trehalose[p] => ADP + H+ + Orthophosphate + trehalose	CPD0002 + CPD0001 + CPD0759 => CPD0008 + CPD0063 + CPD0009 + CPD0327	CytoplasmicMembrane	Forward only	ABC Transporter	2
RXN0944				H2O transport via diffusion		Transport, inner membrane		RSP_2782	H2O[p] <= H2O	CPD0871 <=> CPD0001	CytoplasmicMembrane	Backward only	Thermodynamics	2
RXN0945				Sodium/Calcium antiporter (1:1)		Transport, inner membrane		RSP_2638	Calcium + Sodium[p] <==> Calcium[p] + Sodium	CPD0879 + CPD0877 <=> CPD0880 + CPD0876	CytoplasmicMembrane	Reversible		2
RXN0946				Sodium/H+ antiporter		Transport, inner membrane		RSP_0998	H+[p] + Sodium <=> H+ + Sodium[p]	CPD0873 + CPD0876 <=> CPD0063 + CPD0877	CytoplasmicMembrane	Reversible		2
RXN0947				Sodium/Sulfate symporter		Transport, inner membrane		RSP_3330 | RSP_0656	Sulfate[p] + Sodium[p] <=> Sulfate + Sodium	CPD0729 + CPD0877 <=> CPD0047 + CPD0876	CytoplasmicMembrane	Reversible		2
RXN0948				CO2 transport via diffusion		Transport, inner membrane		diffusion	CO2[p] <=> CO2	CPD0882 <=> CPD0011	CytoplasmicMembrane	Reversible	Thermodynamics	2
RXN0949				O2 transport via diffusion		Transport, inner membrane		diffusion	O2[p] <=> O2	CPD0884 <=> CPD0007	CytoplasmicMembrane	Reversible	Thermodynamics	2
RXN0950			TauABC	Taurine ABC transporter		Transport, inner membrane	3.6.3.36	(RSP_0180 & RSP_0181 & RSP_0179) | (RSP_0940 & RSP_0941 & RSP_0942) | (RSP_0346 & RSP_0347 & RSP_0348 & RSP_0349)	ATP + H2O + Taurine[p] => ADP + H+ + Orthophosphate + Taurine	CPD0002 + CPD0001 + CPD1137 => CPD0008 + CPD0063 + CPD0009 + CPD0676	CytoplasmicMembrane	Forward only	ABC Transporter	3
RXN0951			znuABC	ABC zinc transporter		Transport, inner membrane		RSP_3571 & RSP_3567 & RSP_3568	ATP + H2O + zinc[p] => ADP + H+ + Orthophosphate + zinc	CPD0002 + CPD0001 + CPD0826 => CPD0008 + CPD0063 + CPD0009 + CPD0825	CytoplasmicMembrane	Forward only	ABC Transporter	2
RXN0952				mannose transport via PEP:Pyr PTS	maltose alpha-D-glucosylmutase	Transport, inner membrane	2.7.1.69	RSP_1685	Phosphoenolpyruvate + Mannose[p] => Pyruvate + D-Mannose 6-phosphate	CPD0058 + CPD1040 => CPD0020 + CPD0177	periplasmic	Forward only	Thermodynamics	2
RXN0953				arginine transport via diffusion		Transport, outer membrane		RSP_0842	L-arginine[e] <=> L-arginine[p]	CPD0789 <=> CPD0788	OuterMembrane	Reversible	Thermodynamics	2
RXN0954				histidine transport via diffusion		Transport, outer membrane		RSP_0842	L-histidine[e] <=> L-histidine[p]	CPD0791 <=> CPD0790	OuterMembrane	Reversible	Thermodynamics	2
RXN0955				lysine transport via diffusion		Transport, outer membrane		RSP_0842	L-lysine[e] <=> L-lysine[p]	CPD0793 <=> CPD0792	OuterMembrane	Reversible	Thermodynamics	2
RXN0956				cysteine transport via diffusion		Transport, outer membrane		RSP_0842	L-cysteine[e] <=> L-cysteine[p]	CPD0795 <=> CPD0794	OuterMembrane	Reversible	Thermodynamics	2
RXN0957				glutamine transport via diffusion		Transport, outer membrane		RSP_0842	L-glutamine[e] <=> L-glutamine[p]	CPD0797 <=> CPD0796	OuterMembrane	Reversible	Thermodynamics	2
RXN0958				L-leucine transport via diffusion		Transport, outer membrane		RSP_0842	L-leucine[e] <=> L-leucine[p]	CPD0799 <=> CPD0798	OuterMembrane	Reversible	Thermodynamics	2
RXN0959				L-isoleucine transport via diffusion		Transport, outer membrane		RSP_0842	L-isoleucine[e] <=> L-isoleucine[p]	CPD0801 <=> CPD0800	OuterMembrane	Reversible	Thermodynamics	2
RXN0960				L-valine transport via diffusion		Transport, outer membrane		RSP_0842	L-valine[e] <=> L-valine[p]	CPD0803 <=> CPD0802	OuterMembrane	Reversible	Thermodynamics	2
RXN0961				L-methionine transport via diffusion		Transport, outer membrane		RSP_0842	L-methionine[e] <=> L-methionine[p]	CPD0805 <=> CPD0804	OuterMembrane	Reversible	Thermodynamics	2
RXN0963				D-Alanyl-D-alanine transport via diffusion		Transport, outer membrane		RSP_0842	D-Alanyl-D-alanine[e] <=> D-Alanyl-D-alanine[p]	CPD0810 <=> CPD0809	OuterMembrane	Reversible	Thermodynamics	2
RXN0964				oligopeptide (tetrapeptide) transport via diffusion		Transport, outer membrane		RSP_0842	L-alanine-D-glutamate-meso-2,6-diaminoheptanedioate-D-alanine[e] <=> L-alanine-D-glutamate-meso-2,6-diaminoheptanedioate-D-alanine[p]	CPD0813 <=> CPD0812	OuterMembrane	Reversible	Thermodynamics	2
RXN0965				glutathione transport via diffusion		Transport, outer membrane		RSP_0842	glutathione[e] <=> glutathione[p]	CPD0815 <=> CPD0814	OuterMembrane	Reversible	Thermodynamics	2
RXN0966				Glutathione disulfide transport via diffusion		Transport, outer membrane		RSP_0842	Glutathione disulfide[e] <=> Glutathione disulfide[p]	CPD0817 <=> CPD0816	OuterMembrane	Reversible	Thermodynamics	2
RXN0967				cobalamin transport via diffusion		Transport, outer membrane		RSP_0842	cobalamin[e] <=> cobalamin[p]	CPD0819 <=> CPD0818	OuterMembrane	Reversible		2
RXN0968				Cu2+ transport via diffusion		Transport, outer membrane		RSP_0842	Cu2+[e] <=> Cu2+[p]	CPD0822 <=> CPD0821	OuterMembrane	Reversible		2
RXN0969				zinc transport via diffusion		Transport, outer membrane		RSP_0842	zinc[e] <=> zinc[p]	CPD0827 <=> CPD0826	OuterMembrane	Reversible		2
RXN0970				Mn+2 transport via diffusion		Transport, outer membrane		RSP_0842	Mn+2[e] <=> Mn+2[p]	CPD0832 <=> CPD0831	OuterMembrane	Reversible		2
RXN0971				Fe+2 transport via diffusion		Transport, outer membrane		RSP_0842	Fe+2[e] <=> Fe+2[p]	CPD0829 <=> CPD0828	OuterMembrane	Reversible	Thermodynamics	2
RXN0972				Co2+ transport via diffusion		Transport, outer membrane		RSP_0842	Co2+[e] <=> Co2+[p]	CPD0835 <=> CPD0834	OuterMembrane	Reversible		2
RXN0973				heme transport via diffusion		Transport, outer membrane		RSP_0842	heme[e] <=> heme[p]	CPD0837 <=> CPD0836	OuterMembrane	Reversible		2
RXN0974				thiosulfate transport via diffusion		Transport, outer membrane		RSP_0842	Thiosulfate[e] <=> thiosulfate[p]	CPD0728 <=> CPD0727	OuterMembrane	Reversible	Thermodynamics	2
RXN0975				sulfate transport via diffusion		Transport, outer membrane		RSP_0842	sulfate[e] <=> sulfate[p]	CPD0730 <=> CPD0729	OuterMembrane	Reversible	Thermodynamics	2
RXN0976				molybdate transport via diffusion		Transport, outer membrane		RSP_0842	Molybdate[e] <=> Molybdate[p]	CPD0732 <=> CPD0731	OuterMembrane	Reversible		2
RXN0977				thiamine transport via diffusion		Transport, outer membrane		RSP_0842	thiamine[e] <=> thiamine[p]	CPD0734 <=> CPD0733	OuterMembrane	Reversible	Thermodynamics	2
RXN0978				putrescine transport via diffusion		Transport, outer membrane		RSP_0842	putrescine[e] <=> putrescine[p]	CPD0736 <=> CPD0735	OuterMembrane	Reversible	Thermodynamics	2
RXN0979				spermidine transport via diffusion		Transport, outer membrane		RSP_0842	spermidine[e] <=> spermidine[p]	CPD0738 <=> CPD0737	OuterMembrane	Reversible	Thermodynamics	2
RXN0980				Fe3+ transport via diffusion		Transport, outer membrane		RSP_0842	Fe3+[e] <=> Fe3+[p]	CPD0740 <=> CPD0739	OuterMembrane	Reversible	Thermodynamics	2
RXN0981				glycine betaine transport via diffusion		Transport, outer membrane		RSP_0842	betaine[e] <=> betaine[p]	CPD0742 <=> CPD0741	OuterMembrane	Reversible	Thermodynamics	2
RXN0982				proline transport via diffusion		Transport, outer membrane		RSP_0842	L-proline[e] <=> proline[p]	CPD0744 <=> CPD0743	OuterMembrane	Reversible	Thermodynamics	2
RXN0983				choline transport via diffusion		Transport, outer membrane		RSP_0842	choline[e] <=> choline[p]	CPD0746 <=> CPD0745	OuterMembrane	Reversible	Thermodynamics	2
RXN0985				Maltose transport via diffusion		Transport, outer membrane		RSP_0842	Maltose[e] <=> Maltose[p]	CPD0750 <=> CPD0749	OuterMembrane	Reversible	Thermodynamics	2
RXN0986				glycerol-3-phosphate transport via diffusion		Transport, outer membrane		RSP_0842	glycerol-3-phosphate[e] <=> glycerol-3-phosphate[p]	CPD0752 <=> CPD0751	OuterMembrane	Reversible	Thermodynamics	2
RXN0987				sorbitol transport via diffusion		Transport, outer membrane		RSP_0842	D-Sorbitol[e] <=> D-Sorbitol[p]	CPD0754 <=> CPD0753	OuterMembrane	Reversible	Thermodynamics	2
RXN0988				Mannitol transport via diffusion		Transport, outer membrane		RSP_0842	Mannitol[e] <=> Mannitol[p]	CPD0756 <=> CPD0755	OuterMembrane	Reversible	Thermodynamics	2
RXN0989				sucrose transport via diffusion		Transport, outer membrane		RSP_0842	sucrose[e] <=> sucrose[p]	CPD0758 <=> CPD0757	OuterMembrane	Reversible	Thermodynamics	2
RXN0990				trehalose transport via diffusion		Transport, outer membrane		RSP_0842	trehalose[e] <=> trehalose[p]	CPD0760 <=> CPD0759	OuterMembrane	Reversible	Thermodynamics	2
RXN0991				glycerol transport via diffusion		Transport, outer membrane		RSP_0842	glycerol[e] <=> glycerol[p]	CPD0762 <=> CPD0761	OuterMembrane	Reversible	Thermodynamics	2
RXN0992				D-ribose transport via diffusion		Transport, outer membrane		RSP_0842	ribose[e] <=> ribose[p]	CPD0764 <=> CPD0763	OuterMembrane	Reversible	Thermodynamics	2
RXN0993				D-xylose transport via diffusion		Transport, outer membrane		RSP_0842	xylose[e] <=> xylose[p]	CPD0767 <=> CPD0766	OuterMembrane	Reversible	Thermodynamics	2
RXN0994				D-fructose transport via diffusion		Transport, outer membrane		RSP_0842	fructose[e] <=> fructose[p]	CPD0769 <=> CPD0768	OuterMembrane	Reversible	Thermodynamics	2
RXN0995				phosphate transport via diffusion		Transport, outer membrane		RSP_0842	phosphate[e] <=> phosphate[p]	CPD0771 <=> CPD0770	OuterMembrane	Reversible	Thermodynamics	2
RXN0996				L-glutamate transport via diffusion		Transport, outer membrane		RSP_0842	glutamate[e] <=> glutamate[p]	CPD0773 <=> CPD0772	OuterMembrane	Reversible	Thermodynamics	2
RXN0997				L-aspartate transport via diffusion		Transport, outer membrane		RSP_0842	aspartate[e] <=> aspartate[p]	CPD0775 <=> CPD0774	OuterMembrane	Reversible	Thermodynamics	2
RXN0998				L-asparagine transport via diffusion		Transport, outer membrane		RSP_0842	asparagine[e] <=> asparagine[p]	CPD0777 <=> CPD0776	OuterMembrane	Reversible	Thermodynamics	2
RXN0999				H2O transport via diffusion		Transport, outer membrane		RSP_0842	H2O[e] <=> H2O[p]	CPD0872 <=> CPD0871	OuterMembrane	Reversible	Thermodynamics	2
RXN1000				Ammonia transport via diffusion		Transport, outer membrane		RSP_0842	NH3[e] <=> NH3[p]	CPD0875 <=> CPD0874	OuterMembrane	Reversible	Thermodynamics	2
RXN1001				Sodium transport via diffusion		Transport, outer membrane		RSP_0842	Sodium[e] <=> Sodium[p]	CPD0878 <=> CPD0877	OuterMembrane	Reversible		2
RXN1002				Calcium transport via diffusion		Transport, outer membrane		RSP_0842	Calcium[e] <=> Calcium[p]	CPD0881 <=> CPD0880	OuterMembrane	Reversible		2
RXN1003				CO2 transport via diffusion		Transport, outer membrane		RSP_0842	CO2[e] <=> CO2[p]	CPD0883 <=> CPD0882	OuterMembrane	Reversible	Thermodynamics	2
RXN1004				O2 transport via diffusion		Transport, outer membrane		RSP_0842	O2[e] <=> O2[p]	CPD0885 <=> CPD0884	OuterMembrane	Reversible	Thermodynamics	2
RXN1005				Succinate transport via diffusion		Transport, outer membrane		RSP_0842	Succinate[e] <=> Succinate[p]	CPD0887 <=> CPD0886	OuterMembrane	Reversible	Thermodynamics	2
RXN1006				Malate transport via diffusion		Transport, outer membrane		RSP_0842	Malate[e] <=> Malate[p]	CPD0890 <=> CPD0889	OuterMembrane	Reversible	Thermodynamics	2
RXN1007				Fumarate transport via diffusion		Transport, outer membrane		RSP_0842	Fumarate[e] <=> Fumarate[p]	CPD0892 <=> CPD0891	OuterMembrane	Reversible	Thermodynamics	2
RXN1008				Pyruvate transport via diffusion		Transport, outer membrane		RSP_0842	Pyruvate[e] <=> Pyruvate[p]	CPD0895 <=> CPD0894	OuterMembrane	Reversible	Thermodynamics	2
RXN1009				2-Oxobutanoate transport via diffusion		Transport, outer membrane		RSP_0842	2-Oxobutanoate[e] <=> 2-Oxobutanoate[p]	CPD0897 <=> CPD0896	OuterMembrane	Reversible	Thermodynamics	2
RXN1010				2-Oxopentanoic acid transport via diffusion		Transport, outer membrane		RSP_0842	2-Oxopentanoic acid[e] <=> 2-Oxopentanoic acid[p]	CPD0899 <=> CPD0898	OuterMembrane	Reversible	Thermodynamics	2
RXN1011				3'-AMP transport via diffusion		Transport, outer membrane		RSP_0842	3'-AMP[e] <=> 3'-AMP[p]	CPD0901 <=> CPD0900	OuterMembrane	Reversible	Thermodynamics	2
RXN1012				3'-UMP transport via diffusion		Transport, outer membrane		RSP_0842	3'-UMP[e] <=> 3'-UMP[p]	CPD0903 <=> CPD0902	OuterMembrane	Reversible	Thermodynamics	2
RXN1013				3'-GMP transport via diffusion		Transport, outer membrane		RSP_0842	3'-GMP[e] <=> 3'-GMP[p]	CPD0905 <=> CPD0904	OuterMembrane	Reversible	Thermodynamics	2
RXN1014				3'-CMP transport via diffusion		Transport, outer membrane		RSP_0842	3'-CMP[e] <=> 3'-CMP[p]	CPD0907 <=> CPD0906	OuterMembrane	Reversible	Thermodynamics	2
RXN1015				D-Alanine transport via diffusion		Transport, outer membrane		RSP_0842	D-Alanine[e] <=> D-Alanine[p]	CPD0909 <=> CPD0908	OuterMembrane	Reversible	Thermodynamics	2
RXN1016				L-Alanine transport via diffusion		Transport, outer membrane		RSP_0842	L-Alanine[e] <=> L-Alanine[p]	CPD0911 <=> CPD0910	OuterMembrane	Reversible	Thermodynamics	2
RXN1017				L-Glycine transport via diffusion		Transport, outer membrane		RSP_0842	Glycine[e] <=>Glycine[p]	CPD0913 <=> CPD0912	OuterMembrane	Reversible	Thermodynamics	2
RXN1018				Citrate transport via diffusion		Transport, outer membrane		RSP_0842	Citrate[e] <=> Citrate[p]	CPD0925 <=> CPD0924	OuterMembrane	Reversible	Thermodynamics	2
RXN1019				Mannose transport via diffusion		Transport, outer membrane		RSP_0842	Mannose[e] <=> Mannose[p]	CPD1041 <=> CPD1040	OuterMembrane	Reversible	Thermodynamics	2
RXN1020			aarF/ubiB	2-octaprenylphenol hydroxylase		Ubiquinone and other terpenoid-quinone biosynthesis	1.14.13.-	RSP_1337	2-octaprenylphenol + Oxygen + NADPH + H+ => 2-octaprenyl-6-hydroxyphenol + NADP+ + H2O	CPD0701 + CPD0007 + CPD0005 + CPD0063 => CPD1043 + CPD0006 + CPD0001	CytoplasmicMembrane	Forward only	Thermodynamics	2
RXN1021	R05615		ubiA	4-hydroxybenzoate polyprenyltransferase	all-trans-octaprenyl-diphosphate:4-hydroxybenzoate 3-octaprenyltransferase	Ubiquinone and other terpenoid-quinone biosynthesis	2.5.1.-	RSP_1008	all-trans-Octaprenyl diphosphate + 4-Hydroxybenzoate => 3-Octaprenyl-4-hydroxybenzoate + Diphosphate	CPD0680 + CPD0702 => CPD0700 + CPD0012	CytoplasmicMembrane	Forward only	Heuristics	2
RXN1022	R04986		ubiDX	3-octaprenyl-4hydroxybenzoate decarboxylase/carboxy-lyase	3-octaprenyl-4-hydroxybenzoate carboxy-lyase	Ubiquinone and other terpenoid-quinone biosynthesis	4.1.1.-	RSP_0467 & RSP_0468	3-Octaprenyl-4-hydroxybenzoate + H+ => 2-Octaprenylphenol + CO2	CPD0700 + CPD0063 => CPD0701 + CPD0011	Cytoplasmic	Forward only	Heuristics	2
RXN1023	R04988		ubiG	3-demethylubiquinone-9 3-methyltransferase		Ubiquinone and other terpenoid-quinone biosynthesis	2.1.1.64	RSP_1175	2-Octaprenyl-6-hydroxyphenol + S-Adenosyl-L-methionine <=> 2-Octaprenyl-6-methoxyphenol + S-Adenosyl-L-homocysteine	CPD1043 + CPD0017 <=> CPD0696 + CPD0019	Cytoplasmic	Reversible	Thermodynamics	2
RXN1024	R04989		ubiH	2-octaprenyl-3-methyl-6-methoxy-1,4-benzoquinol hydroxylase / 2-octaprenyl-6-methoxyphenol hydroxylase		Ubiquinone and other terpenoid-quinone biosynthesis	1.14.13.-	RSP_1869 | RSP_1492	2-Octaprenyl-6-methoxyphenol + Oxygen + NADPH => 2-Octaprenyl-6-methoxy-1,4-benzoquinone + NADP+ + H2O + H+	CPD0696 + CPD0007 + CPD0005 => CPD0697 + CPD0006 + CPD0001 + CPD0063	Cytoplasmic	Forward only	Thermodynamics	2
RXN1025	R04990		ubiE	2-octaprenyl-6-methoxy-1,4-benzoquinone methylase / demethylmenaquinone methyltransferase		Ubiquinone and other terpenoid-quinone biosynthesis	2.1.1.-	RSP_1338	2-Octaprenyl-6-methoxy-1,4-benzoquinone + S-Adenosyl-L-methionine <=> 2-Octaprenyl-3-methyl-6-methoxy-1,4-benzoquinone + S-Adenosyl-L-homocysteine	CPD0697 + CPD0017 <=> CPD0698 + CPD0019	Cytoplasmic	Reversible	Thermodynamics	2
RXN1026	R06146		ubiH	2-octaprenyl-3-methyl-6-methoxy-1,4-benzoquinol hydroxylase / 2-octaprenyl-6-methoxyphenol hydroxylase		Ubiquinone and other terpenoid-quinone biosynthesis	1.14.13.-	RSP_1869 | RSP_1492	2-Octaprenyl-3-methyl-6-methoxy-1,4-benzoquinone + Oxygen + NADPH + H+ <=> 2-Octaprenyl-3-methyl-5-hydroxy-6-methoxy-1,4-benzoquinone + NADP+ + H2O	CPD0698 + CPD0007 + CPD0005 + CPD0063 => CPD0699 + CPD0006 + CPD0001	Cytoplasmic	Forward only	Thermodynamics	2
RXN1028	R05614		ubiG	3-demethylubiquinone-9 3-methyltransferase		Ubiquinone and other terpenoid-quinone biosynthesis	2.1.1.64	RSP_1175	2-Octaprenyl-3-methyl-5-hydroxy-6-methoxy-1,4-benzoquinone + S-Adenosyl-L-methionine <=> Ubiquinone + S-Adenosyl-L-homocysteine	CPD0699 + CPD0017 <=> CPD0217 + CPD0019	Cytoplasmic	Reversible	Thermodynamics	2
RXN1029	R03968	IPPMIa	leuCD	isopropylmalate isomerase	2-Isopropylmalate hydro-lyase	Valine, leucine and isoleucine biosynthesis	4.2.1.33	RSP_0863 & RSP_0862	(2S)-2-Isopropylmalate <=> 2-Isopropylmaleate + H2O	CPD0407 <=> CPD0412 + CPD0001	Cytoplasmic	Reversible	Thermodynamics	2
RXN1030	R04001	IPPMIa	leuCD	isopropylmalate isomerase	3-Isopropylmalate hydro-lyase	Valine, leucine and isoleucine biosynthesis	4.2.1.33	RSP_0863 & RSP_0862	(2R,3S)-3-Isopropylmalate <=> 2-Isopropylmaleate + H2O	CPD1036 <=> CPD0412 + CPD0001	Cytoplasmic	Reversible	Thermodynamics	2
RXN1031	R03896	IPPMIa	leuCD	isopropylmalate isomerase	(R)-2-Methylmalate hydro-lyase	Valine, leucine and isoleucine biosynthesis	4.2.1.33	RSP_0863 & RSP_0862	(R)-2-Methylmalate <=> 2-Methylmaleate + H2O	CPD1045 <=> CPD1046 + CPD0001	Cytoplasmic	Reversible	Thermodynamics	2
RXN1032		IPPMIa		isopropylmalate isomerase		Valine, leucine and isoleucine biosynthesis	4.2.1.33	RSP_0863 & RSP_0862	D-erythro-3-Methylmalate <=> 2-Methylmaleate	CPD0549 <=> CPD1046 + CPD0001	Cytoplasmic	Reversible	Thermodynamics	2
RXN1033	R00006		ilvH	acetolactate synthase	pyruvate:pyruvate acetaldehydetransferase (decarboxylating);	Valine, leucine and isoleucine biosynthesis	2.2.1.6	RSP_2637 | RSP_3284 | RSP_3155	2-Acetolactate + CO2 <=> 2 Pyruvate + H+	CPD0307 + CPD0011 <=> 2 CPD0020 + CPD0063	Cytoplasmic	Reversible	Thermodynamics	4
RXN1034	R00226		ilvH	acetolactate synthase	(S)-2-acetolactate pyruvate-lyase (carboxylating)	Valine, leucine and isoleucine biosynthesis	2.2.1.6	RSP_2637 | RSP_3284 | RSP_3155	(S)-2-Acetolactate + CO2 <=> 2 Pyruvate + H+	CPD0544 + CPD0011 <=> 2 CPD0020 + CPD0063	Cytoplasmic	Reversible	Thermodynamics	4
RXN1035	R08648		ilvH	acetolactate synthase	pyruvate:2-oxobutanoate acetaldehydetransferase (decarboxylating)	Valine, leucine and isoleucine biosynthesis	2.2.1.6	RSP_2637 | RSP_3284 | RSP_3155	Pyruvate + 2-Oxobutanoate + H+ => (S)-2-Aceto-2-hydroxybutanoate + CO2	CPD0020 + CPD0085 + CPD0063 => CPD1042 + CPD0011	Cytoplasmic	Forward only	Heuristics	4
RXN1036	R03051	KARA1		ketol-acid reductoisomerase	2,3-Dihydroxy-3-methylbutanoate:NADP+ oxidoreductase (isomerizing)	Valine, leucine and isoleucine biosynthesis	1.1.1.86	RSP_1865	2-Acetolactate + NADPH + H+ <=> 2,3-Dihydroxy-3-methylbutanoate + NADP+	CPD0307 + CPD0005 + CPD0063 <=> CPD0473 + CPD0006	Cytoplasmic	Reversible	Thermodynamics	2
RXN1037	R04439	KARA1		ketol-acid reductoisomerase	(R)-2,3-Dihydroxy-3-methylbutanoate:NADP+ oxidoreductase(isomerizing)	Valine, leucine and isoleucine biosynthesis	1.1.1.86	RSP_1865	(R)-2,3-Dihydroxy-3-methylbutanoate + NADP+ <=> (S)-2-Acetolactate + NADPH + H+	CPD1037 + CPD0006 <=> CPD0544 + CPD0005 + CPD0063	Cytoplasmic	Reversible	Thermodynamics	2
RXN1038	R05069	KARA1		ketol-acid reductoisomerase	(S)-2-Aceto-2-hydroxybutanoate:NADP+ oxidoreductase (isomerizing)	Valine, leucine and isoleucine biosynthesis	1.1.1.86	RSP_1865	(S)-2-Aceto-2-hydroxybutanoate <=> (R)-3-Hydroxy-3-methyl-2-oxopentanoate	CPD1042 <=> CPD1044	Cytoplasmic	Reversible	Thermodynamics	2
RXN1039	R05068	KARA1		ketol-acid reductoisomerase		Valine, leucine and isoleucine biosynthesis	1.1.1.86	RSP_1865	(R)-2,3-Dihydroxy-3-methylpentanoate + NADP+ <=> (R)-3-Hydroxy-3-methyl-2-oxopentanoate + NADPH + H+	CPD1038 + CPD0006 <=> CPD1044 + CPD0005 + CPD0063	Cytoplasmic	Reversible	Thermodynamics	2
RXN1040	R01209	DHAD1	ilvD	dihydroxy-acid dehydratase	2,3-Dihydroxy-3-methylbutanoate hydro-lyase	Valine, leucine and isoleucine biosynthesis	4.2.1.9	RSP_3074 | RSP_0176	2,3-Dihydroxy-3-methylbutanoate => 3-Methyl-2-oxobutanoic acid + H2O	CPD0473 => CPD0109 + CPD0001	Cytoplasmic	Forward only	Thermodynamics	2
RXN1041	R02199	VALTA	ilvE	branched-chain amino acid aminotransferase	L-Isoleucine:2-oxoglutarate aminotransferase	Valine, leucine and isoleucine biosynthesis	2.6.1.42	RSP_1140 | RSP_2216 | RSP_1215	L-Isoleucine + 2-Oxoglutarate <=> (S)-3-Methyl-2-oxopentanoic acid + L-Glutamate	CPD0219 + CPD0023 <=> CPD0271 + CPD0022	Cytoplasmic	Reversible	Thermodynamics	2
RXN1042	R01090	VALTA	ilvE	branched-chain amino acid aminotransferase	L-Leucine:2-oxoglutarate aminotransferase	Valine, leucine and isoleucine biosynthesis	2.6.1.42	RSP_1140 | RSP_2216 | RSP_1215	L-Leucine + 2-Oxoglutarate <=> 4-Methyl-2-oxopentanoate + L-Glutamate	CPD0096 + CPD0023 <=> CPD1032 + CPD0022	Cytoplasmic	Reversible	Thermodynamics	2
RXN1043	R01214	VALTA	ilvE	branched-chain amino acid aminotransferase	L-Valine:2-oxoglutarate aminotransferase	Valine, leucine and isoleucine biosynthesis	2.6.1.42	RSP_1140 | RSP_2216 | RSP_1215	L-Valine + 2-Oxoglutarate <=> 3-Methyl-2-oxobutanoic acid + L-Glutamate	CPD0133 + CPD0023 <=> CPD0109 + CPD0022	Cytoplasmic	Reversible	Thermodynamics	2
RXN1044	R00994	IPMDr	leuB	3-isopropylmalate dehydrogenase	(2R,3S)-3-methylmalate:NAD+ oxidoreductase	Valine, leucine and isoleucine biosynthesis	1.1.1.85	RSP_0859	2-Oxobutanoate + CO2 + NADH <=> D-erythro-3-Methylmalate + NAD+	CPD0085 + CPD0011 + CPD0004 <=> CPD0549 + CPD0003	Cytoplasmic	Reversible	Thermodynamics	2
RXN1045	R04426	IPMDr	leuB	3-isopropylmalate dehydrogenase	3-Isopropylmalate:NAD+ oxidoreductase	Valine, leucine and isoleucine biosynthesis	1.1.1.85	RSP_0859	(2S)-2-Isopropyl-3-oxosuccinate + NADH + H+ <=> (2R,3S)-3-Isopropylmalate + NAD+	CPD1035 + CPD0004 + CPD0063 <=> CPD1036 + CPD0003	Cytoplasmic	Reversible	Thermodynamics	2
RXN1046	R04441	DHAD1	ilvD	dihydroxy-acid dehydratase	(R)-2,3-Dihydroxy-3-methylbutanoate hydro-lyase	Valine, leucine and isoleucine biosynthesis	4.2.1.9	RSP_3074 | RSP_0176	(R)-2,3-Dihydroxy-3-methylbutanoate <=> 3-Methyl-2-oxobutanoic acid + H2O	CPD1037 <=> CPD0109 + CPD0001	Cytoplasmic	Reversible	Thermodynamics	2
RXN1047	R05070	DHAD1	ilvD	dihydroxy-acid dehydratase	(R)-2,3-Dihydroxy-3-methylpentanoate hydro-lyase	Valine, leucine and isoleucine biosynthesis	4.2.1.9	RSP_3074 | RSP_0176	(R)-2,3-Dihydroxy-3-methylpentanoate <=> (S)-3-Methyl-2-oxopentanoic acid + H2O	CPD1038 <=> CPD0271 + CPD0001	Cytoplasmic	Reversible	Thermodynamics	2
RXN1048	R04203	HACD6		3-hydroxyacyl-CoA dehydrogenase / short chain enoyl-CoA hydratase	(2S,3S)-3-hydroxy-2-methylbutanoyl-CoA:NAD+ oxidoreductase	Valine, leucine and isoleucine degradation	1.1.1.35	RSP_2196	(2S,3S)-3-Hydroxy-2-methylbutanoyl-CoA + NAD+ <=> 2-Methylacetoacetyl-CoA + NADH + 2 H+	CPD0420 + CPD0003 <=> CPD1026 + CPD0004 + 2 CPD0063	Cytoplasmic	Reversible	Thermodynamics	2
RXN1050	R08094	HACD6		3-hydroxyacyl-CoA dehydrogenase / short chain enoyl-CoA hydratase	3-hydroxy-5-methylhex-4-enoyl-CoA:NAD+ oxidoreductase	Valine, leucine and isoleucine degradation	1.1.1.35	RSP_2196	3-Hydroxy-5-methylhex-4-enoyl-CoA + NAD+ <=> 5-Methyl-3-oxo-4-hexenoyl-CoA + NADH + H+	CPD0411 + CPD0003 <=> CPD1029 + CPD0004 + CPD0063	Cytoplasmic	Reversible	Thermodynamics	2
RXN1051	R03276			3-hydroxyacyl-CoA dehydrogenase / short chain enoyl-CoA hydratase	(S)-3-Hydroxybutanoyl-CoA 3-epimerase	Valine, leucine and isoleucine degradation	5.1.2.3	RSP_2196	(S)-3-Hydroxybutanoyl-CoA <=> (R)-3-Hydroxybutanoyl-CoA	CPD0339 <=> CPD0606	Cytoplasmic	Reversible	Thermodynamics	2
RXN1052	R01701	4M2OPLOXRD		branched-chain alpha-keto acid dehydrogenase E1 component	3-methyl-2-oxobutanoate:[dihydrolipoyllysine-residue	Valine, leucine and isoleucine degradation	1.2.4.4	RSP_1294	3-Methyl-2-oxobutanoic acid + Enzyme N6-(lipoyl)lysine + H+ <=> [Dihydrolipoyllysine-residue (2-methylpropanoyl)transferase] S-(2-methylpropanoyl)dihydrolipoyllysine + CO2	CPD0109 + CPD0586 + CPD0063 <=> CPD0588 + CPD0011	CytoplasmicMembrane	Reversible		2
RXN1053	R01702	4M2OPLOXRD		branched-chain alpha-keto acid dehydrogenase E1 component	4-methyl-2-oxopentanoate:[dihydrolipoyllysine-residue (2-methylpropanoyl)transferase] lipoyllysine 2-oxidoreductase (decarboxylating, acceptor-2-methylpropanoylating)	Valine, leucine and isoleucine degradation	1.2.4.4	RSP_1294	4-Methyl-2-oxopentanoate + Enzyme N6-(lipoyl)lysine + H+ <=> [Dihydrolipoyllysine-residue (2-methylpropanoyl)transferase] S-(3-methylbutanoyl)dihydrolipoyllysine + CO2	CPD1032 + CPD0586 + CPD0063 <=> CPD1034 + CPD0011	CytoplasmicMembrane	Reversible		2
RXN1054	R04225	4M2OPLOXRD		branched-chain alpha-keto acid dehydrogenase E1 component	(S)-3-Methyl-2-oxopentanoate:[dihydrolipoyllysine-residue (2-methylpropanoyl)transferase] lipoyllysine 2-oxidoreductase (decarboxylating, acceptor-2-methylpropanoylating)	Valine, leucine and isoleucine degradation	1.2.4.4	RSP_1294	(S)-3-Methyl-2-oxopentanoic acid + Enzyme N6-(lipoyl)lysine + H+ <=> [Dihydrolipoyllysine-residue (2-methylpropanoyl)transferase] S-(2-methylbutanoyl)dihydrolipoyllysine + CO2	CPD0271 + CPD0586 + CPD0063 <=> CPD1033 + CPD0011	CytoplasmicMembrane	Reversible		2
RXN1055					2-methylpropanoyl-CoA:enzyme N6-(dihydrolipoyl)lysine S-(2-methylpropanoyl)transferase	Valine, leucine and isoleucine degradation	2.3.1.168	?	[Dihydrolipoyllysine-residue (2-methylpropanoyl)transferase] S-(2-methylbutanoyl)dihydrolipoyllysine + CoA <=> 2-Methybutanoyl-CoA + Enzyme N6-(dihydrolipoyl)lysine	CPD1033 + CPD0010 <=> CPD0587 + CPD0941	CytoplasmicMembrane	Reversible		1
RXN1056					2-methylpropanoyl-CoA:enzyme N6-(dihydrolipoyl)lysine S-(2-methylpropanoyl)transferase	Valine, leucine and isoleucine degradation	2.3.1.168	?	[Dihydrolipoyllysine-residue (2-methylpropanoyl)transferase] S-(3-methylbutanoyl)dihydrolipoyllysine + CoA + H+ <=> 2-Methylpropanoyl-CoA + Enzyme N6-(dihydrolipoyl)lysine	CPD0588 + CPD0010 + CPD0063 <=> CPD0587 + CPD0944	CytoplasmicMembrane	Reversible		1
RXN1057					2-methylpropanoyl-CoA:enzyme N6-(dihydrolipoyl)lysine S-(2-methylpropanoyl)transferase	Valine, leucine and isoleucine degradation	2.3.1.168	?	[Dihydrolipoyllysine-residue (2-methylpropanoyl)transferase]S-(3-methylbutanoyl)dihydrolipoyllysine + CoA <=> 3-Methylbutanoyl-CoA + Enzyme N6-(dihydrolipoyl)lysine	CPD1034 + CPD0010 + CPD0063 <=> CPD0587 + CPD0688	CytoplasmicMembrane	Reversible		1
RXN1058	R04095	ACOAD8	ivdH	isovaleryl-CoA dehydrogenase	3-methylbutanoyl-CoA:acceptor oxidoreductase	Valine, leucine and isoleucine degradation	1.3.99.10	RSP_2506	3-Methylbutanoyl-CoA + FAD <=> 3-Methylcrotonyl-CoA + FADH2 + H+	CPD0688 + CPD0015 <=> CPD0430 + CPD0368 + CPD0063	Cytoplasmic	Reversible	Thermodynamics	2
RXN1059	R05066	HIBDm		3-hydroxyisobutyrate dehydrogenase	3-Hydroxy-2-methylpropanoate:NAD+ oxidoreductase	Valine, leucine and isoleucine degradation	1.1.1.31	RSP_0154 | RSP_3171 | RSP_2846 | RSP_2196	(S)-3-Hydroxyisobutyrate + NAD+ <=> (S)-Methylmalonate semialdehyde + NADH + H+	CPD1030 + CPD0003 <=> CPD0849 + CPD0004 + CPD0063	Cytoplasmic	Reversible	Thermodynamics	3
RXN1060	R04138	MCCC	mccAB	3-methylcrotonoyl-CoA carboxylase	3-Methylcrotonoyl-CoA:carbon-dioxide ligase (ADP-forming)	Valine, leucine and isoleucine degradation	6.4.1.4	RSP_2509 & RSP_2508	ATP + 3-Methylcrotonyl-CoA + HCO3- <=> ADP + Orthophosphate + 3-Methylglutaconyl-CoA	CPD0002 + CPD0430 + CPD0181 <=> CPD0008 + CPD0009 + CPD0437	Cytoplasmic	Reversible	Thermodynamics	2
RXN1061	R02085	MGCH		enoyl-CoA hydratase	(S)-3-Hydroxy-3-methylglutaryl-CoA hydro-lyase	Valine, leucine and isoleucine degradation	4.2.1.18	RSP_2511	(S)-3-Hydroxy-3-methylglutaryl-CoA <=> 3-Methylglutaconyl-CoA + H2O	CPD0207 <=> CPD0437 + CPD0001	Cytoplasmic	Reversible	Thermodynamics	2
RXN1062	R00277	PDX5POi	pdxH	pyridoxamine 5-phosphate oxidase	Pyridoxamine-5'-phosphate:oxygen oxidoreductase (deaminating)	Vitamin B6 metabolism	1.4.3.5	RSP_2345	Pyridoxamine phosphate + H2O + Oxygen => Pyridoxal phosphate + NH3 + H2O2	CPD0264 + CPD0001 + CPD0007 => CPD0016 + CPD0013 + CPD0024	Cytoplasmic	Forward only	Thermodynamics	2
RXN1063	R00278	PDX5POi	pdxH	pyridoxamine 5-phosphate oxidase	Pyridoxine 5-phosphate:oxygen oxidoreductase	Vitamin B6 metabolism	1.4.3.5	RSP_2345	Pyridoxine phosphate + Oxygen => H2O2 + Pyridoxal phosphate	CPD0687 + CPD0007 => CPD0016 + CPD0024	Cytoplasmic	Forward only	Thermodynamics	2
RXN1064	R01710	PDX5POi	pdxH	pyridoxamine 5-phosphate oxidase	Pyridoxamine:oxygen oxidoreductase (deaminating)	Vitamin B6 metabolism	1.4.3.5	RSP_2345	Pyridoxamine + H2O + Oxygen => Pyridoxal + NH3 + H2O2	CPD1031 + CPD0001 + CPD0007 => CPD0164 + CPD0013 + CPD0024	Cytoplasmic	Forward only	SBC	2
RXN1065	R01711	PDX5POi	pdxH	pyridoxamine 5-phosphate oxidase	Pyridoxine:oxygen oxidoreductase (deaminating)	Vitamin B6 metabolism	1.4.3.5	RSP_2345	Pyridoxine + Oxygen => Pyridoxal + H2O2	CPD0617 + CPD0007 => CPD0164 + CPD0024	Cytoplasmic	Forward only	Thermodynamics	2
RXN1066	R00174	PYDAMK		pyridoxal kinase	ATP:pyridoxal 5'-phosphotransferase	Vitamin B6 metabolism	2.7.1.35	RSP_1920	ATP + Pyridoxal <=> ADP + Pyridoxal phosphate + H+	CPD0002 + CPD0164 <=> CPD0008 + CPD0016 + CPD0063	Cytoplasmic	Reversible	Thermodynamics	2
RXN1067	R01909	PYDAMK		pyridoxal kinase	ATP:pyridoxine 5'-phosphotransferase	Vitamin B6 metabolism	2.7.1.35	RSP_1920	ATP + Pyridoxine <=> ADP + Pyridoxine phosphate + H+	CPD0002 + CPD0617 <=> CPD0008 + CPD0687 + CPD0063	Cytoplasmic	Reversible	Thermodynamics	2
RXN1068	R02493	PYDAMK		pyridoxal kinase	ATP:pyridoxal 5'-phosphotransferase	Vitamin B6 metabolism	2.7.1.35	RSP_1920	ATP + Pyridoxamine <=> ADP + Pyridoxamine phosphate + H+	CPD0002 + CPD1031 <=> CPD0008 + CPD0264 + CPD0063	Cytoplasmic	Reversible	Thermodynamics	2
RXN1069	R05681		pdxA	4-hydroxythreonine-4-phosphate dehydrogenase	NAD-dependent threonine 4-phosphate dehydrogenase	Vitamin B6 metabolism	1.1.1.262	RSP_2904 | RSP_3406	O-Phospho-4-hydroxy-L-threonine + NAD+ => 3-Amino-2-oxopropyl phosphate + NADH + CO2	CPD0550 + CPD0003 => CPD0686 + CPD0004 + CPD0011	Cytoplasmic	Forward only	Heuristics	2
RXN1070	R05838		pdxJ	pyridoxine 5-phosphate synthase	1-deoxy-D-xylulose-5-phosphate:3-amino-2-oxopropyl phosphate 3-amino-2-oxopropyltransferase (phosphate-hydrolysing; cyclizing)	Vitamin B6 metabolism	2.6.99.2	RSP_1672	3-Amino-2-oxopropyl phosphate + 1-Deoxy-D-xylulose 5-phosphate => Pyridoxine phosphate + Orthophosphate + 2 H2O	CPD0686 + CPD0577 => CPD0687 + CPD0009 + 2 CPD0001 + CPD0063	Cytoplasmic	Forward only	Thermodynamics	2
RXN1071				crotonyl-CoA carboxylase/reductase		Propanoate metabolism	1.3.1.8	RSP_0960	Propenoyl-CoA + NADPH + CO2 => (2S)-Methylmalonyl-CoA + NAD+	CPD0943 + CPD0005 + CPD0011 => CPD0277 + CPD0006	Cytoplasmic	Forward only	Heuristics	4
RXN1072				crotonyl-CoA carboxylase/reductase		Propanoate metabolism	1.3.1.8	RSP_0960	Crotonoyl-CoA + NADPH + H+ <=> Butanoyl-CoA + NAD+	CPD0951 + CPD0005 + CPD0063 <=> CPD0578 + CPD0006	Cytoplasmic	Reversible	Thermodynamics	4
RXN1073	R01446			aldehyde dehydrogenase	(S)-lactaldehyde:NAD oxidoreductase	Pyruvate metabolism	1.2.1.22	RSP_2372	(S)-Lactaldehyde + NAD+ + H2O <=> (S)-Lactate + NADH + 2 H+	CPD0223 + CPD0003 + CPD0001 <=> CPD0135 + CPD0004 + 2 CPD0063	Cytoplasmic	Reversible	Thermodynamics	2
RXN1074	R00203			aldehyde dehydrogenase	pyruvaldehyde:NAD+ oxidoreductase	Pyruvate metabolism	1.2.1.22	RSP_2372	Methylglyoxal + NAD+ + H2O <=> Pyruvate + NADH + 2 H+	CPD0248 + CPD0003 + CPD0001 <=> CPD0020 + CPD0004 + 2 CPD0063		Reversible	Thermodynamics	2
RXN1076	R00978	DURAD2		dihydropyrimidine dehydrogenase	5,6-Dihydrouracil:NADP+ oxidoreductase	Pyrimidine metabolism	1.3.1.2	RSP_0187	5,6-Dihydrouracil + NADP+ <=> Uracil + NADPH + H+	CPD0224 + CPD0006 <=> CPD0083 + CPD0005 + CPD0063		Reversible	Thermodynamics	2
RXN1077	R01415	DURAD2		dihydropyrimidine dehydrogenase	5,6-Dihydrouracil:NADP+ oxidoreductase	Pyrimidine metabolism	1.3.1.2	RSP_0187	5,6-Dihydrothymine + NADP+ <=> Thymine + NADPH + H+	CPD0534 + CPD0006 <=> CPD0130 + CPD0005 + CPD0063		Reversible	Thermodynamics	2
RXN1078	R00732			cyclohexadienyl dehydrogenase	L-arogenate:NAD+ oxidoreductase	Phenylalanine, tyrosine and tryptophan biosynthesis	1.3.1.43	RSP_6215	L-Arogenate + NAD+ => L-Tyrosine + CO2 + NADH	CPD0295 + CPD0003 => CPD0064 + CPD0011 + CPD0004	Cytoplasmic	Forward only	Heuristics	2
RXN1079	R04433	ETFQO		electron transfer flavoprotein-ubiquinone oxidoreductase	Electron-transferring-flavoprotein:ubiquinone oxidoreductase	Oxidative phosphorylation	1.5.5.1	RSP_1777	FADH2 + Ubiquinone <=> FAD + Ubiquinol	CPD0217 + CPD0368 <=> CPD0215 + CPD0015		Reversible	Thermodynamics	2
RXN1080				NADPH-dependent FMN reductase	NADPH:FMN oxidoreductase	Oxidative phosphorylation	1.6.5.2	RSP_3069	NADP+ + Reduced FMN <=> NADPH + 2 H+ + FMN	CPD0006 + CPD0660 <=> CPD0005 + 2 CPD0063 + CPD0049		Reversible	Thermodynamics	2
RXN1081		QRr		NAD(P)H -dependent quinone oxidoreductase	NADPH:Ubiquinol oxidoreductase	Oxidative phosphorylation	1.6.5.5	RSP_3381	NADP+ + Ubiquinol <= NADPH + H+ + Ubiquinone	CPD0006 + CPD0215 <= CPD0005 + CPD0063 + CPD0217		Backward only	SBC	2
RXN1082	R01398	OCBT		ornithine carbamoyltransferase	Carbamoyl-phosphate:L-ornithine carbamoyltransferase	Arginine and proline metabolism	2.1.3.3	RSP_2009	Carbamoyl phosphate + L-Ornithine => Orthophosphate + L-Citrulline + H+	CPD0126 + CPD0060 => CPD0009 + CPD0191 + CPD0063	Cytoplasmic	Forward only	Thermodynamics	2
RXN1083	R04188		gabT	aminotransferase	L-3-amino-isobutanoate:2-oxoglutarate aminotransferase	Alanine, aspartate and glutamate metabolism		RSP_2176	L-3-Amino-isobutanoate + 2-Oxoglutarate <=> (S)-Methylmalonate semialdehyde + L-Glutamate	CPD0923 + CPD0023 <=> CPD0849 + CPD0022	Cytoplasmic	Reversible	Thermodynamics	2
RXN1084	R00369	AGT		aminotransferase	L-Alanine:glyoxylate aminotransferase	Alanine, aspartate and glutamate metabolism	2.6.1.44	RSP_0312	L-Alanine + Glyoxylate <=> Pyruvate + Glycine	CPD0033 + CPD0039 <=> CPD0020 + CPD0030	Cytoplasmic	Reversible	Thermodynamics	2
RXN1085	R05652			aminotransferase	taurine:pyruvate aminotransferase	Taurine and hypotaurine metabolism	2.6.1.77	RSP_0943	Taurine + Pyruvate <=> Sulfoacetaldehyde + L-Alanine	CPD0676 + CPD0020 <=> CPD1049 + CPD0033		Reversible	Thermodynamics	2
RXN1086	R03105	MCPST		thiosulfate sulfurtransferase, rhodanese-like	3-Mercaptopyruvate:cyanide sulfurtransferase	Cysteine and methionine metabolism	2.8.1.2	RSP_0885	Mercaptopyruvate + Sulfite <=> Thiosulfate + Pyruvate	CPD0838 + CPD0074 <=> CPD0720 + CPD0020		Reversible	Thermodynamics	2
RXN1087				allantoate amidohydrolase	N-carbamyl-L-glutamate amidohydrolase	Alanine, aspartate and glutamate metabolism	3.5.1.87	RSP_0184	L-Glutamate + NH3 + CO2 <=> N-Carbamyl-L-glutamate + H2O + H+	CPD0022 + CPD0013 + CPD0011 <=> CPD1070 + CPD0001 + CPD0063		Reversible		2
RXN1088	R00069			nitrilotriacetate monooxygenase component B	4-imidazolone-5-propanoate:oxygen oxidoreductase	Histidine metabolism	1.14.13.-	RSP_2607	Hydantoin-5-propionate + H2O2 <= 4-Imidazolone-5-propanoate + Oxygen + H2O	CPD0682 + CPD0024 <= CPD0462 + CPD0007 + CPD0001	Cytoplasmic	Backward only	Thermodynamics	2
RXN1089						Histidine metabolism		s0001	Hydantoin-5-propionate + H2O => N-Carbamyl-L-glutamate	CPD0682 + CPD0001 => CPD1070	Cytoplasmic	Forward only	Spontaneous reaction	2
RXN1090				ABC Nickel transporter		Transport, inner membrane		RSP_1478 & RSP_1479 & RSP_1480 & RSP_1481	ATP + H2O + nickel[p] => ADP + H+ + Orthophosphate + nickel	CPD0002 + CPD0001 + CPD1071 => CPD0008 + CPD0063 + CPD0009 + CPD0151	CytoplasmicMembrane	Forward only	ABC Transporter	2
RXN1091				Nickel exchange		Exchange reaction			Nickel[e] <=>	CPD1072 <=>	Extracellular	Forward only	Exchange Reaction
RXN1092				Nickel transport via diffusion		Transport, outer membrane		RSP_0842	Nickel[e] <=> Nickel[p]	CPD1072 <=> CPD1071	OuterMembrane	Reversible	Thermodynamics	2
RXN1094		EDD		dihydroxy-acid dehydratase	6-Phospho-D-gluconate hydro-lyase(2-dehydro-3-deoxy-6-phospho-D-gluconate-forming)	Valine, leucine and isoleucine biosynthesis	4.2.1.12	RSP_3074	6-Phospho-D-gluconate => 2-Dehydro-3-deoxy-6-phospho-D-gluconate + H2O	CPD0200 => CPD0493 + CPD0001	Cytoplasmic	Forward only	Thermodynamics	2
RXN1095		CYSLYSL		cystathionine gamma-synthase	L-cystathionine cysteine-lyase (deaminating; 2-oxobutanoate-forming)	Cysteine and methionine metabolism	4.4.1.1	RSP_2917	L-Cystathionine + H2O => 2-Oxobutanoate + L-Cysteine + NH3	CPD0993 + CPD0001 => CPD0085 + CPD0077 + CPD0013	Cytoplasmic	Forward only	Heuristics	2
RXN1096	R00654	METGL	metZ	O-succinylhomoserine sulfhydrylase	L-methionine methanethiol-lyase (deaminating;2-oxobutanoate-forming)	Cysteine and methionine metabolism	4.4.1.11	RSP_1851	L-Methionine + H2O => Methanethiol + 2-Oxobutanoate + NH3	CPD0057 + CPD0001 => CPD0220 + CPD0085 + CPD0013	Cytoplasmic	Forward only	Heuristics	2
RXN1097	R01530	A5PISO		sugar phosphate isomerase	D-arabinose-5-phosphate aldose-ketose-isomerase	Pentose phosphate pathway	5.3.1.13	RSP_1153	D-Arabinose 5-phosphate <=> D-Ribulose 5-phosphate	CPD0335 => CPD0142	Cytoplasmic	Reversible	Thermodynamics	2
RXN1098	R07414			L-glutamine synthetase	glutamate putrescine ligase	Alanine, aspartate and glutamate metabolism	6.3.1.11	RSP_1568	ATP + L-Glutamate + Putrescine <=> ADP + Orthophosphate + gamma-L-Glutamylputrescine	CPD0002 + CPD0022 + CPD0105 <=> CPD0008 + CPD0063 + CPD0009 + CPD0618	Cytoplasmic	Reversible	Thermodynamics	2
RXN1099	R07419				4-(Glutamylamino)butanoate amidohydrolase	Arginine and proline metabolism	3.5.1.94	RSP_0244	gamma-Glutamyl-gamma-aminobutyrate + H2O => 4-Aminobutanoate + L-Glutamate	CPD0917 + CPD0001 => CPD0844 + CPD0022	Cytoplasmic	Forward only	Thermodynamics	2
RXN1100				ABC Glucose transporter		Transport, inner membrane		?	ATP + H2O + Glucose[p] => ADP + H+ + Orthophosphate + Glucose	CPD0002 + CPD0001 + CPD1073 => CPD0008 + CPD0063 + CPD0009 + CPD0026	CytoplasmicMembrane	Forward only	ABC Transporter	1
RXN1101				Glucose exchange		Exchange reaction			Glucose[e] <=>	CPD1074 <=>	Extracellular	Forward only	Exchange Reaction
RXN1102				Glucose transport via diffusion		Transport, outer membrane		RSP_0842	Glucose[e] <=> Glucose[p]	CPD1074 <=> CPD1073	OuterMembrane	Reversible	Thermodynamics	2
RXN1103				Acetate via Na+ symport		Transport, inner membrane		RSP_3142	Acetate[p] + Sodium[p] => Acetate + Sodium	CPD1075 + CPD0877 => CPD0027 + CPD0876	CytoplasmicMembrane	Forward only	E. coli model	2
RXN1104				Acetate exchange		Exchange reaction			Acetate[e] <=>	CPD1076 <=>	Extracellular	Forward only	Exchange Reaction
RXN1105				Acetate transport via diffusion		Transport, outer membrane		RSP_0842	Acetate[e] <=> Acetate[p]	CPD1076 <=> CPD1075	OuterMembrane	Reversible	Thermodynamics	2
RXN1106				ABC L-phenylalanine transporter		Transport, inner membrane		?	ATP + H2O + L-phenylalanine[p] => ADP + H+ + Orthophosphate + L-phenylalanine	CPD0002 + CPD0001 + CPD1077 => CPD0008 + CPD0063 + CPD0009 + CPD0062	CytoplasmicMembrane	Forward only	ABC Transporter	1
RXN1107				L-phenylalanine exchange		Exchange reaction			L-phenylalanine[e] <=>	CPD1078 <=>	Extracellular	Forward only	Exchange Reaction
RXN1108				L-phenylalanine transport via diffusion		Transport, outer membrane		RSP_0842	L-phenylalanine[e] <=> L-phenylalanine[p]	CPD1078 <=> CPD1077	OuterMembrane	Reversible	Thermodynamics	2
RXN1109				ABC L-Tryptophan transporter		Transport, inner membrane		?	ATP + H2O + L-Tryptophan[p] => ADP + H+ + Orthophosphate + L-Tryptophan	CPD0002 + CPD0001 + CPD1081 => CPD0008 + CPD0063 + CPD0009 + CPD0061	CytoplasmicMembrane	Forward only	ABC Transporter	1
RXN1110				L-Tryptophan exchange		Exchange reaction			L-Tryptophan[e] <=>	CPD1082 <=>	Extracellular	Forward only	Exchange Reaction
RXN1111				L-Tryptophan transport via diffusion		Transport, outer membrane		RSP_0842	L-Tryptophan[e] <=> L-Tryptophan[p]	CPD1082 <=> CPD1081	OuterMembrane	Reversible	Thermodynamics	2
RXN1112				ABC L-Serine transporter		Transport, inner membrane		?	ATP + H2O + L-Serine[p] => ADP + H+ + Orthophosphate + L-Serine	CPD0002 + CPD0001 + CPD1083 => CPD0008 + CPD0063 + CPD0009 + CPD0053	CytoplasmicMembrane	Forward only	ABC Transporter	1
RXN1113				L-Serine exchange		Exchange reaction			L-Serine[e] <=>	CPD1084 <=>	Extracellular	Forward only	Exchange Reaction
RXN1114				L-Serine transport via diffusion		Transport, outer membrane		RSP_0842	L-Serine[e] <=> L-Serine[p]	CPD1084 <=> CPD1083	OuterMembrane	Reversible	Thermodynamics	2
RXN1115				ABC L-Threonine transporter		Transport, inner membrane		?	ATP + H2O + L-Threonine[p] => ADP + H+ + Orthophosphate + L-Threonine	CPD0002 + CPD0001 + CPD1085 => CPD0008 + CPD0063 + CPD0009 + CPD0136	CytoplasmicMembrane	Forward only	ABC Transporter	1
RXN1116				L-Threonine exchange		Exchange reaction			L-Threonine[e] <=>	CPD1086 <=>	Extracellular	Forward only	Exchange Reaction
RXN1117				L-Threonine transport via diffusion		Transport, outer membrane		RSP_0842	L-Threonine[e] <=> L-Threonine[p]	CPD1086 <=> CPD1085	OuterMembrane	Reversible	Thermodynamics	2
RXN1118				Glyoxylate via Na+ symport		Transport, inner membrane		?	Glyoxylate[p] + Sodium[p] => Glyoxylate + Sodium	CPD1087 + CPD0877 => CPD0039 + CPD0876	CytoplasmicMembrane	Forward only	E. coli model	1
RXN1119				Glyoxylate exchange		Exchange reaction			Glyoxylate[e] <=>	CPD1088 <=>	Extracellular	Forward only	Exchange Reaction
RXN1120				Glyoxylate transport via diffusion		Transport, outer membrane		RSP_0842	Glyoxylate[e] <=> Glyoxylate[p]	CPD1088 <=> CPD1087	OuterMembrane	Reversible	Thermodynamics	2
RXN1121				Formate via proton symport		Transport, inner membrane		?	Formate[p] + H+[p] <=> Formate + H+	CPD1089 + CPD0873 <=> CPD0046 + CPD0063	CytoplasmicMembrane	Reversible	Thermodynamics	1
RXN1122				Formate exchange		Exchange reaction			Formate[e] <=>	CPD1090 <=>	Extracellular	Forward only	Exchange Reaction
RXN1123				Formate transport via diffusion		Transport, outer membrane		RSP_0842	Formate[e] <=> Formate[p]	CPD1090 <=> CPD1089	OuterMembrane	Reversible	Thermodynamics	2
RXN1124				Formaldehyde via diffusion		Transport, inner membrane		diffusion	Formaldehyde[p] <=> Formaldehyde	CPD1091 <=> CPD0054	CytoplasmicMembrane	Reversible	Thermodynamics	1
RXN1125				Formaldehyde exchange		Exchange reaction			Formaldehyde[e] <=>	CPD1092 <=>	Extracellular	Forward only	Exchange Reaction
RXN1126				Formaldehyde transport via diffusion		Transport, outer membrane		RSP_0842	Formaldehyde[e] <=> Formaldehyde[p]	CPD1092 <=> CPD1091	OuterMembrane	Reversible	Thermodynamics	2
RXN1127				ABC L-Ornithine transporter		Transport, inner membrane		RSP_0371 & RSP_0372 & RSP_0373 & RSP_0374	ATP + H2O + L-Ornithine[p] => ADP + H+ + Orthophosphate + L-Ornithine	CPD0002 + CPD0001 + CPD1093 => CPD0008 + CPD0063 + CPD0009 + CPD0060	CytoplasmicMembrane	Forward only	ABC Transporter	2
RXN1128				L-Ornithine exchange		Exchange reaction			L-Ornithine[e] <=>	CPD1094 <=>	Extracellular	Forward only	Exchange Reaction
RXN1129				L-Ornithine transport via diffusion		Transport, outer membrane		RSP_0842	L-Ornithine[e] <=> L-Ornithine[p]	CPD1094 <=> CPD1093	OuterMembrane	Reversible	Thermodynamics	2
RXN1133				Urea via diffusion		Transport, inner membrane		diffusion	Urea[p] <=> Urea	CPD1097 <=> CPD0068	CytoplasmicMembrane	Reversible	Thermodynamics	1
RXN1134				Urea exchange		Exchange reaction			Urea[e] <=>	CPD1098 <=>	Extracellular	Forward only	Exchange Reaction
RXN1135				Urea transport via diffusion		Transport, outer membrane		RSP_0842	Urea[e] <=> Urea[p]	CPD1098 <=> CPD1097	OuterMembrane	Reversible	Thermodynamics	2
RXN1136				Beta-Alanine via proton symport		Transport, inner membrane		?	beta-Alanine[p] + H+[p] => beta-Alanine + H+	CPD1099 + CPD0873 => CPD0078 + CPD0063	CytoplasmicMembrane	Forward only	E. coli model	1
RXN1137				Beta-Alanine exchange		Exchange reaction			Beta-Alanine[e] <=>	CPD1100 <=>	Extracellular	Forward only	Exchange Reaction
RXN1138				Beta-Alanine transport via diffusion		Transport, outer membrane		RSP_0842	beta-Alanine[e] <=> beta-Alanine[p]	CPD1100 <=> CPD1099	OuterMembrane	Reversible	Thermodynamics	2
RXN1139				Uracil via Na+ symport		Transport, inner membrane		RSP_3174	Uracil[p] + Sodium[p] => Uracil + Sodium	CPD1101 + CPD0877 => CPD0083 + CPD0876	CytoplasmicMembrane	Forward only	E. coli model	2
RXN1140				Uracil exchange		Exchange reaction			Uracil[e] <=>	CPD1102 <=>	Extracellular	Forward only	Exchange Reaction
RXN1141				Uracil transport via diffusion		Transport, outer membrane		RSP_0842	Uracil[e] <=> Uracil[p]	CPD1102 <=> CPD1101	OuterMembrane	Reversible	Thermodynamics	2
RXN1142				Cytosine via Na+ symport		Transport, inner membrane		RSP_3174	Cytosine[p] + Sodium[p] => Cytosine + Sodium	CPD1103 + CPD0877 => CPD0213 + CPD0876	CytoplasmicMembrane	Forward only	E. coli model	2
RXN1143				Cytosine exchange		Exchange reaction			Cytosine[e] <=>	CPD1104 <=>	Extracellular	Forward only	Exchange Reaction
RXN1144				Cytosine transport via diffusion		Transport, outer membrane		RSP_0842	Cytosine[e] <=> Cytosine[p]	CPD1104 <=> CPD1103	OuterMembrane	Reversible	Thermodynamics	2
RXN1145			BenE	Benzoate via proton symport		Transport, inner membrane		RSP_2091	Benzoate[p] + H+[p] => Benzoate + H+	CPD1105 + CPD0873 => CPD0132 + CPD0063	CytoplasmicMembrane	Forward only	E. coli model	2
RXN1146				Benzoate exchange		Exchange reaction			Benzoate[e] <=>	CPD1106 <=>	Extracellular	Forward only	Exchange Reaction
RXN1147				Benzoate transport via diffusion		Transport, outer membrane		RSP_0842	Benzoate[e] <=> Benzoate[p]	CPD1106 <=> CPD1105	OuterMembrane	Reversible	Thermodynamics	2
RXN1148				(R)-Lactate via proton symport		Transport, inner membrane		?	(R)-Lactate[p] + H+[p] => (R)-Lactate + H+	CPD1107 + CPD0873 => CPD0169 + CPD0063	CytoplasmicMembrane	Forward only	Thermodynamics	1
RXN1149				(R)-Lactate exchange		Exchange reaction			(R)-Lactate[e] <=>	CPD1108 <=>	Extracellular	Forward only	Exchange Reaction
RXN1150				(R)-Lactate transport via diffusion		Transport, outer membrane		RSP_0842	(R)-Lactate[e] <=> (R)-Lactate[p]	CPD1108 <=> CPD1107	OuterMembrane	Reversible	Thermodynamics	2
RXN1151				(S)-Lactate via proton symport		Transport, inner membrane		?	(S)-Lactate[p] + H+[p] => (S)-Lactate + H+	CPD1109 + CPD0873 => CPD0135 + CPD0063	CytoplasmicMembrane	Forward only	Thermodynamics	1
RXN1152				(S)-Lactate exchange		Exchange reaction			(S)-Lactate[e] <=>	CPD1110 <=>	Extracellular	Forward only	Exchange Reaction
RXN1153				(S)-Lactate transport via diffusion		Transport, outer membrane		RSP_0842	(S)-Lactate[e] <=> (S)-Lactate[p]	CPD1110 <=> CPD1109	OuterMembrane	Reversible	Thermodynamics	2
RXN1154			dctPQM	(R)-Malate transport via Na+ symport		Transport, inner membrane		RSP_0910 & RSP_0911 & RSP_0912	(R)-Malate[p] + 2 Sodium[p] <=> (R)-Malate + 2 Sodium	CPD1111 + 2 CPD0877 <=> CPD0988 + 2 CPD0876	CytoplasmicMembrane	Reversible		3
RXN1155				(R)-Malate exchange		Exchange reaction			(R)-Malate[e] <=>	CPD1112 <=>	Extracellular	Forward only	Exchange Reaction
RXN1156				(R)-Malate transport via diffusion		Transport, outer membrane		RSP_0842	(R)-Malate[e] <=> (R)-Malate[p]	CPD1112 <=> CPD1111	OuterMembrane	Reversible	Thermodynamics	2
RXN1157			MgtE	Magnesium transporter		Transport, inner membrane		RSP_1897	Magnesium[p] => Magnesium	CPD1113 => CPD0186	CytoplasmicMembrane	Forward only	E. coli model	2
RXN1158				Magnesium exchange		Exchange reaction			Magnesium[e] <=>	CPD1114 <=>	Extracellular	Forward only	Exchange Reaction
RXN1159				Magnesium transport via diffusion		Transport, outer membrane		RSP_0842	Magnesium[e] <=> Magnesium[p]	CPD1114 <=> CPD1113	OuterMembrane	Reversible	Thermodynamics	2
RXN1160				Gluconate via proton symport		Transport, inner membrane		?	Gluconate[p] + H+[p] <=> Gluconate + H+	CPD1115 + CPD0873 <=> CPD0170 + CPD0063	CytoplasmicMembrane	Reversible	Thermodynamics	1
RXN1161				Gluconate exchange		Exchange reaction			Gluconate[e] <=>	CPD1116 <=>	Extracellular	Forward only	Exchange Reaction
RXN1162				Gluconate transport via diffusion		Transport, outer membrane		RSP_0842	Gluconate[e] <=> Gluconate[p]	CPD1116 <=> CPD1115	OuterMembrane	Reversible	Thermodynamics	2
RXN1163				D-Glucuronate via proton symport		Transport, inner membrane		?	D-Glucuronate[p] + H+[p] <=> D-Glucuronate + H+	CPD1117 + CPD0873 <=> CPD0137 + CPD0063	CytoplasmicMembrane	Reversible	Thermodynamics	1
RXN1164				D-Glucuronate exchange		Exchange reaction			D-Glucuronate[e] <=>	CPD1118 <=>	Extracellular	Forward only	Exchange Reaction
RXN1165				D-Glucuronate transport via diffusion		Transport, outer membrane		RSP_0842	D-Glucuronate[e] <=> D-Glucuronate[p]	CPD1118 <=> CPD1117	OuterMembrane	Reversible	Thermodynamics	2
RXN1166				ABC Potassium transporter		Transport, inner membrane		RSP_1266 & RSP_2841 & RSP_2842	ATP + H2O + Potassium[p] => ADP + H+ + Orthophosphate + Potassium	CPD0002 + CPD0001 + CPD1119 => CPD0008 + CPD0063 + CPD0009 + CPD0369	CytoplasmicMembrane	Forward only	ABC Transporter	2
RXN1167				Potassium exchange		Exchange reaction			Potassium[e] <=>	CPD1120 <=>	Extracellular	Forward only	Exchange Reaction
RXN1168				Potassium transport via diffusion		Transport, outer membrane		RSP_0842	Potassium[e] <=> Potassium[p]	CPD1120 <=> CPD1119	OuterMembrane	Reversible	Thermodynamics	2
RXN1169				Adenine via Na+ symport		Transport, inner membrane		RSP_3174	Adenine[p] + Sodium[p] => Adenine + Sodium	CPD1121 + CPD0877 => CPD0112 + CPD0876	CytoplasmicMembrane	Forward only	E. coli model	2
RXN1170				Adenine exchange		Exchange reaction			Adenine[e] <=>	CPD1122 <=>	Extracellular	Forward only	Exchange Reaction
RXN1171				Adenine transport via diffusion		Transport, outer membrane		RSP_0842	Adenine[e] <=> Adenine[p]	CPD1122 <=> CPD1121	OuterMembrane	Reversible	Thermodynamics	2
RXN1175				Thymine via Na+ symport		Transport, inner membrane		RSP_3174	Thymine[p] + Sodium[p] => Thymine + Sodium	CPD1123 + CPD0877 => CPD0130 + CPD0876	CytoplasmicMembrane	Forward only	E. coli model	2
RXN1176				Thymine exchange		Exchange reaction			Thymine[e] <=>	CPD1124 <=>	Extracellular	Forward only	Exchange Reaction
RXN1177				Thymine transport via diffusion		Transport, outer membrane		RSP_0842	Thymine[e] <=> Thymine[p]	CPD1124 <=> CPD1123	OuterMembrane	Reversible	Thermodynamics	2
RXN1178				Guanine via Na+ symport		Transport, inner membrane		RSP_3174	Guanine[p] + Sodium[p] => Guanine + Sodium	CPD1125 + CPD0877 => CPD0162 + CPD0876	CytoplasmicMembrane	Forward only	E. coli model	2
RXN1179				Guanine exchange		Exchange reaction			Guanine[e] <=>	CPD1126 <=>	Extracellular	Forward only	Exchange Reaction
RXN1180				Guanine transport via diffusion		Transport, outer membrane		RSP_0842	Guanine[e] <=> Guanine[p]	CPD1126 <=> CPD1125	OuterMembrane	Reversible	Thermodynamics	2
RXN1181				Riboflavin via Na+ symport		Transport, inner membrane		?	Riboflavin[p] + Sodium[p] => Riboflavin + Sodium	CPD1127 + CPD0877 => CPD0168 + CPD0876	CytoplasmicMembrane	Forward only	E. coli model	1
RXN1182				Riboflavin exchange		Exchange reaction			Riboflavin[e] <=>	CPD1128 <=>	Extracellular	Forward only	Exchange Reaction
RXN1183				Riboflavin transport via diffusion		Transport, outer membrane		RSP_0842	Riboflavin[e] <=> Riboflavin[p]	CPD1128 <=> CPD1127	OuterMembrane	Reversible	Thermodynamics	2
RXN1184				Hypoxanthine via Na+ symport		Transport, inner membrane		RSP_3174	Hypoxanthine[p] + Sodium[p] => Hypoxanthine + Sodium	CPD1129 + CPD0877 => CPD0171 + CPD0876	CytoplasmicMembrane	Forward only	E. coli model	2
RXN1185				Hypoxanthine exchange		Exchange reaction			Hypoxanthine[e] <=>	CPD1130 <=>	Extracellular	Forward only	Exchange Reaction
RXN1186				Hypoxanthine transport via diffusion		Transport, outer membrane		RSP_0842	Hypoxanthine[e] <=> Hypoxanthine[p]	CPD1130 <=> CPD1129	OuterMembrane	Reversible	Thermodynamics	2
RXN1187				Xanthine via Na+ symport		Transport, inner membrane		RSP_3174	Xanthine[p] + Sodium[p] => Xanthine + Sodium	CPD1131 + CPD0877 => CPD0214 + CPD0876	CytoplasmicMembrane	Forward only	E. coli model	2
RXN1188				Xanthine exchange		Exchange reaction			Xanthine[e] <=>	CPD1132 <=>	Extracellular	Forward only	Exchange Reaction
RXN1189				Xanthine transport via diffusion		Transport, outer membrane		RSP_0842	Xanthine[e] <=> Xanthine[p]	CPD1132 <=> CPD1131	OuterMembrane	Reversible	Thermodynamics	2
RXN1190				5,6-Dihydrouracil via Na+ symport		Transport, inner membrane		RSP_3174	5,6-Dihydrouracil[p] + Sodium[p] => 5,6-Dihydrouracil + Sodium	CPD1133 + CPD0877 => CPD0224 + CPD0876	CytoplasmicMembrane	Forward only	E. coli model	2
RXN1191				5,6-Dihydrouracil exchange		Exchange reaction			5,6-Dihydrouracil[e] <=>	CPD1134 <=>	Extracellular	Forward only	Exchange Reaction
RXN1192				5,6-Dihydrouracil transport via diffusion		Transport, outer membrane		RSP_0842	5,6-Dihydrouracil[e] <=> 5,6-Dihydrouracil[p]	CPD1134 <=> CPD1133	OuterMembrane	Reversible	Thermodynamics	2
RXN1193				ABC Cobinamide transporter		Transport, inner membrane		?	ATP + H2O + Cobinamide[p] => ADP + H+ + Orthophosphate + Cobinamide	CPD0002 + CPD0001 + CPD1135 => CPD0008 + CPD0063 + CPD0009 + CPD0299	CytoplasmicMembrane	Forward only	ABC Transporter	1
RXN1194				Cobinamide exchange		Exchange reaction			Cobinamide[e] <=>	CPD1136 <=>	Extracellular	Forward only	Exchange Reaction
RXN1195				Cobinamide transport via diffusion		Transport, outer membrane		RSP_0842	Cobinamide[e] <=> Cobinamide[p]	CPD1136 <=> CPD1135	OuterMembrane	Reversible	Thermodynamics	2
RXN1196				Taurine exchange		Exchange reaction			Taurine[e] <=>	CPD1138 <=>	Extracellular	Forward only	Exchange Reaction
RXN1197				Taurine transport via diffusion		Transport, outer membrane		RSP_0842	Taurine[e] <=> Taurine[p]	CPD1138 <=> CPD1137	OuterMembrane	Reversible	Thermodynamics	2
RXN1198				D-Glycerate via proton symport		Transport, inner membrane		?	D-Glycerate[p] + H+[p] <=> D-Glycerate + H+	CPD1139 + CPD0873 <=> CPD0600 + CPD0063	CytoplasmicMembrane	Reversible	Thermodynamics	1
RXN1199				D-Glycerate exchange		Exchange reaction			D-Glycerate[e] <=>	CPD1140 <=>	Extracellular	Forward only	Exchange Reaction
RXN1200				D-Glycerate transport via diffusion		Transport, outer membrane		RSP_0842	D-Glycerate[e] <=> D-Glycerate[p]	CPD1140 <=> CPD1139	OuterMembrane	Reversible	Thermodynamics	2
RXN1201				Ethanol via proton symport		Transport, inner membrane		?	Ethanol[p] + H+[p] => Ethanol + H+	CPD1141 + CPD0873 => CPD0616 + CPD0063	CytoplasmicMembrane	Forward only	Thermodynamics	1
RXN1202				Ethanol exchange		Exchange reaction			Ethanol[e] <=>	CPD1142 <=>	Extracellular	Forward only	Exchange Reaction
RXN1203				Ethanol transport via diffusion		Transport, outer membrane		RSP_0842	Ethanol[e] <=> Ethanol[p]	CPD1142 <=> CPD1141	OuterMembrane	Reversible	Thermodynamics	2
RXN1204				Hydrogen via diffusion		Transport, inner membrane		diffusion	Hydrogen[p] <=> Hydrogen	CPD1143 <=> CPD0627	CytoplasmicMembrane	Reversible	Thermodynamics	1
RXN1205				Hydrogen exchange		Exchange reaction			Hydrogen[e] <=>	CPD1144 <=>	Extracellular	Forward only	Exchange Reaction
RXN1206				Hydrogen transport via diffusion		Transport, outer membrane		RSP_0842	Hydrogen[e] <=> Hydrogen[p]	CPD1144 <=> CPD1143	OuterMembrane	Reversible	Thermodynamics	2
RXN1207				ABC D-phenylalanine transporter		Transport, inner membrane		?	ATP + H2O + D-phenylalanine[p] => ADP + H+ + Orthophosphate + D-phenylalanine	CPD0002 + CPD0001 + CPD1145 => CPD0008 + CPD0063 + CPD0009 + CPD0644	CytoplasmicMembrane	Forward only	ABC Transporter	1
RXN1208				D-phenylalanine exchange		Exchange reaction			D-phenylalanine[e] <=>	CPD1146 <=>	Extracellular	Forward only	Exchange Reaction
RXN1209				D-phenylalanine transport via diffusion		Transport, outer membrane		RSP_0842	D-phenylalanine[e] <=> D-phenylalanine[p]	CPD1146 <=> CPD1145	OuterMembrane	Reversible	Thermodynamics	2
RXN1210				Nitrite via proton symport		Transport, inner membrane		?	Nitrite[p] + H+[p] <=> Nitrite + H+	CPD1147 + CPD0873 <=> CPD0648 + CPD0063	CytoplasmicMembrane	Reversible	Thermodynamics	1
RXN1211				Nitrite exchange		Exchange reaction			Nitrite[e] <=>	CPD1148 <=>	Extracellular	Forward only	Exchange Reaction
RXN1212				Nitrite transport via diffusion		Transport, outer membrane		RSP_0842	Nitrite[e] <=> Nitrite[p]	CPD1148 <=> CPD1147	OuterMembrane	Reversible	Thermodynamics	2
RXN1213				ABC Nitrate transporter		Transport, inner membrane		(RSP_3154 & RSP_3151 & RSP_3152 & RSP_3153) | (RSP_3154 & RSP_0180 & RSP_0181 & RSP_0179)	ATP + H2O + Nitrate[p] => ADP + H+ + Orthophosphate + Nitrate	CPD0002 + CPD0001 + CPD1149 => CPD0008 + CPD0063 + CPD0009 + CPD0649	CytoplasmicMembrane	Reversible	Thermodynamics	2
RXN1214				Nitrate exchange		Exchange reaction			Nitrate[e] <=>	CPD1150 <=>	Extracellular	Forward only	Exchange Reaction
RXN1215				Nitrate transport via diffusion		Transport, outer membrane		RSP_0842	Nitrate[e] <=> Nitrate[p]	CPD1150 <=> CPD1149	OuterMembrane	Reversible	Thermodynamics	2
RXN1216				Nitrogen via diffusion		Transport, inner membrane		diffusion	Nitrogen[p] <=> Nitrogen	CPD1151 <=> CPD0650	CytoplasmicMembrane	Reversible	Thermodynamics	1
RXN1217				Nitrogen exchange		Exchange reaction			Nitrogen[e] <=>	CPD1152 <=>	Extracellular	Forward only	Exchange Reaction
RXN1218				Nitrogen transport via diffusion		Transport, outer membrane		RSP_0842	Nitrogen[e] <=> Nitrogen[p]	CPD1152 <=> CPD1151	OuterMembrane	Reversible	Thermodynamics	2
RXN1219				Propanoate via proton symport		Transport, inner membrane		?	Propanoate[p] + H+[p] => Propanoate + H+	CPD1153 + CPD0873 => CPD0666 + CPD0063	CytoplasmicMembrane	Forward only	Thermodynamics	1
RXN1220				Propanoate exchange		Exchange reaction			Propanoate[e] <=>	CPD1154 <=>	Extracellular	Forward only	Exchange Reaction
RXN1221				Propanoate transport via diffusion		Transport, outer membrane		RSP_0842	Propanoate[e] <=> Propanoate[p]	CPD1154 <=> CPD1153	OuterMembrane	Reversible	Thermodynamics	2
RXN1222				ABC D-Arabitol transporter		Transport, inner membrane		?	ATP + H2O + D-Arabitol[p] => ADP + H+ + Orthophosphate + D-Arabitol	CPD0002 + CPD0001 + CPD1155 => CPD0008 + CPD0063 + CPD0009 + CPD0786	CytoplasmicMembrane	Forward only	ABC Transporter	1
RXN1223				D-Arabitol exchange		Exchange reaction			D-Arabitol[e] <=>	CPD1156 <=>	Extracellular	Forward only	Exchange Reaction
RXN1224				D-Arabitol transport via diffusion		Transport, outer membrane		RSP_0842	D-Arabitol[e] <=> D-Arabitol[p]	CPD1156 <=> CPD1155	OuterMembrane	Reversible	Thermodynamics	2
RXN1225				ABC L-Cysteate transporter		Transport, inner membrane		?	ATP + H2O + L-Cysteate[p] => ADP + H+ + Orthophosphate + L-Cysteate	CPD0002 + CPD0001 + CPD1157 => CPD0008 + CPD0063 + CPD0009 + CPD0839	CytoplasmicMembrane	Forward only	ABC Transporter	1
RXN1226				L-Cysteate exchange		Exchange reaction			L-Cysteate[e] <=>	CPD1158 <=>	Extracellular	Forward only	Exchange Reaction
RXN1227				L-Cysteate transport via diffusion		Transport, outer membrane		RSP_0842	L-Cysteate[e] <=> L-Cysteate[p]	CPD1158 <=> CPD1157	OuterMembrane	Reversible	Thermodynamics	2
RXN1228				ABC D-Aspartate transporter		Transport, inner membrane		?	ATP + H2O + D-Aspartate[p] => ADP + H+ + Orthophosphate + D-Aspartate	CPD0002 + CPD0001 + CPD1159 => CPD0008 + CPD0063 + CPD0009 + CPD0996	CytoplasmicMembrane	Forward only	ABC Transporter	1
RXN1229				D-Aspartate exchange		Exchange reaction			D-Aspartate[e] <=>	CPD1160 <=>	Extracellular	Forward only	Exchange Reaction
RXN1230				D-Aspartate transport via diffusion		Transport, outer membrane		RSP_0842	D-Aspartate[e] <=> D-Aspartate[p]	CPD1160 <=> CPD1159	OuterMembrane	Reversible	Thermodynamics	2
RXN1231				2',3'-Cyclic AMP via proton symport		Transport, inner membrane		?	2',3'-Cyclic AMP[p] + H+[p] <=> 2',3'-Cyclic AMP + H+	CPD1161 + CPD0873 <=> CPD1021 + CPD0063	CytoplasmicMembrane	Reversible	Thermodynamics	1
RXN1232				2',3'-Cyclic AMP exchange		Exchange reaction			2',3'-Cyclic AMP[e] <=>	CPD1162 <=>	Extracellular	Forward only	Exchange Reaction
RXN1233				2',3'-Cyclic AMP transport via diffusion		Transport, outer membrane		RSP_0842	2',3'-Cyclic AMP[e] <=> 2',3'-Cyclic AMP[p]	CPD1162 <=> CPD1161	OuterMembrane	Reversible	Thermodynamics	2
RXN1234				2',3'-Cyclic CMP via proton symport		Transport, inner membrane		?	2',3'-Cyclic CMP[p] + H+[p] <=> 2',3'-Cyclic CMP + H+	CPD1163 + CPD0873 <=> CPD1022 + CPD0063	CytoplasmicMembrane	Reversible	Thermodynamics	1
RXN1235				2',3'-Cyclic CMP exchange		Exchange reaction			2',3'-Cyclic CMP[e] <=>	CPD1164 <=>	Extracellular	Forward only	Exchange Reaction
RXN1236				2',3'-Cyclic CMP transport via diffusion		Transport, outer membrane		RSP_0842	2',3'-Cyclic CMP[e] <=> 2',3'-Cyclic CMP[p]	CPD1164 <=> CPD1163	OuterMembrane	Reversible	Thermodynamics	2
RXN1237				2',3'-Cyclic UMP via proton symport		Transport, inner membrane		?	2',3'-Cyclic UMP[p] + H+[p] <=> 2',3'-Cyclic UMP + H+	CPD1165 + CPD0873 <=> CPD1023 + CPD0063	CytoplasmicMembrane	Reversible	Thermodynamics	1
RXN1238				2',3'-Cyclic UMP exchange		Exchange reaction			2',3'-Cyclic UMP[e] <=>	CPD1166 <=>	Extracellular	Forward only	Exchange Reaction
RXN1239				2',3'-Cyclic UMP transport via diffusion		Transport, outer membrane		RSP_0842	2',3'-Cyclic UMP[e] <=> 2',3'-Cyclic UMP[p]	CPD1166 <=> CPD1165	OuterMembrane	Reversible	Thermodynamics	2
RXN1240				2',3'-Cyclic GMP via proton symport		Transport, inner membrane		?	2',3'-Cyclic GMP[p] + H+[p] <=> 2',3'-Cyclic GMP + H+	CPD1167 + CPD0873 <=> CPD1024 + CPD0063	CytoplasmicMembrane	Reversible	Thermodynamics	1
RXN1241				2',3'-Cyclic GMP exchange		Exchange reaction			2',3'-Cyclic GMP[e] <=>	CPD1168 <=>	Extracellular	Forward only	Exchange Reaction
RXN1242				2',3'-Cyclic GMP transport via diffusion		Transport, outer membrane		RSP_0842	2',3'-Cyclic GMP[e] <=> 2',3'-Cyclic GMP[p]	CPD1168 <=> CPD1167	OuterMembrane	Reversible	Thermodynamics	2
RXN1243				ABC D-Arabinose transporter		Transport, inner membrane		?	ATP + H2O + D-Arabinose[p] => ADP + H+ + Orthophosphate + D-Arabinose	CPD0002 + CPD0001 + CPD1169 => CPD0008 + CPD0063 + CPD0009 + CPD1053	CytoplasmicMembrane	Forward only	ABC Transporter	1
RXN1244				D-Arabinose exchange		Exchange reaction			D-Arabinose[e] <=>	CPD1170 <=>	Extracellular	Forward only	Exchange Reaction
RXN1245				D-Arabinose transport via diffusion		Transport, outer membrane		RSP_0842	D-Arabinose[e] <=> D-Arabinose[p]	CPD1170 <=> CPD1169	OuterMembrane	Reversible	Thermodynamics	2
RXN1246				ABC Xylitol transporter		Transport, inner membrane		?	ATP + H2O + Xylitol[p] => ADP + H+ + Orthophosphate + Xylitol	CPD0002 + CPD0001 + CPD1171 => CPD0008 + CPD0063 + CPD0009 + CPD1056	CytoplasmicMembrane	Forward only	ABC Transporter	1
RXN1247				Xylitol exchange		Exchange reaction			Xylitol[e] <=>	CPD1172 <=>	Extracellular	Forward only	Exchange Reaction
RXN1248				Xylitol transport via diffusion		Transport, outer membrane		RSP_0842	Xylitol[e] <=> Xylitol[p]	CPD1172 <=> CPD1171	OuterMembrane	Reversible	Thermodynamics	2
RXN1249				ABC Choline phosphate transporter		Transport, inner membrane		?	ATP + H2O + Choline phosphate[p] => ADP + H+ + Orthophosphate + Choline phosphate	CPD0002 + CPD0001 + CPD1173 => CPD0008 + CPD0063 + CPD0009 + CPD0254	CytoplasmicMembrane	Forward only	ABC Transporter	1
RXN1250				Choline phosphate exchange		Exchange reaction			Choline phosphate[e] <=>	CPD1174 <=>	Extracellular	Forward only	Exchange Reaction
RXN1251				Choline phosphate transport via diffusion		Transport, outer membrane		RSP_0842	Choline phosphate[e] <=> Choline phosphate[p]	CPD1174 <=> CPD1173	OuterMembrane	Reversible	Thermodynamics	2
RXN1252	R00566	ARGDC		L-arginine carboxy-lyase (agmatine-forming)		Arginine and proline metabolism	4.1.1.19	?	L-Arginine + H+ => Agmatine + CO2	CPD0050 + CPD0063 => CPD0131 + CPD0011	Cytoplasmic	Forward only	Heuristics	1
RXN1253				ABC Ribitol transporter		Transport, inner membrane		?	ATP + H2O + Ribitol[p] => ADP + H+ + Orthophosphate + Ribitol	CPD0002 + CPD0001 + CPD1175 => CPD0008 + CPD0063 + CPD0009 + CPD0239	CytoplasmicMembrane	Forward only	ABC Transporter	1
RXN1254				Ribitol exchange		Exchange reaction			Ribitol[e] <=>	CPD1176 <=>	Extracellular	Forward only	Exchange Reaction
RXN1255				Ribitol transport via diffusion		Transport, outer membrane		RSP_0842	Ribitol[e] <=> Ribitol[p]	CPD1176 <=> CPD1175	OuterMembrane	Reversible	Thermodynamics	2
RXN1256				Glycolate via Na+ symport		Transport, inner membrane		RSP_3174	Glycolate[p] + Sodium[p] => Glycolate + Sodium	CPD1179 + CPD0877 => CPD0120 + CPD0876	CytoplasmicMembrane	Forward only	E. coli model	2
RXN1257				Glycolate exchange		Exchange reaction			Glycolate[e] <=>	CPD1180 <=>	Extracellular	Forward only	Exchange Reaction
RXN1258				Glycolate transport via diffusion		Transport, outer membrane		RSP_0842	Glycolate[e] <=> Glycolate[p]	CPD1180 <=> CPD1179	OuterMembrane	Reversible	Thermodynamics	2
RXN1259				2-Oxoglutarate via proton symport		Transport, inner membrane		?	2-Oxoglutarate[p] + H+[p] => 2-Oxoglutarate + H+	CPD1181 + CPD0873 => CPD0023 + CPD0063	CytoplasmicMembrane	Forward only	Thermodynamics	1
RXN1260				2-Oxoglutarate exchange		Exchange reaction			2-Oxoglutarate[e] <=>	CPD1182 <=>	Extracellular	Forward only	Exchange Reaction
RXN1261				2-Oxoglutarate transport via diffusion		Transport, outer membrane		RSP_0842	2-Oxoglutarate[e] <=> 2-Oxoglutarate[p]	CPD1182 <=> CPD1181	OuterMembrane	Reversible	Thermodynamics	2
RXN1262				4-Hydroxy-2-oxoglutarate via proton symport		Transport, inner membrane		?	4-Hydroxy-2-oxoglutarate[p] + H+[p] => 4-Hydroxy-2-oxoglutarate + H+	CPD1183 + CPD0873 => CPD0278 + CPD0063	CytoplasmicMembrane	Forward only	Thermodynamics	1
RXN1263				4-Hydroxy-2-oxoglutarate exchange		Exchange reaction			4-Hydroxy-2-oxoglutarate[e] <=>	CPD1184 <=>	Extracellular	Forward only	Exchange Reaction
RXN1264				4-Hydroxy-2-oxoglutarate transport via diffusion		Transport, outer membrane		RSP_0842	4-Hydroxy-2-oxoglutarate[e] <=> 4-Hydroxy-2-oxoglutarate[p]	CPD1184 <=> CPD1183	OuterMembrane	Reversible	Thermodynamics	2
RXN1265				D-Altronate via proton symport		Transport, inner membrane		?	D-Altronate[p] + H+[p] <=> D-Altronate + H+	CPD1185 + CPD0873 <=> CPD0293 + CPD0063	CytoplasmicMembrane	Reversible	Thermodynamics	1
RXN1266				D-Altronate exchange		Exchange reaction			D-Altronate[e] <=>	CPD1186 <=>	Extracellular	Forward only	Exchange Reaction
RXN1267				D-Altronate transport via diffusion		Transport, outer membrane		RSP_0842	D-Altronate[e] <=> D-Altronate[p]	CPD1186 <=> CPD1185	OuterMembrane	Reversible	Thermodynamics	2
RXN1268				Deoxyribose via proton symport		Transport, inner membrane		?	Deoxyribose[p] + H+[p] => Deoxyribose + H+	CPD1187 + CPD0873 => CPD0294 + CPD0063	CytoplasmicMembrane	Forward only	Thermodynamics	1
RXN1269				Deoxyribose exchange		Exchange reaction			Deoxyribose[e] <=>	CPD1188 <=>	Extracellular	Forward only	Exchange Reaction
RXN1270				Deoxyribose transport via diffusion		Transport, outer membrane		RSP_0842	Deoxyribose[e] <=> Deoxyribose[p]	CPD1188 <=> CPD1187	OuterMembrane	Reversible	Thermodynamics	2
RXN1272	R03013	HISTP			L-Histidinol-phosphate phosphohydrolase	Histidine metabolism	3.1.3.15	RSP_2246	L-Histidinol phosphate + H2O => L-Histidinol + Orthophosphate	CPD0332 + CPD0001 => CPD0301 + CPD0009	Cytoplasmic	Forward only	Heuristics	2
RXN1273	R01771	HSK			ATP:L-homoserine O-phosphotransferase	Glycine, serine and threonine metabolism	2.7.1.39	RSP_0311	ATP + L-Homoserine <=> ADP + O-Phospho-L-homoserine + H+	CPD0002 + CPD0172 <=> CPD0008 + CPD0333 + CPD0063	Cytoplasmic	Reversible	Thermodynamics	2
RXN1275			ddpABC	ABC Cys-Gly transporter		Transport, inner membrane		(RSP_0804 & RSP_0805 & RSP_0806 & RSP_0807) | (RSP_0803 & RSP_0805 & RSP_0806 & RSP_0807) | (RSP_1451 & RSP_1452 & RSP_1453 & RSP_1454) | (RSP_3524 & RSP_3523 & RSP_3522 & RSP_3520) | (RSP_3525 & RSP_3523 & RSP_3522 & RSP_3520) | (RSP_3248 & RSP_3249 & RSP_3250 & RSP_3251) | (RSP_3255 & RSP_3257 & RSP_3258 & RSP_3252) | (RSP_0704 & RSP_0703 & RSP_0702 & RSP_0701) | (RSP_3231 & RSP_3232 & RSP_3235…	ATP + H2O + Cys-Gly[p] => ADP + H+ + Orthophosphate + Cys-Gly	CPD0002 + CPD0001 + CPD1189 => CPD0008 + CPD0063 + CPD0009 + CPD0370	CytoplasmicMembrane	Forward only	ABC Transporter	3
RXN1276				Cys-Gly exchange		Exchange reaction			Cys-Gly[e] <=>	CPD1190 <=>	Extracellular	Forward only	Exchange Reaction
RXN1277				Cys-Gly transport via diffusion		Transport, outer membrane		RSP_0842	Cys-Gly[e] <=> Cys-Gly[p]	CPD1190 <=> CPD1189	OuterMembrane	Reversible	Thermodynamics	2
RXN1278				Hippurate via proton symport		Transport, inner membrane		?	Hippurate[p] + H+[p] <=> Hippurate + H+	CPD1191 + CPD0873 <=> CPD0372 + CPD0063	CytoplasmicMembrane	Reversible	Thermodynamics	1
RXN1279				Hippurate exchange		Exchange reaction			Hippurate[e] <=>	CPD1192 <=>	Extracellular	Forward only	Exchange Reaction
RXN1280				Hippurate transport via diffusion		Transport, outer membrane		RSP_0842	Hippurate[e] <=> Hippurate[p]	CPD1192 <=> CPD1191	OuterMembrane	Reversible	Thermodynamics	2
RXN1281				Chitobiose via proton symport		Transport, inner membrane		?	Chitobiose[p] + H+[p] <=> Chitobiose + H+	CPD1193 + CPD0873 <=> CPD0390 + CPD0063	CytoplasmicMembrane	Reversible	Thermodynamics	1
RXN1282				Chitobiose exchange		Exchange reaction			Chitobiose[e] <=>	CPD1194 <=>	Extracellular	Forward only	Exchange Reaction
RXN1283				Chitobiose transport via diffusion		Transport, outer membrane		RSP_0842	Chitobiose[e] <=> Chitobiose[p]	CPD1194 <=> CPD1193	OuterMembrane	Reversible	Thermodynamics	2
RXN1284	R04109				L-glutamate-semialdehyde: NADP+ oxidoreductase(L-glutamyl-tRNA(Glu)-forming)	Porphyrin and chlorophyll metabolism	1.2.1.70	?	L-Glutamyl-tRNA(Glu) + NADPH + H+ <=> (S)-4-Amino-5-oxopentanoate + tRNA(Glu) + NADP+	CPD0426 + CPD0005 + CPD0063 <=> CPD0464 +CPD0377 + CPD0006	Cytoplasmic	Reversible		1
RXN1285				D-1-Aminopropan-2-ol O-phosphate via proton symport		Transport, inner membrane		?	D-1-Aminopropan-2-ol O-phosphate[p] + H+[p] <=> D-1-Aminopropan-2-ol O-phosphate + H+	CPD1195 + CPD0873 <=> CPD0476 + CPD0063	CytoplasmicMembrane	Reversible	Thermodynamics	1
RXN1286				D-1-Aminopropan-2-ol O-phosphate exchange		Exchange reaction			D-1-Aminopropan-2-ol O-phosphate[e] <=>	CPD1196 <=>	Extracellular	Forward only	Exchange Reaction
RXN1287				D-1-Aminopropan-2-ol O-phosphate transport via diffusion		Transport, outer membrane		RSP_0842	D-1-Aminopropan-2-ol O-phosphate[e] <=> D-1-Aminopropan-2-ol O-phosphate[p]	CPD1196 <=> CPD1195	OuterMembrane	Reversible	Thermodynamics	2
RXN1288	R07280					Riboflavin metabolism	3.1.3.-	?	5-Amino-6-(5'-phosphoribitylamino)uracil + H2O => 5-Amino-6-(1-D-ribitylamino)uracil + Orthophosphate	CPD0494 + CPD0001 => CPD0512 + CPD0009	Cytoplasmic	Forward only	Heuristics	1
RXN1289			LpxH	UDP-2,3-diacylglucosamine hydrolase	UDP-2,3-diacylglucosamine hydrolase	Lipopolysaccharide biosynthesis		?	UDP-2,3-bis(3-hydroxytetradecanoyl)glucosamine + H2O <=> 2,3-Bis(3-hydroxytetradecanoyl)-beta-D-glucosaminyl 1-phosphate + UMP + 2 H+	CPD0506 + CPD0001 <=> CPD0520 + CPD0082 + 2 CPD0063		Forward only	Thermodynamics	1
RXN1290				Acetamide via proton symport		Transport, inner membrane		?	Acetamide[p] + H+[p] <=> Acetamide + H+	CPD1197 + CPD0873 <=> CPD0553 + CPD0063	CytoplasmicMembrane	Reversible	Thermodynamics	1
RXN1291				Acetamide exchange		Exchange reaction			Acetamide[e] <=>	CPD1198 <=>	Extracellular	Forward only	Exchange Reaction
RXN1292				Acetamide transport via diffusion		Transport, outer membrane		RSP_0842	Acetamide[e] <=> Acetamide[p]	CPD1198 <=> CPD1197	OuterMembrane	Reversible	Thermodynamics	2
RXN1293	R02106	URIC			Urate:oxygen oxidoreductase	Purine metabolism	1.7.3.3	?	Urate + Oxygen + H2O <=> 5-Hydroxyisourate + H2O2	CPD0670 + CPD0007 + CPD0001 <=> CPD0579 + CPD0024	Cytoplasmic	Reversible	Thermodynamics	1
RXN1294	R02821				Trimethylaminoacetate:L-homosysteine S-methyltransferase	Cysteine and methionine metabolism		?	Betaine + L-Homocysteine => N,N-Dimethylglycine + L-Methionine	CPD0285 + CPD0117 => CPD0625 + CPD0057	Cytoplasmic	Forward only	Thermodynamics	1
RXN1299				(R)-2-Methylmalate via proton symport		Transport, inner membrane		?	(R)-2-Methylmalate[p] + H+[p] => (R)-2-Methylmalate + H+	CPD1201 + CPD0873 => CPD1045 + CPD0063	CytoplasmicMembrane	Forward only	Thermodynamics	1
RXN1300				(R)-2-Methylmalate exchange		Exchange reaction			(R)-2-Methylmalate[e] <=>	CPD1202 <=>	Extracellular	Forward only	Exchange Reaction
RXN1301				(R)-2-Methylmalate transport via diffusion		Transport, outer membrane		RSP_0842	(R)-2-Methylmalate[e] <=> (R)-2-Methylmalate[p]	CPD1202 <=> CPD1201	OuterMembrane	Reversible	Thermodynamics	2
RXN1303				3-Phospho-D-glycerate via proton symport		Transport, inner membrane		?	3-Phospho-D-glycerate[p] + H+[p] => 3-Phospho-D-glycerate + H+	CPD1203 + CPD0873 => CPD0140 + CPD0063	CytoplasmicMembrane	Forward only	Thermodynamics	1
RXN1304				3-Phospho-D-glycerate exchange		Exchange reaction			3-Phospho-D-glycerate[e] <=>	CPD1204 <=>	Extracellular	Forward only	Exchange Reaction
RXN1305				3-Phospho-D-glycerate transport via diffusion		Transport, outer membrane		RSP_0842	3-Phospho-D-glycerate[e] <=> 3-Phospho-D-glycerate[p]	CPD1204 <=> CPD1203	OuterMembrane	Reversible	Thermodynamics	2
RXN1306				Biomass (Photo)		Biomass production			53.64655271 ATP + 0.831653485843787 L-Alanyl-tRNA(Ala) + 0.437776541668504 L-Arginyl-tRNA(Arg) + 0.144502841748517 L-Asparaginyl-tRNA(Asn) + 0.339612163940608 L-Aspartyl-tRNA(Asp) + 0.0725562791901838 L-Cysteinyl-tRNA(Cys) + 0.162794340704026 L-Glutamyl-tRNA(Glu) + 0.407290710075989 Glutaminyl-tRNA(Gln) + 0.562158734565962 Glycyl-tRNA(Gly) + 0.138405675430014 L-Histidyl-tRNA(His) + 0.295102849815…	53.64655271 CPD0002 + 0.831653485843787 CPD0304 + 0.437776541668504 CPD0400 + 0.144502841748517 CPD0446 + 0.339612163940608 CPD0425 + 0.0725562791901838 CPD0434 + 0.162794340704026 CPD0426 + 0.407290710075989 CPD0718 + 0.562158734565962 CPD0404 + 0.138405675430014 CPD0427 + 0.295102849815537 CPD0435 + 0.55971986803856 CPD0396 + 0.169501223654379 CPD0393 + 0.160965190808475 CPD0405 + 0.20730365482…		Forward only	Biomass reaction
RXN1307				Hydrogen sulfide via diffusion		Transport, inner membrane		diffusion	Hydrogen sulfide[p] <=> Hydrogen sulfide	CPD1205 <=> CPD0179	CytoplasmicMembrane	Reversible	Thermodynamics	1
RXN1308				Hydrogen sulfide exchange		Exchange reaction			Hydrogen sulfide[e] <=>	CPD1206 <=>	Extracellular	Forward only	Exchange Reaction
RXN1309				Hydrogen sulfide transport via diffusion		Transport, outer membrane		RSP_0842	Hydrogen sulfide[e] <=> Hydrogen sulfide[p]	CPD1206 <=> CPD1205	OuterMembrane	Reversible	Thermodynamics	2
RXN1310				Thiosulfate/sulfite conversion		Sulfur metabolism		?	Thiosulfate <=> Sulfite + Sulfur	CPD0720 <=> CPD0074 + CPD0069	Cytoplasmic	Reversible	Thermodynamics	1
RXN1311	R00533			Sulfite oxidase	Sulfite:oxygen oxidoreductase	Sulfur metabolism		RSP_1410 & RSP_1411	Sulfite + Oxygen + H2O <=> Sulfate + H2O2	CPD0074 + CPD0007 + CPD0001 <=> CPD0047 + CPD0024	Cytoplasmic	Reversible	Thermodynamics	2
RXN1312	R00336	PPGPPDP	spoT, relA	RelA/SpoT family protein	guanosine-3',5'-bis(diphosphate) 3'-diphosphohydrolase	Purine metabolism	3.1.7.2	RSP_2771 | RSP_1670	Guanosine 3',5'-bis(diphosphate) + H2O <=> GDP + Diphosphate	CPD1020 + CPD0001 <=> CPD0028 + CPD0012	Cytoplasmic	Forward only	Thermodynamics	2
RXN1313	R02137	INSH			Cytidine ribohydrolase	Pyrimidine metabolism	3.2.2.8	RSP_2914	Cytidine + H2O <=> Cytosine + D-Ribose	CPD0240 + CPD0001 <=> CPD0213 + CPD0094	Cytoplasmic	Reversible	Thermodynamics	2
RXN1314	R03348	NNDPR	ModD	quinolinate phosphoribosyl transferase	Nicotinate-nucleotide:pyrophosphate phosphoribosyltransferase (carboxylating)	Nicotinate and nicotinamide metabolism	2.4.2.19	RSP_3873	Nicotinate D-ribonucleotide + Diphosphate + CO2 <=> Pyridine-2,3-dicarboxylate + 5-Phospho-alpha-D-ribose 1-diphosphate + 2 H+	CPD0344 + CPD0012 + CPD0011 <=> CPD1207 + CPD0092 + 2 CPD0063	Cytoplasmic	Reversible	Thermodynamics	2
RXN1315	R00481	ASPO1		L-aspartate oxidase	L-aspartate:oxygen oxidoreductase	Nicotinate and nicotinamide metabolism	1.4.3.16	RSP_3147	L-Aspartate + Oxygen => Iminoaspartate + H2O2 + H+	CPD0040 + CPD0007 => CPD1208 + CPD0024 + CPD0063	Cytoplasmic	Forward only	Thermodynamics	2
RXN1317	R05217		CobG		precorrin-3A,NADH:oxygen oxidoreductase (20-hydroxylating)	Porphyrin and chlorophyll metabolism	1.14.13.83	?	Precorrin 3A + Oxygen + NADH + H+ <=> Precorrin 3B + NAD+ + H2O	CPD0542 + CPD0007 + CPD0004 + CPD0063 <=> CPD0558 + CPD0003 + CPD0001	Cytoplasmic	Reversible		1
RXN1318	R09083		BluB			Porphyrin and chlorophyll metabolism		RSP_3218	Reduced FMN + Oxygen => Dimethylbenzimidazole + D-Erythrose 4-phosphate + H2O	CPD0660 + CPD0007 => CPD0433 + CPD0178 + CPD0001	Cytoplasmic	Forward only	Thermodynamics	3
RXN1319			crtI	phytoene dehydrogenase	Neurosporene, hydrogen-donor:oxygen oxidoreductase	Carotenoid biosynthesis	1.14.99.-	RSP_0271	Neurosporene + NAD+ <=> Lycopene + NADH + H+	CPD0968 + CPD0003 <=> CPD0970 + CPD0004 + CPD0063	Cytoplasmic	Reversible	Thermodynamics	4
RXN1320	R01825		gapB	glyceraldehyde-3-phosphate dehydrogenase	D-erythrose 4-phosphate:NAD+ oxidoreductase	Vitamin B6 metabolism	1.2.1.72	RSP_2959	D-Erythrose 4-phosphate + NAD+ + H2O <=> 4-Phospho-D-erythronate + NADH + 2 H+	CPD0178 + CPD0003 + CPD0001 <=> CPD1209 + CPD0004 + 2 CPD0063	Cytoplasmic	Reversible		1
RXN1321	R04210		serA	D-isomer specific 2-hydroxyacid dehydrogenase, NAD binding subunit	4-phospho-D-erythronate:NAD+ 2-oxidoreductase	Vitamin B6 metabolism	1.1.1.290	RSP_1352	4-Phospho-D-erythronate + NAD+ <=> 2-Oxo-3-hydroxy-4-phosphobutanoate + NADH + H+	CPD1209 + CPD0003 <=> CPD0964 + CPD0004 + CPD0063	Cytoplasmic	Reversible		1
RXN1322	R01538				D-gluconate hydro-lyase (2-dehydro-3-deoxy-D-gluconate-forming)	Pentose and glucuronate interconversions	4.2.1.39	?	D-Gluconic acid <=> 2-Dehydro-3-deoxy-D-gluconate + H2O	CPD0170 <=> CPD0144 + CPD0001	Cytoplasmic	Forward only	Thermodynamics	1
RXN1323	R00390	FACOAL226			Long-chain carboxylate:CoA ligase (AMP-forming)	Glycerophospholipid metabolism	6.2.1.3	RSP_1041	ATP + hexadecanoic acid + CoA => AMP + Diphosphate + Acyl-CoA	CPD0002 + CPD0154 + CPD0010 <=> CPD0012 + CPD0018 + CPD0032	Cytoplasmic	Forward only	Heuristics	1
RXN1324	R00619	TMDPK		thiamine diphosphokinase	ATP:thiamine diphosphotransferase	Thiamine metabolism	2.7.6.2	RSP_0363	ATP + Thiamine <=> AMP + Thiamin diphosphate	CPD0002 + CPD0722 <=> CPD0018 + CPD0055	Cytoplasmic	Reversible		2
RXN1325				ABC Biotin transporter		Transport, inner membrane		?	ATP + H2O + Biotin[p] => ADP + H+ + Orthophosphate + Biotin	CPD0002 + CPD0001 + CPD1210 => CPD0008 + CPD0063 + CPD0009 + CPD0093	CytoplasmicMembrane	Forward only	ABC Transporter	1
RXN1326				Biotin exchange		Exchange reaction			Biotin[e] <=>	CPD1211 <=>	Extracellular	Forward only	Exchange Reaction
RXN1327				Biotin transport via diffusion		Transport, outer membrane		RSP_0842	Biotin[e] <=> Biotin[p]	CPD1211 <=> CPD1210	OuterMembrane	Reversible	Thermodynamics	2
RXN1328				ABC Nicotinate transporter		Transport, inner membrane		?	ATP + H2O + Nicotinate[p] => ADP + H+ + Orthophosphate + Nicotinate	CPD0002 + CPD0001 + CPD1212 => CPD0008 + CPD0063 + CPD0009 + CPD0166	CytoplasmicMembrane	Forward only	ABC Transporter	1
RXN1329				Nicotinate exchange		Exchange reaction			Nicotinate[e] <=>	CPD1213 <=>	Extracellular	Forward only	Exchange Reaction
RXN1330				Nicotinate transport via diffusion		Transport, outer membrane		RSP_0842	Nicotinate[e] <=> Nicotinate[p]	CPD1213 <=> CPD1212	OuterMembrane	Reversible	Thermodynamics	2
RXN1331				Photon exchange		Exchange reaction			Photon[e] <=>	CPD1214 <=>	Extracellular	Forward only	Exchange Reaction
RXN1332				Photon transport		Transport, outer membrane			Photon[e] => Photon	CPD1214 => CPD0787	OuterMembrane	Forward only	Heuristics	2
RXN1333			dorABC	DMSO/TMAO-reductase	DMSO:cytochrome c oxidoreductase	Oxidative phosphorylation	1.7.2.3	RSP_3046 & RSP_3047 & RSP_3048	Dimethyl sulfoxide[p] + Ubiquinol => Dimethyl sulfide[p] + Ubiquinone + H2O	CPD1215 + CPD0215 => CPD1216 + CPD0217 + CPD0001	Periplasmic	Forward only	Heuristics	4
RXN1334				Dimethyl sulfoxide exchange		Exchange reaction			Dimethyl sulfoxide[e] <=>	CPD1217 <=>	Extracellular	Forward only	Exchange Reaction
RXN1335				Dimethyl sulfide exchange		Exchange reaction			Dimethyl sulfide[e] <=>	CPD1218 <=>	Extracellular	Forward only	Exchange Reaction
RXN1336				Dimethyl sulfoxide transport via diffusion		Transport, outer membrane		RSP_0842	Dimethyl sulfoxide[e] <=> Dimethyl sulfoxide[p]	CPD1217 <=> CPD1215	OuterMembrane	Reversible	Thermodynamics	2
RXN1337				Dimethyl sulfide transport via diffusion		Transport, outer membrane		RSP_0842	Dimethyl sulfide[e] <=> Dimethyl sulfide[p]	CPD1218 <=> CPD1216	OuterMembrane	Reversible	Thermodynamics	2
RXN1338	R00428	GTPCIn		putative GTP cyclohydrolase	GTP 8,9-hydrolase	Folate biosynthesis	3.5.4.16	RSP_1852	GTP + H2O + H+ <=> Formamidopyrimidine nucleoside triphosphate	CPD0036 + CPD0001 + CPD0063 <=> CPD1219	Cytoplasmic	Reversible	Thermodynamics	1
RXN1339	R05046	GTPCIn		putative GTP cyclohydrolase	formamidopyrimidine nucleoside triphosphate amidohydrolase	Folate biosynthesis	3.5.4.16	RSP_1852	Formamidopyrimidine nucleoside triphosphate + H2O <=> 2,5-Diaminopyrimidine nucleoside triphosphate + Formate + H+	CPD1219 + CPD0001 <=> CPD1220 + CPD0046 + CPD0063	Cytoplasmic	Reversible	Thermodynamics	1
RXN1340	R05048	GTPCIn		putative GTP cyclohydrolase	2,5-Diaminopyrimidine nucleoside triphosphate mutase	Folate biosynthesis	3.5.4.16	RSP_1852	2,5-Diaminopyrimidine nucleoside triphosphate <=> 2,5-Diamino-6-(5'-triphosphoryl-3',4'-trihydroxy-2'-oxopentyl)-amino-4-oxopyrimidine	CPD1220 <=> CPD1221	Cytoplasmic	Reversible	Thermodynamics	1
RXN1341	R04639	GTPCIn		putative GTP cyclohydrolase	2-Amino-4-hydroxy-6-(erythro-1,2,3-trihydroxypropyl dihydropteridine triphosphate hydrolase	Folate biosynthesis	3.5.4.16	RSP_1852	2-Amino-4-hydroxy-6-(erythro-1,2,3-trihydroxypropyl)dihydropteridine triphosphate + H2O <=> 2,5-Diamino-6-(5'-triphosphoryl-3',4'-trihydroxy-2'-oxopentyl)-amino-4-oxopyrimidine	CPD1222 + CPD0001 <=> CPD1221	Cytoplasmic	Reversible	Thermodynamics	1
RXN1342	R04620	AKP1			2-Amino-4-hydroxy-6-(erythro-1,2,3-trihydroxypropyl)dihydropteridine triphosphate phosphohydrolase (alkaline optimum)	Folate biosynthesis	3.1.3.1	?	2-Amino-4-hydroxy-6-(erythro-1,2,3-trihydroxypropyl)dihydropteridine triphosphate + 3 H2O => 2-Amino-4-hydroxy-6-(D-erythro-1,2,3-trihydroxypropyl)-7,8-dihydropteridine + 3 Orthophosphate + H+	CPD1222 + 3 CPD0001 => CPD0522 + 3 CPD0009 + 3 CPD0063	Cytoplasmic	Forward only	Thermodynamics	1
RXN1343	R09079				carboxyspermidine:NADP+ oxidoreductase	Arginine and proline metabolism		?	Putrescine + L-Aspartate 4-semialdehyde + NADPH + H+ <=> Carboxyspermidine + H2O + NADP+	CPD0105 + CPD0231 + CPD0005 + CPD0063 <=> CPD0914 + CPD0001 + CPD0006	Cytoplasmic	Reversible	Thermodynamics	4
RXN1344	R01706	FA180ACPH			Oleoyl-[acyl-carrier protein] hydrolase (C18:0)	Fatty acid biosynthesis	3.1.2.14	?	Octadecanoyl-[acyl-carrier protein] + H2O <=> Acyl-carrier protein + Octadecanoic acid + 2 H+	CPD0143 + CPD0001 <=> CPD0156 + CPD1223 + 2 CPD0063	Cytoplasmic	Reversible		1
RXN1345	R08161				acyl-[acyl-carrier-protein] desaturase	Fatty acid biosynthesis	1.14.19.2	?	Hexadecanoyl-[acp] + Reduced Ferredoxin + Oxygen + 2 H+ <=> Hexadecenoyl-[acyl-carrier protein] + Oxidized Ferredoxin + 2 H2O	CPD1014 + CPD0651 + CPD0007 + 2 CPD0063 <=> CPD1226 + CPD0652 + 2 CPD0001	Cytoplasmic	Reversible		1
RXN1346					acyl-[acyl-carrier-protein] desaturase	Fatty acid biosynthesis		?	Octadecanoyl-[acyl-carrier protein] + Reduced Ferredoxin + Oxygen + 2 H+ <=> (11E)-Octadecenoly-[acyl-carrier protein] + Oxidized Ferredoxin + 2 H2O	CPD0143 + CPD0651 + CPD0007 + 2 CPD0063 <=> CPD1227 + CPD0652 + 2 CPD0001	Cytoplasmic	Reversible		1
RXN1347	R01706	FA180ACPH			Oleoyl-[acyl-carrier protein] hydrolase (C16:1)	Fatty acid biosynthesis	3.1.2.14	?	Hexadecenoyl-[acyl-carrier protein] + H2O <=> Acyl-carrier protein + (9Z)-Hexadecenoic acid + H+	CPD1226 + CPD0001 <=> CPD0156 + CPD1225 + CPD0063	Cytoplasmic	Reversible		1
RXN1348	R01706	FA180ACPH			Oleoyl-[acyl-carrier protein] hydrolase (C18:1)	Fatty acid biosynthesis	3.1.2.14	?	(11E)-Octadecenoly-[acyl-carrier protein] + H2O <=> Acyl-carrier protein + (11E)-Octadecenoic acid + 2 H+	CPD1227 + CPD0001 <=> CPD0156 + CPD1224 + 2 CPD0063	Cytoplasmic	Reversible		1
RXN1349	R00390	FACOAL226			Long-chain carboxylate:CoA ligase (AMP-forming)	Glycerophospholipid metabolism	6.2.1.3	RSP_1041	ATP + Octadecanoic acid + CoA => AMP + Diphosphate + Acyl-CoA	CPD0002 + CPD1223 + CPD0010 => CPD0012 + CPD0018 + CPD0032	Cytoplasmic	Forward only	Heuristics	1
RXN1350	R00390	FACOAL226			Long-chain carboxylate:CoA ligase (AMP-forming)	Glycerophospholipid metabolism	6.2.1.3	RSP_1041	ATP + (9Z)-Hexadecenoic acid + CoA => AMP + Diphosphate + Acyl-CoA	CPD0002 + CPD1225 + CPD0010 => CPD0012 + CPD0018 + CPD0032	Cytoplasmic	Forward only	Heuristics	1
RXN1351	R00390	FACOAL226			Long-chain carboxylate:CoA ligase (AMP-forming)	Glycerophospholipid metabolism	6.2.1.3	RSP_1041	ATP + (11E)-Octadecenoic acid + CoA => AMP + Diphosphate + Acyl-CoA	CPD0002 + CPD1224 + CPD0010 => CPD0012 + CPD0018 + CPD0032	Cytoplasmic	Forward only	Heuristics	1
RXN1352	R02030			Cardiolipin synthase	CDP-diacylglycerol:phosphatidylglycerol 3-phosphatidyltransferase	Glycerophospholipid metabolism	2.7.8.-	RSP_0473	Phosphatidylglycerol + CDP-diacylglycerol + H+ <=> Cardiolipin + CMP	CPD0199 + CPD0176 + CPD0063 <=> CPD1228 + CPD0045	Cytoplasmic	Reversible		1
RXN1353				Lipopolysaccharide biosynthesis		Lipopolysaccharide biosynthesis			3 Sedoheptulose 7-phosphate + 2 Phosphatidylethanolamine + Lauroyl-KDO2-lipid IV(A) + Tetradecanoyl-[acp] + 3 CMP-3-deoxy-D-manno-octulosonate + 2 UDP-glucose + 6 ATP + 3 H2O => 2 1,2-Diacyl-sn-glycerol + ACP + CMP + 2 CDP + 2 UDP + LPS + 11 H+ + 9 ADP + 3 Orthophosphate + 3 Diphosphate	3 CPD0539 + 2 CPD0203 + CPD0128 + CPD1013 + 3 CPD0475 + 2 CPD0025 + 6 CPD0002 + 3 CPD0001 => 2 CPD0263 + CPD0156 + CPD0045 + 2 CPD0087 + 2 CPD0014 + CPD1229 + 11 CPD0063 + 9 CPD0008 + 3 CPD0009 + 3 CPD0012	Cytoplasmic	Forward only	Biomass reaction
RXN1354				Thiamine exchange		Exchange reaction			Thiamin[e] <=>	CPD0734 <=>	Extracellular	Forward only	Exchange Reaction
RXN1355					L-4-Hydroxyglutamate semialdehyde dehydratase	Arginine and proline metabolism		s0001	L-4-Hydroxyglutamate semialdehyde => L-1-Pyrroline-3-hydroxy-5-carboxylate + H2O + H+	CPD0779 => CPD0780 + CPD0001 + CPD0063	Cytoplasmic	Forward only	Spontaneous reaction	2
RXN1356					L-glutamate 5-semialdehyde dehydratase	Arginine and proline metabolism		s0001	L-glutamate 5-semialdehyde => 1-pyrroline-5-carboxylate + H+ + H2O	CPD0340 => CPD0471 + CPD0063 + CPD0001	Cytoplasmic	Forward only	Spontaneous reaction	4
RXN1357					GTP amine hydrolysis	Purine metabolism		s0001	GTP + H+ + H2O => NH3 + XTP	CPD0036 + CPD0063 + CPD0001 => CPD0013 + CPD1018	Cytoplasmic	Forward only	Spontaneous reaction	4
RXN1358				Methanol via proton symport		Transport, inner membrane		?	Methanol[p] + H+[p] => Methanol + H+	CPD1230 + CPD0873 => CPD0103 + CPD0063	CytoplasmicMembrane	Forward only	Thermodynamics	1
RXN1359				Methanol exchange		Exchange reaction			Methanol[e] <=>	CPD1231 <=>	Extracellular	Forward only	Exchange Reaction
RXN1360				Methanol transport via diffusion		Transport, outer membrane		RSP_0842	Methanol[e] <=> Methanol[p]	CPD1231 <=> CPD1230	OuterMembrane	Reversible	Thermodynamics	2
RXN1361				5'-Methylthioadenosine via proton symport		Transport, inner membrane		?	5'-Methylthioadenosine[p] + H+[p] <=> 5'-Methylthioadenosine + H+	CPD1232 + CPD0873 <=> CPD0127 + CPD0063	CytoplasmicMembrane	Reversible	Thermodynamics	1
RXN1362				5'-Methylthioadenosine exchange		Exchange reaction			5'-Methylthioadenosine[e] <=>	CPD1233 <=>	Extracellular	Forward only	Exchange Reaction
RXN1363				5'-Methylthioadenosine transport via diffusion		Transport, outer membrane		RSP_0842	5'-Methylthioadenosine[e] <=> 5'-Methylthioadenosine[p]	CPD1233 <=> CPD1232	OuterMembrane	Reversible	Thermodynamics	2
RXN1364				Glycolaldehyde via proton symport		Transport, inner membrane		?	Glycolaldehyde[p] + H+[p] <=> Glycolaldehyde + H+	CPD1234 + CPD0873 <=> CPD0174 + CPD0063	CytoplasmicMembrane	Reversible	Thermodynamics	1
RXN1365				Glycolaldehyde exchange		Exchange reaction			Glycolaldehyde[e] <=>	CPD1235 <=>	Extracellular	Forward only	Exchange Reaction
RXN1366				Glycolaldehyde transport via diffusion		Transport, outer membrane		RSP_0842	Glycolaldehyde[e] <=> Glycolaldehyde[p]	CPD1235 <=> CPD1234	OuterMembrane	Reversible	Thermodynamics	2
RXN1367				Methanethiol via proton symport		Transport, inner membrane		?	Methanethiol[p] + H+[p] <=> Methanethiol + H+	CPD1238 + CPD0873 <=> CPD0220 + CPD0063	CytoplasmicMembrane	Reversible	Thermodynamics	1
RXN1368				Methanethiol exchange		Exchange reaction			Methanethiol[e] <=>	CPD1239 <=>	Extracellular	Forward only	Exchange Reaction
RXN1369				Methanethiol transport via diffusion		Transport, outer membrane		RSP_0842	Methanethiol[e] <=> Methanethiol[p]	CPD1239 <=> CPD1238	OuterMembrane	Reversible	Thermodynamics	2
RXN1370				meso-Tartaric acid via proton symport		Transport, inner membrane		?	meso-Tartaric acid[p] + H+[p] <=> meso-Tartaric acid + H+	CPD1240 + CPD0873 <=> CPD0249 + CPD0063	CytoplasmicMembrane	Reversible	Thermodynamics	1
RXN1371				meso-Tartaric acid exchange		Exchange reaction			meso-Tartaric acid[e] <=>	CPD1241 <=>	Extracellular	Forward only	Exchange Reaction
RXN1372				meso-Tartaric acid transport via diffusion		Transport, outer membrane		RSP_0842	meso-Tartaric acid[e] <=> meso-Tartaric acid[p]	CPD1241 <=> CPD1240	OuterMembrane	Reversible	Thermodynamics	2
RXN1373				4-Coumarate via proton symport		Transport, inner membrane		?	4-Coumarate[p] + H+[p] <=> 4-Coumarate + H+	CPD1242 + CPD0873 <=> CPD0292 + CPD0063	CytoplasmicMembrane	Reversible	Thermodynamics	1
RXN1374				4-Coumarate exchange		Exchange reaction			4-Coumarate[e] <=>	CPD1243 <=>	Extracellular	Forward only	Exchange Reaction
RXN1375				4-Coumarate transport via diffusion		Transport, outer membrane		RSP_0842	4-Coumarate[e] <=> 4-Coumarate[p]	CPD1243 <=> CPD1242	OuterMembrane	Reversible	Thermodynamics	2
RXN1376				Selenide via proton symport		Transport, inner membrane		?	Selenide[p] + H+[p] <=> Selenide + H+	CPD1244 + CPD0873 <=> CPD0371 + CPD0063	CytoplasmicMembrane	Reversible	Thermodynamics	1
RXN1377				Selenide exchange		Exchange reaction			Selenide[e] <=>	CPD1245 <=>	Extracellular	Forward only	Exchange Reaction
RXN1378				Selenide transport via diffusion		Transport, outer membrane		RSP_0842	Selenide[e] <=> Selenide[p]	CPD1245 <=> CPD1244	OuterMembrane	Reversible	Thermodynamics	2
RXN1379				5-Methylcytosine via proton symport		Transport, inner membrane		?	5-Methylcytosine[p] + H+[p] <=> 5-Methylcytosine + H+	CPD1246 + CPD0873 <=> CPD0535 + CPD0063	CytoplasmicMembrane	Reversible	Thermodynamics	1
RXN1380				5-Methylcytosine exchange		Exchange reaction			5-Methylcytosine[e] <=>	CPD1247 <=>	Extracellular	Forward only	Exchange Reaction
RXN1381				5-Methylcytosine transport via diffusion		Transport, outer membrane		RSP_0842	5-Methylcytosine[e] <=> 5-Methylcytosine[p]	CPD1247 <=> CPD1246	OuterMembrane	Reversible	Thermodynamics	2
RXN1382				Aminoacetaldehyde via proton symport		Transport, inner membrane		?	Aminoacetaldehyde[p] + H+[p] <=> Aminoacetaldehyde + H+	CPD1248 + CPD0873 <=> CPD0677 + CPD0063	CytoplasmicMembrane	Reversible	Thermodynamics	1
RXN1383				Aminoacetaldehyde exchange		Exchange reaction			Aminoacetaldehyde[e] <=>	CPD1249 <=>	Extracellular	Forward only	Exchange Reaction
RXN1384				Aminoacetaldehyde transport via diffusion		Transport, outer membrane		RSP_0842	Aminoacetaldehyde[e] <=> Aminoacetaldehyde[p]	CPD1249 <=> CPD1248	OuterMembrane	Reversible	Thermodynamics	2
RXN1385				Ethanolamine via proton symport		Transport, inner membrane		?	Ethanolamine[p] + H+[p] <=> Ethanolamine + H+	CPD1250 + CPD0873 <=> CPD0955 + CPD0063	CytoplasmicMembrane	Reversible	Thermodynamics	1
RXN1386				Ethanolamine exchange		Exchange reaction			Ethanolamine[e] <=>	CPD1251 <=>	Extracellular	Forward only	Exchange Reaction
RXN1387				Ethanolamine transport via diffusion		Transport, outer membrane		RSP_0842	Ethanolamine[e] <=> Ethanolamine[p]	CPD1251 <=> CPD1250	OuterMembrane	Reversible	Thermodynamics	2
RXN1388				ABC Dethiobiotin transporter		Transport, inner membrane		?	ATP + H2O + Dethiobiotin[p] => ADP + H+ + Orthophosphate + Dethiobiotin	CPD0002 + CPD0001 + CPD1236 => CPD0008 + CPD0063 + CPD0009 + CPD0392	CytoplasmicMembrane	Forward only	ABC Transporter	1
RXN1389				Dethiobiotin exchange		Exchange reaction			Dethiobiotin[e] <=>	CPD1237 <=>	Extracellular	Forward only	Exchange Reaction
RXN1390				Dethiobiotin transport via diffusion		Transport, outer membrane		RSP_0842	Dethiobiotin[e] <=> Dethiobiotin[p]	CPD1237 <=> CPD1236	OuterMembrane	Reversible	Thermodynamics	2
RXN1391				Biomass (Aero)		Biomass production			48.8795598256 ATP + 0.817579349929507 L-Alanyl-tRNA(Ala) + 0.430368015578729 L-Arginyl-tRNA(Arg) + 0.142057409042004 L-Asparaginyl-tRNA(Asn) + 0.333864881166228 L-Aspartyl-tRNA(Asp) + 0.071328403696196 L-Cysteinyl-tRNA(Cys) + 0.16003935955365 L-Glutamyl-tRNA(Glu) + 0.400398098059319 Glutaminyl-tRNA(Gln) + 0.552645279057922 Glycyl-tRNA(Gly) + 0.136063425538122 L-Histidyl-tRNA(His) + 0.290108801587…	48.8795598256 CPD0002 + 0.817579349929507 CPD0304 + 0.430368015578729 CPD0400 + 0.142057409042004 CPD0446 + 0.333864881166228 CPD0425 + 0.071328403696196 CPD0434 + 0.16003935955365 CPD0426 + 0.400398098059319 CPD0718 + 0.552645279057922 CPD0404 + 0.136063425538122 CPD0427 + 0.29010880158789 CPD0435 + 0.550247685656369 CPD0396 + 0.16663274140792 CPD0393 + 0.158241164502485 CPD0405 + 0.203795439131…		Forward only	Biomass reaction
RXN1392				5'-Deoxyadenosine via proton symport		Transport, inner membrane		?	5'-Deoxyadenosine[p] + H+[p] <=> 5'-5'-Deoxyadenosine + H+	CPD1252 + CPD0873 <=> CPD0531 + CPD0063	CytoplasmicMembrane	Reversible	Thermodynamics	1
RXN1393				5'-Deoxyadenosine exchange		Exchange reaction			5'-Deoxyadenosine[e] <=>	CPD1253 <=>	Extracellular	Forward only	Exchange Reaction
RXN1394				5'-Deoxyadenosine transport via diffusion		Transport, outer membrane		RSP_0842	5'-Deoxyadenosine[e] <=> 5'-Deoxyadenosine[p]	CPD1253 <=> CPD1252	OuterMembrane	Reversible	Thermodynamics	2
RXN1395				H+ exchange		Exchange reaction			H+[e] <=>	CPD0888 <=>	Extracellular	Forward only	Exchange Reaction
RXN1397			bchE	magnesium-protoporphyrin IX monomethylester oxidative cyclase (Anaerobic)		Porphyrin and chlorophyll metabolism		RSP_0281	Magnesium protoporphyrin monomethyl ester + H2O => Divinylprotochlorophyllide + 6 H+	CPD0499 + CPD0001 => CPD0685 + 6 CPD0063	Cytoplasmic	Forward only	Heuristics	3
RXN1398		FALDDH	xoxF	putative PQQ dehydrogenase protein	alcohol:acceptor oxidoreductase	Methane metabolism	1.1.99.8	RSP_2578	Methanol + NAD+ <=> Formaldehyde + NADH + H+	CPD0103 + CPD0003 <=> CPD0054 + CPD0004 + CPD0063	Periplasmic	Reversible	Thermodynamics	3
RXN1402	R03409	GDPT			Guanosine 3'-diphosphate 5'-triphosphate 5'-phosphohydrolase	Purine metabolism	3.6.1.11	RSP_2771	Guanosine 3'-diphosphate 5'-triphosphate + H2O <=> Guanosine 3',5'-bis(diphosphate) + Orthophosphate + H+	CPD0497 + CPD0001 <=> CPD1020 + CPD0009 + CPD0063	Cytoplasmic	Forward only	Thermodynamics	2
RXN1403	R01776	HSERTA			Acetyl-CoA:L-homoserine O-acetyltransferase	Cysteine and methionine metabolism	2.3.1.31	?	Acetyl-CoA + L-Homoserine <=> CoA + O-Acetyl-L-homoserine	CPD0021 + CPD0172 <=> CPD0010 + CPD0324	Cytoplasmic	Reversible	Thermodynamics	1
RXN1404	R05064				(S)-3-Hydroxyisobutyryl-CoA hydrolase	Valine, leucine and isoleucine biosynthesis		RSP_0155	(S)-3-Hydroxyisobutyryl-CoA + H2O <=> CoA + (S)-3-Hydroxyisobutyrate + 2 H+	CPD0424 + CPD0001 <=> CPD0010 + CPD1030 + 2 CPD0063	Cytoplasmic	Forward only	Thermodynamics	1
RXN1405	R05775		sqdB	UDP-sulfoquinovose synthase	UDP-6-sulfo-6-deoxyglucose sulfohydrolase	Sulfolipid biosynthesis	3.13.1.1	RSP_2569	UDP-glucose + Sulfite + H+ <=> UDP-6-sulfoquinovose + H2O	CPD0025 + CPD0074 + CPD0063 <=> CPD0601 + CPD0001	Cytoplasmic	Reversible	Thermodynamics	4
RXN1406	R06867		sqdCD	SQDG synthase	UDP-sulfoquinovose:diacylglycerol alpha-D-sulfoquinovosyltransferase	Sulfolipid biosynthesis	2.4.1.-	RSP_2567 & RSP_2568	UDP-6-sulfoquinovose + 1,2-Diacyl-sn-glycerol <=> Sulfoquinovosyldiacylglycerol + UDP + 2 H+	CPD0601 + CPD0263 <=> CPD1268 + CPD0014 + 2 CPD0063	Cytoplasmic	Reversible		4
RXN1407	R03647			L-Aspartate:tRNAAsp ligase (AMP-forming)	L-Aspartate:tRNAAsp ligase (AMP-forming)	Aminoacyl-tRNA biosynthesis	6.1.1.23	RSP_4299 & ?	ATP + L-Aspartate + tRNA(Asn) => AMP + Diphosphate + L-Aspartyl-tRNA(Asn)	CPD0002 + CPD0040 + CPD1266 => CPD0018 + CPD0012 + CPD0551	Cytoplasmic	Forward only	tRNA charging	1
RXN1408	R03651				L-Glutamate:tRNA(Gln) ligase (AMP-forming)	Aminoacyl-tRNA biosynthesis	6.1.1.24	(RSP_4327 | RSP_4346) & ?	ATP + L-Glutamate + tRNA(Gln) => AMP + Diphosphate + L-Glutamyl-tRNA(Gln)	CPD0002 + CPD0022 + CPD1267 => CPD0018 + CPD0012 + CPD0719	Cytoplasmic	Forward only	tRNA charging	1
RXN1409	R01302		ubiC		chorismate pyruvate-lyase (4-hydroxybenzoate-forming)	Ubiquinone and other terpenoid-quinone biosynthesis	4.1.3.40	?	4-Hydroxybenzoate + Pyruvate <=> Chorismate	CPD0702 + CPD0020 <=> CPD0165	Cytoplasmic	Backward only	Thermodynamics	1
RXN1410				3-Sulfopyruvate via proton symport		Transport, inner membrane		?	3-Sulfopyruvate[p] + H+[p] <=> 3-Sulfopyruvate + H+	CPD1256 + CPD0873 <=> CPD0840 + CPD0063	CytoplasmicMembrane	Reversible	Thermodynamics	1
RXN1411				3-Sulfopyruvate exchange		Exchange reaction			3-Sulfopyruvate[e] <=>	CPD1257 <=>	Extracellular	Forward only	Exchange Reaction
RXN1412				3-Sulfopyruvate transport via diffusion		Transport, outer membrane		RSP_0842	3-Sulfopyruvate[e] <=> 3-Sulfopyruvate[p]	CPD1257 <=> CPD1256	OuterMembrane	Reversible	Thermodynamics	2
RXN1416				4-Aminobutyraldehyde via proton symport		Transport, inner membrane		?	4-Aminobutyraldehyde[p] + H+[p] <=> 4-Aminobutyraldehyde + H+	CPD1260 + CPD0873 <=> CPD0843 + CPD0063	CytoplasmicMembrane	Reversible	Thermodynamics	1
RXN1417				4-Aminobutyraldehyde exchange		Exchange reaction			4-Aminobutyraldehyde[e] <=>	CPD1261 <=>	Extracellular	Forward only	Exchange Reaction
RXN1418				4-Aminobutyraldehyde transport via diffusion		Transport, outer membrane		RSP_0842	4-Aminobutyraldehyde[e] <=> 4-Aminobutyraldehyde[p]	CPD1261 <=> CPD1260	OuterMembrane	Reversible	Thermodynamics	2
RXN1419				ABC D-Proline transporter		Transport, inner membrane		?	ATP + H2O + D-Proline[p] => ADP + H+ + Orthophosphate + D-Proline	CPD0002 + CPD0001 + CPD1262 => CPD0008 + CPD0063 + CPD0009 + CPD0288	CytoplasmicMembrane	Forward only	ABC Transporter	1
RXN1420				D-Proline exchange		Exchange reaction			D-Proline[e] <=>	CPD1263 <=>	Extracellular	Forward only	Exchange Reaction
RXN1421				D-Proline transport via diffusion		Transport, outer membrane		RSP_0842	D-Proline[e] <=> D-Proline[p]	CPD1263 <=> CPD1262	OuterMembrane	Reversible	Thermodynamics	2
RXN1425				Demand reaction for minor carotenoid		Demand reactions			3,4,3',4'-Tetrahydrospirilloxanthin =>	CPD0984 =>	CytoplasmicMembrane	Forward only	Demand Reaction	0
RXN1427				Demand reaction for PHB		Demand reactions			Poly-beta-hydroxybutyrate =>	CPD0607 =>	Cytoplasmic	Forward only	Demand Reaction	0
RXN1436				3'-AMP transport via proton symport		Transport, inner membrane		?	3'-AMP[p] + H+[p] <=> 3'-AMP + H+	CPD0900 + CPD0873 <=> CPD0867 + CPD0063	CytoplasmicMembrane	Reversible	Thermodynamics	1
RXN1437				3'-UMP transport via proton symport		Transport, inner membrane		?	3'-UMP[p] + H+[p] <=> 3'-UMP + H+	CPD0902 + CPD0873 <=> CPD0868 + CPD0063	CytoplasmicMembrane	Reversible	Thermodynamics	1
RXN1438				3'-GMP transport via proton symport		Transport, inner membrane		?	3'-GMP[p] + H+[p] <=> 3'-GMP + H+	CPD0904 + CPD0873 <=> CPD0869 + CPD0063	CytoplasmicMembrane	Reversible	Thermodynamics	1
RXN1439				3'-CMP transport via proton symport		Transport, inner membrane		?	3'-CMP[p] + H+[p] <=> 3'-CMP + H+	CPD0906 + CPD0873 <=> CPD0870 + CPD0063	CytoplasmicMembrane	Reversible	Thermodynamics	1
RXN1440				H+ transport via diffusion		Transport, outer membrane		RSP_0842	H+[e] <=> H+[p]	CPD0888 <=> CPD0873	OuterMembrane	Reversible	Thermodynamics	2
RXN1441				Demand reaction for Glycogen		Demand reactions			Glycogen =>	CPD0284 =>	Cytoplasmic	Forward only	Demand Reaction	0
RXN1443	R01226	SARCOX	soxA	putative sarcosine oxidase	5,10-Methylenetetrahydrofolate:3-methyl-2-oxobutanoate hydroxymethyltransferase	Glycine, serine and threonine metabolism	1.5.3.1	(RSP_2689 & RSP_2688 & RSP_2690 & RSP_2686) | (RSP_2689 & RSP_2688 & RSP_2690 & RSP_0638)	5,10-Methylenetetrahydrofolate + 3-Methyl-2-oxobutanoic acid + H2O => Tetrahydrofolate + 2-Dehydropantoate	CPD0110 + CPD0109 + CPD0001 <=> CPD0080 + CPD0312	Cytoplasmic	Forward only	SBC	2
RXN1444	R01869		pyrD	dihydroorotate dehydrogenase 2	(S)-dihydroorotate:NAD+ oxidoreductase	Pyrimidine metabolism	1.3.1.14	RSP_0957	(S)-Dihydroorotate + NAD+ <=> Orotate + H+ + NADH	CPD0195 + CPD0003 <=> CPD0183 + CPD0004 + CPD0063	CytoplasmicMembrane	Reversible	Thermodynamics	2
RXN1445	R03222	PPPGO			protoporphyrinogen-IX:oxygen oxidoreductase	Porphyrin and chlorophyll metabolism	1.3.3.4	RSP_1508	Protoporphyrinogen IX + FAD <=> Protoporphyrin + FADH2 + 4H+	CPD0325 + CPD0015 <=> CPD0401 + CPD0368 + 4 CPD0063	Cytoplasmic	Reversible		1
RXN1446				Sulfite via proton symport		Transport, inner membrane		?	Sulfite[p] + H+[p] => Sulfite + H+	CPD1269 + CPD0873 => CPD0074 + CPD0063	CytoplasmicMembrane	Forward only	Thermodynamics	1
RXN1447				Sulfite exchange		Exchange reaction			Sulfite[e] <=>	CPD1270 <=>	Extracellular	Forward only	Exchange Reaction
RXN1448				Sulfite transport via diffusion		Transport, outer membrane		RSP_0842	Sulfite[e] <=> Sulfite[p]	CPD1270 <=> CPD1269	OuterMembrane	Reversible	Thermodynamics	2

## Sheet: Table S2 (Metabolites)
CompoundID	KEGGID	BIGG abbr.	CompoundName	Formula(Neutral)	Mass	PubChemnumber	casNumber	charge	Formula	formationdeltaG(pH7)	uncertaintyindeltaG
CPD0001	C00001	h2o	H2O	H2O	18.0106	3303	7732-18-5	0	H2O	-56.7	1.5
CPD0002	C00002	atp	ATP	C10H16N5O13P3	506.996	3304	56-65-5	-4	C10H12N5O13P3	-673.5	8.7
CPD0003	C00003	nad	NAD	C21H28N7O14P2	664.117	3305	53-84-9	-1	C21H26N7O14P2	-529	12.3
CPD0004	C00004	nadh	NADH	C21H29N7O14P2	665.125	3306	58-68-4	-2	C21H27N7O14P2	-523.8	12.1
CPD0005	C00005	nadph	NADPH	C21H30N7O17P3	745.091	3307	2646-71-1	-4	C21H26N7O17P3	-726.2	12.1
CPD0006	C00006	nadp	NADP	C21H29N7O17P3	744.083	3308	53-59-8	-3	C21H25N7O17P3	-740.9	12.2
CPD0007	C00007	o2	Oxygen	O2	31.9898	3309	7782-44-7	0	O2	3.9	1.5
CPD0008	C00008	adp	ADP	C10H15N5O10P2	427.029	3310	58-64-0	-3	C10H12N5O10P2	-465.4	8.7
CPD0009	C00009	pi	Orthophosphate	H3PO4	97.9769	3311	7664-38-2	-2	HO4P	-262	1.5
CPD0010	C00010	coa	CoA	C21H36N7O16P3S	767.115	3312	85-61-0	-4	C21H32N7O16P3S	-750.9	9.8
CPD0011	C00011	co2	CO2	CO2	43.9898	3313	124-38-9	0	CO2	-92.3	1.5
CPD0012	C00013	ppi	Diphosphate	P2H4O7	177.943	3315	2466-09-3	-3	HO7P2	-480.9	1.5
CPD0013	C00014	nh3	NH3	NH3	17.0265	3316	7664-41-7	1	H4N	-18.97	0.5
CPD0014	C00015	udp	UDP	C9H14N2O12P2	404.002	3317	58-98-0	-3	C9H11N2O12P2	-604.7	5.4
CPD0015	C00016	fad	FAD	C27H33N9O15P2	785.157	3318	146-14-5	-2	C27H31N9O15P2	-528.5	15.4
CPD0016	C00018	pydx5p	Pyridoxalphosphate	C8H10NO6P	247.025	3320	54-47-7	-2	C8H8NO6P	-271.7	4.8
CPD0017	C00019	amet	S-Adenosyl-L-methionine	C15H22N6O5S	398.137	3321	29908-03-0	0	C15H22N6O5S	-66.5	10.6
CPD0018	C00020	amp	AMP	C10H14N5O7P	347.063	3322	61-19-8	-2	C10H12N5O7P	-257.3	8.7
CPD0019	C00021	ahcys	S-Adenosyl-L-homocysteine	C14H20N6O5S	384.122	3323	979-92-0	0	C14H20N6O5S	-76.1	9
CPD0020	C00022	pyr	Pyruvate	C3H4O3	88.016	3324	127-17-3	-1	C3H3O3	-112.6	0.9
CPD0021	C00024	accoa	Acetyl-CoA	C23H38N7O17P3S	809.126	3326	72-89-9	-4	C23H34N7O17P3S	-784.6	10.1
CPD0022	C00025	glu-L	L-Glutamate	C5H9NO4	147.053	3327	56-86-0	-1	C5H8NO4	-164.2	1
CPD0023	C00026	akg	2-Oxoglutarate	C5H6O5	146.022	3328	328-50-7	-2	C5H4O5	-188.8	1.1
CPD0024	C00027	h2o2	H2O2	H2O2	34.0055	3329	7722-84-1	0	H2O2	-32.1	1.5
CPD0025	C00029	udpg	UDP-glucose	C15H24N2O17P2	566.055	3331	133-89-1	-2	C15H22N2O17P2	-761.1	8.8
CPD0026	C00031	glc-D	D-Glucose	C6H12O6	180.063	3333	50-99-7	0	C6H12O6	-217.7	4.3
CPD0027	C00033	ac	Acetate	C2H4O2	60.0211	3335	64-19-7	-1	C2H3O2	-88.3	1.5
CPD0028	C00035	gdp	GDP	C10H15N5O11P2	443.024	3337	146-91-8	-3	C10H12N5O11P2	-515.1	7.9
CPD0029	C00036	oaa	Oxaloacetate	C4H4O5	132.006	3338	328-42-7	-2	C4H2O5	-190.5	1
CPD0030	C00037	gly	Glycine	C2H5NO2	75.032	3339	56-40-6	0	C2H5NO2	-87.8	0.7
CPD0031	C01344	didp	dIDP	C10H14N4O10P2	412.019	4549		-3	C10H11N4O10P2	-480.7	7.7
CPD0032	C00040	acoa	Acyl-CoA	C22H35N7O17P3SR		3342	9029-97-4	-4	C22H31N7O17P3SR
CPD0033	C00041	ala-L	L-Alanine	C3H7NO2	89.0477	3343	56-41-7	0	C3H7NO2	-87.9	0.8
CPD0034	C00042	succ	Succinate	C4H6O4	118.027	3344	110-15-6	-2	C4H4O4	-163	0.7
CPD0035	C00043	uacgam	UDP-N-acetyl-D-glucosamine	C17H27N3O17P2	607.082	3345		-2	C17H25N3O17P2	-755.7	9.2
CPD0036	C00044	gtp	GTP	C10H16N5O14P3	522.991	3346	86-01-1	-4	C10H12N5O14P3	-713.7	7.9
CPD0037	C18155		Bacteriochlorophyllidea	C35H36MgN4O6	632.249	57392028		-2	C35H34MgN4O6
CPD0038	C00047	lys-L	L-Lysine	C6H14N2O2	146.106	3349	56-87-1	1	C6H15N2O2	-84.1	1.5
CPD0039	C00048	glx	Glyoxylate	C2H2O3	74.0004	3350	298-12-4	-1	C2H1O3	-111	0.8
CPD0040	C00049	asp-L	L-Aspartate	C4H7NO4	133.037	3351	56-84-8	-1	C4H6NO4	-165.9	0.9
CPD0041	C00051	gthrd	Glutathione	C10H17N3O6S	307.084	3353	70-18-8	-1	C10H16N3O6S	-221.3	4.4
CPD0042	C00052	udpgal	UDP-D-galactose	C15H24N2O17P2	566.055	3354	2956-16-3	-2	C15H22N2O17P2	-761.1	8.8
CPD0043	C00053	paps	3'-Phosphoadenylylsulfate	C10H15N5O13P2S	506.986	3355	482-67-7	-4	C10H11N5O13P2S	-580.1	8.9
CPD0044	C00054	pap	Adenosine3',5'-bisphosphate	C10H15N5O10P2	427.029	3356	1053-73-2	-4	C10H11N5O10P2	-469.2	8.7
CPD0045	C00055	cmp	CMP	C9H14N3O8P	323.052	3357	63-37-6	-2	C9H12N3O8P	-344.7	5.5
CPD0046	C00058	for	Formate	CH2O2	46.0055	3358	64-18-6	-1	CH1O2	-83.9	1.5
CPD0047	C00059	so4	Sulfate	H2SO4	97.9674	3359	7664-93-9	-2	O4S	-178	1.5
CPD0048	C18156		Bacteriochlorophyllideb	C35H34MgN4O6	630.233	96024373		-2	C35H32MgN4O6
CPD0049	C00061	fmn	FMN	C17H21N4O9P	456.105	3361	146-17-8	-2	C17H19N4O9P	-336.3	8.2
CPD0050	C00062	arg-L	L-Arginine	C6H14N4O2	174.112	3362	74-79-3	1	C6H15N4O2	-73	4.5
CPD0051	C00063	ctp	CTP	C9H16N3O14P3	482.985	3363	65-47-4	-4	C9H12N3O14P3	-751.4	5.5
CPD0052	C00064	gln-L	L-Glutamine	C5H10N2O3	146.069	3364	56-85-9	0	C5H10N2O3	-121.6	1.7
CPD0053	C00065	ser-L	L-Serine	C3H7NO3	105.043	3365	56-45-1	0	C3H7NO3	-124.1	0.9
CPD0054	C00067	fald	Formaldehyde	CH2O	30.0106	3367	50-00-0	0	CH2O	-31.2	1.5
CPD0055	C00068	thmpp	Thiamindiphosphate	C12H19N4O7P2S	425.045	3368		-1	C12H18N4O7P2S	-366	7.2
CPD0056	C15670		HemeA	C49H56FeN4O6	852.355	47204997		-2	C49H54FeN4O6
CPD0057	C00073	met-L	L-Methionine	C5H11NO2S	149.051	3373	63-68-3	0	C5H11NO2S	-75.7	2.2
CPD0058	C00074	pep	Phosphoenolpyruvate	C3H5O6P	167.982	3374	138-08-9	-3	C3H2O6P	-315.4	1.7
CPD0059	C00075	utp	UTP	C9H15N2O15P3	483.969	3375	63-39-8	-4	C9H11N2O15P3	-812.8	5.4
CPD0060	C00077		L-Ornithine	C5H12N2O2	132.09	3377	70-26-8	1	C5H13N2O2	-85.66	0.51
CPD0061	C00078	trp-L	L-Tryptophan	C11H12N2O2	204.09	3378	73-22-3	0	C11H12N2O2	-25.7	4.2
CPD0062	C00079	phe-L	L-Phenylalanine	C9H11NO2	165.079	3379	63-91-2	0	C9H11NO2	-50.8	2.4
CPD0063	C00080	h	H	H	1.0078	3380		1	H	-9.5	0
CPD0064	C00082	tyr-L	L-Tyrosine	C9H11NO3	181.074	3382	60-18-4	0	C9H11NO3	-90.2	2.6
CPD0065	C00083	malcoa	Malonyl-CoA	C24H38N7O19P3S	853.116	3383	524-14-1	-4	C24H34N7O19P3S	-862.5	10.1
CPD0066	C00084	acald	Acetaldehyde	C2H4O	44.0262	3384	75-07-0	0	C2H4O	-33.4	1.5
CPD0067	C00085	f6p	D-Fructose6-phosphate	C6H13O9P	260.03	3385	643-13-0	-2	C6H11O9P	-430.4	3.7
CPD0068	C00086	urea	Urea	CH4N2O	60.0324	3386	57-13-6	0	CH4N2O	-48.7	1.5
CPD0069	C00087	s	Sulfur	S	31.9721	3387	7704-34-9	0	S	0	1.5
CPD0070	C00089	sucr	Sucrose	C12H22O11	342.116	3389	57-50-1	0	C12H22O11	-376.3	7.8
CPD0071	C00091	succoa	Succinyl-CoA	C25H40N7O19P3S	867.131	3391	604-98-8	-5	C25H35N7O19P3S	-860.9	10.1
CPD0072	C00092	g6p	D-Glucose6-phosphate	C6H13O9P	260.03	3392	56-73-5	-2	C6H11O9P	-429.6	4.2
CPD0073	C00093	glyc3p	sn-Glycerol3-phosphate	C3H9O6P	172.014	3393	17989-41-2	-2	C3H7O6P	-327.8	1
CPD0074	C00094	so3	Sulfite	H2SO3	81.9725	3394		-2	O3S	-126.2	1.5
CPD0075	C00095	fru	D-Fructose	C6H12O6	180.063	3395	57-48-7	0	C6H12O6	-218.5	3.8
CPD0076	C00096	gdpmann	GDP-mannose	C16H25N5O16P2	605.077	3396	3123-67-9	-2	C16H23N5O16P2	-671.5	10.5
CPD0077	C00097	cys-L	L-Cysteine	C3H7NO2S	121.02	3397	52-90-4	0	C3H7NO2S	-83.3	1.9
CPD0078	C00099	ala-B	beta-Alanine	C3H7NO2	89.0477	3399	107-95-9	0	C3H7NO2	-86.2	0.8
CPD0079	C00100	ppcoa	Propanoyl-CoA	C24H40N7O17P3S	823.141	3400	317-66-8	-4	C24H36N7O17P3S	-783	10.1
CPD0080	C00101	thf	Tetrahydrofolate	C19H23N7O6	445.171	3401	135-16-0	-2	C19H21N7O6	-113.9	8.7
CPD0081	C00103	g1p	D-Glucose1-phosphate	C6H13O9P	260.03	3403	59-56-3	-2	C6H11O9P	-429.6	4.2
CPD0082	C00105	ump	UMP	C9H13N2O9P	324.036	3405	58-97-9	-2	C9H11N2O9P	-396.5	5.3
CPD0083	C00106	ura	Uracil	C4H4N2O2	112.027	3406	66-22-8	0	C4H4N2O2	-61.3	4.4
CPD0084	C00108	anth	Anthranilate	C7H7NO2	137.048	3408	118-92-3	-1	C7H6NO2	-48.7	2.7
CPD0085	C00109	2obut	2-Oxobutanoate	C4H6O3	102.032	3409	600-18-0	-1	C4H5O3	-110.9	0.9
CPD0086	C00111	dhap	Glyceronephosphate	C3H7O6P	169.998	3411		-2	C3H5O6P	-319.8	0.9
CPD0087	C00112	cdp	CDP	C9H15N3O11P2	403.018	3412	63-38-7	-3	C9H12N3O11P2	-552.8	5.5
CPD0088	C00114	chol	Choline	C5H14NO	104.108	3414	62-49-7	1	C5H14NO	12.2	5.9
CPD0089	C00116	glyc	Glycerol	C3H8O3	92.0473	3416	56-81-5	0	C3H8O3	-115.9	1.2
CPD0090	C00117	r5p	D-Ribose5-phosphate	C5H11O8P	230.019	3417	4300-28-1	-2	C5H9O8P	-392.8	3.7
CPD0091	C00118		D-Glyceraldehyde3-phosphate	C3H7O6P	169.998	3418	591-57-1	-2	C3H5O6P	-319.2	0.31
CPD0092	C00119	prpp	5-Phospho-alpha-D-ribose1-diphosphate	C5H13O14P3	389.952	3419		-5	C5H8O14P3	-812.9	3.7
CPD0093	C00120	btn	Biotin	C10H16N2O3S	244.088	3420	58-85-5	-1	C10H15N2O3S	-109.8	6.4
CPD0094	C00121	rib-D	D-Ribose	C5H10O5	150.053	3421	50-69-1	0	C5H10O5	-181	3.8
CPD0095	C00122	fum	Fumarate	C4H4O4	116.011	3422	110-17-8	-2	C4H2O4	-143.7	2.1
CPD0096	C00123	leu-L	L-Leucine	C6H13NO2	131.095	3423	61-90-5	0	C6H13NO2	-84.8	1.2
CPD0097	C00125	ficytc	Ferricytochromec	C42H44FeN8O8S2R4	180.063	3425	59-23-4	5	C42H44FeN8O8S2R4
CPD0098	C00126	focytc	Ferrocytochromec	C42H44FeN8O8S2R4		3426		4	C42H44FeN8O8S2R4
CPD0099	C00127	gthox	Glutathionedisulfide	C20H32N6O12S2	612.152	3427	27025-41-8	-2	C20H30N6O12S2	-435.6	8.6
CPD0100	C00129	ipdp	Isopentenyldiphosphate	C5H12O7P2	246.006	3429	358-71-4	-3	C5H9O7P2	-439.1	1.6
CPD0101	C00130	imp	IMP	C10H13N4O8P	348.047	3430	131-99-7	-2	C10H11N4O8P	-312.5	7.8
CPD0102	C00131	datp	dATP	C10H16N5O12P3	491.001	3431	1927-31-7	-4	C10H12N5O12P3	-633.6	8.6
CPD0103	C00132	meoh	Methanol	CH4O	32.0262	3432	67-56-1	0	CH4O	-41.9	0.5
CPD0104	C00133	ala-D	D-Alanine	C3H7NO2	89.0477	3433	338-69-2	0	C3H7NO2	-87.9	0.8
CPD0105	C00134	ptrc	Putrescine	C4H12N2	88.1	3434	110-60-1	2	C4H14N2	-6.1	1.4
CPD0106	C00135	his-L	L-Histidine	C6H9N3O2	155.07	3435	71-00-1	0	C6H9N3O2	-46.4	3.2
CPD0107	C00137	inost	myo-Inositol	C6H12O6	180.063	3437	87-89-8	0	C6H12O6	-220.7	4.2
CPD0108	C00140	acgam	N-Acetyl-D-glucosamine	C8H15NO6	221.09	3440	7512-17-6	0	C8H15NO6	-212.4	4.6
CPD0109	C00141	3mob	3-Methyl-2-oxobutanoicacid	C5H8O3	116.047	3441	759-05-7	-1	C5H7O3	-111	1.1
CPD0110	C00143	mlthf	5,10-Methylenetetrahydrofolate	C20H23N7O6	457.171	3443	3432-99-3	-2	C20H21N7O6	-93.5	8.9
CPD0111	C00144	gmp	GMP	C10H14N5O8P	363.058	3444	85-32-5	-2	C10H12N5O8P	-307	7.9
CPD0112	C00147	ade	Adenine	C5H5N5	135.054	3447	73-24-5	0	C5H5N5	78	7.8
CPD0113	C00148	pro-L	L-Proline	C5H9NO2	115.063	3448	147-85-3	0	C5H9NO2	-62.7	2.7
CPD0114	C00149	mal-L	(S)-Malate	C4H6O5	134.022	3449	97-67-6	-2	C4H4O5	-201	0.8
CPD0115	C00152	asn-L	L-Asparagine	C4H8N2O3	132.054	3452	70-47-3	0	C4H8N2O3	-123.2	1.7
CPD0116	C00153	ncam	Nicotinamide	C6H6N2O	122.048	3453	98-92-0	0	C6H6N2O	4.3	4.1
CPD0117	C00155	hcys-L	L-Homocysteine	C4H9NO2S	135.035	3455	6027-13-0	0	C4H9NO2S	-81.7	1.9
CPD0118	C00157	pc_EC	Phosphatidylcholine	C10H18NO8PR2	138.032	3457	8002-43-5	0	C10H18NO8PR2
CPD0119	C00158	cit	Citrate	C6H8O7	192.027	3458	77-92-9	-3	C6H5O7	-280.3	1.4
CPD0120	C00160	glyclt	Glycolate	C2H4O3	76.016	3460	79-14-1	-1	C2H3O3	-122.9	0.5
CPD0121	C15672	hemeO	HemeO	C49H58FeN4O5	838.376	47204998	137397-56-9	-2	C49H56FeN4O5
CPD0122	C00162		Fatty acid	CHO2R		3462		-1	CO2R
CPD0123	C00164	acac	Acetoacetate	C4H6O3	102.032	3464	541-50-4	-1	C4H5O3	-113.4	0.7
CPD0124	C00167	udpglcur	UDP-glucuronate	C15H22N2O18P2	580.034	3467		-3	C15H19N2O18P2	-804.4	8.7
CPD0125	C00168	hpyr	Hydroxypyruvate	C3H4O4	104.011	3468	1113-60-6	-1	C3H3O4	-148.8	0.9
CPD0126	C00169	cbp	Carbamoylphosphate	CH4NO5P	140.983	3469		-2	CH2NO5P	-300.6	1.6
CPD0127	C00170	5mta	5'-Methylthioadenosine	C11H15N5O3S	297.09	3470	2457-80-9	0	C11H15N5O3S	1.4	8.9
CPD0128	C06251	kdo2lipid4L	Lauroyl-KDO2-lipidIV(A)	C96H176N2O38P2	2027.14	8490		-6	C96H170N2O38P2	-1427.3	20.7
CPD0129	C00175	cobalt2	Cobaltion	Co	58.9332	3475	22541-53-3	2	Co
CPD0130	C00178	thym	Thymine	C5H6N2O2	126.043	3478	65-71-4	0	C5H6N2O2	-61.4	4.3
CPD0131	C00179	agm	Agmatine	C5H14N4	130.122	3479	306-60-5	2	C5H16N4	6.6	4.5
CPD0132	C00180	bz	Benzoate	C7H6O2	122.037	3480	65-85-0	-1	C7H5O2	-53.05	0.82
CPD0133	C00183	val-L	L-Valine	C5H11NO2	117.079	3483	72-18-4	0	C5H11NO2	-86.4	1.2
CPD0134	C00185		Cellobiose	C12H22O11	342.116	3485	96-26-4	0	C12H22O11	-376.76	3.02
CPD0135	C00186	lac-L	(S)-Lactate	C3H6O3	90.0317	3486	79-33-4	-1	C3H5O3	-123.1	0.7
CPD0136	C00188	thr-L	L-Threonine	C4H9NO3	119.058	3488	72-19-5	0	C4H9NO3	-124.2	1.1
CPD0137	C00191	glcur	D-Glucuronate	C6H10O7	194.043	3491	6556-12-3	-1	C6H9O7	-261.1	4.2
CPD0138	C00194	adocbl	Cobamidecoenzyme	C72H100CoN18O17P	1578.66	3494	13870-90-1	0	C72H100CoN18O17P
CPD0139	C00195		N-Acylsphingosine	C19H36NO3R		3495		-2	C19H34NO3R
CPD0140	C00197	3pg	3-Phospho-D-glycerate	C3H7O7P	185.993	3497	303-38-8	-3	C3H4O7P	-371.1	0.8
CPD0141	C00198		D-Glucono-1,5-lactone	C6H10O6	178.048	3498	90-80-2	0	C6H10O6	-216.02	1.28
CPD0142	C00199	ru5p-D	D-Ribulose5-phosphate	C5H11O8P	230.019	3499	551-85-9	-2	C5H9O8P	-392.4	1.5
CPD0143	C04088		Octadecanoyl-[acyl-carrierprotein]	C29H56N2O8PRS		6780		-1	C29H55N2O8PRS
CPD0144	C00204	2ddglcn	2-Dehydro-3-deoxy-D-gluconate	C6H10O6	178.048	3504	55-91-4	-1	C6H9O6	-222.2	1.5
CPD0145	C00208	malt	Maltose	C12H22O11	342.116	3508	69-79-4	0	C12H22O11	-375.5	8.5
CPD0146	C00212	adn	Adenosine	C10H13N5O4	267.097	3512	58-61-7	0	C10H13N5O4	-45.4	8.7
CPD0147	C00213	sarcs	Sarcosine	C3H7NO2	89.0477	3513	107-97-1	0	C3H7NO2	-79	2.5
CPD0148	C00214	thymd	Thymidine	C10H14N2O5	242.09	3514	50-89-5	0	C10H14N2O5	-144.8	5.1
CPD0149	C16221		(2E)-Octadecenoyl-[acp]	C29H54N2O8PRS		47205529		-1	C29H53N2O8PRS
CPD0150	C00217	glu-D	D-Glutamate	C5H9NO4	147.053	3517	6893-26-1	-1	C5H8NO4	-164.2	1
CPD0151	C00291	ni2	Nickel	Ni	57.9353	3585	7440-02-0	2	Ni
CPD0152	C00222	msa	3-Oxopropanoate	C3H4O3	88.016	3522		-1	C3H3O3	-111.88	0.22
CPD0153	C00224	aps	Adenylylsulfate	C10H14N5O10PS	427.02	3524	485-84-7	-2	C10H12N5O10PS	-368.2	8.9
CPD0154	C00249	hdca	Hexadecanoicacid	C16H32O2	256.24	3548	57-10-3	-1	C16H31O2	-64.07	2.47801
CPD0155	C00227	actp	Acetylphosphate	C2H5O5P	139.988	3527		-2	C2H3O5P	-301.4	0.8
CPD0156	C00229	ACP	Acyl-carrierprotein	C11H21N2O7PRS		3528		-1	C11H20N2O7PRS
CPD0157	C00231	xu5p-D	D-Xylulose5-phosphate	C5H11O8P	230.019	3530	99-50-3	-2	C5H9O8P	-392.4	1.5
CPD0158	C00232	sucsal	Succinatesemialdehyde	C4H6O3	102.032	3531	692-29-5	-1	C4H5O3	-110.2	0.7
CPD0159	C00234	10fthf	10-Formyltetrahydrofolate	C20H23N7O7	473.166	3533	2800-34-2	-2	C20H21N7O7	-144.3	9.3
CPD0160	C00235	dmpp	Dimethylallyldiphosphate	C5H12O7P2	246.006	3534	358-72-5	-3	C5H9O7P2	-438.3	1.6
CPD0161	C00236	13dpg	3-Phospho-D-glyceroylphosphate	C3H8O10P2	265.959	3535	38168-82-0	-4	C3H4O10P2	-585.8	1
CPD0162	C00242	gua	Guanine	C5H5N5O	151.049	3541	73-40-5	0	C5H5N5O	28.3	7.3
CPD0163	C00248	lpam	Lipoamide	C8H15NOS2	205.06	3547	940-69-2	0	C8H15NOS2	-21.54	1.63
CPD0164	C00250	pydx	Pyridoxal	C8H9NO3	167.058	3549	66-72-8	0	C8H9NO3	-59.8	4.8
CPD0165	C00251	chor	Chorismate	C10H10O6	226.048	3550	617-12-9	-2	C10H8O6	-170.3	3.9
CPD0166	C00253	nac	Nicotinate	C6H5NO2	123.032	3552	59-67-6	-1	C6H4NO2	-38.4	3.8
CPD0167	C00254	pphn	Prephenate	C10H10O6	226.048	3553	126-49-8	-2	C10H8O6	-187.7	3.4
CPD0168	C00255	ribflv	Riboflavin	C17H20N4O6	376.138	3554	83-88-5	0	C17H20N4O6	-124.4	8.2
CPD0169	C00256	lac-D	(R)-Lactate	C3H6O3	90.0317	3555	10326-41-7	-1	C3H5O3	-123.1	0.7
CPD0170	C00257	glcn	D-Gluconicacid	C6H12O7	196.058	3556	526-95-4	-1	C6H11O7	-268.1	2.4
CPD0171	C00262	hxan	Hypoxanthine	C5H4N4O	136.038	3560	68-94-0	0	C5H4N4O	22.7	7.2
CPD0172	C00263	hom-L	L-Homoserine	C4H9NO3	119.058	3561	672-15-1	0	C4H9NO3	-122.5	0.9
CPD0173	C00458	dctp	dCTP	C9H16N3O13P3	466.99	3742	2056-98-6	-4	C9H12N3O13P3	-721	5.3
CPD0174	C00266	gcald	Glycolaldehyde	C2H4O2	60.0211	3564	141-46-8	0	C2H4O2	-70.2	0.6
CPD0175	C17558		di-trans,poly-cis-Undecaprenol	C55H90O	766.699			0	C55H90O	262.22	11.1348
CPD0176	C00269	cdpdag_EC	CDP-diacylglycerol	C14H19N3O15P2R2	239.102	3567		-2	C14H17N3O15P2R2	-649.4	7.9
CPD0177	C00275	man6p	D-Mannose6-phosphate	C6H13O9P	260.03	3572	17528-72-2	-2	C6H11O9P	-429.6	4.2
CPD0178	C00279	e4p	D-Erythrose4-phosphate	C4H9O7P	200.009	3574	585-18-2	-2	C4H7O7P	-354.6	1.3
CPD0179	C00283	h2s	Hydrogensulfide	H2S	33.9877	3578	7783-06-4	0	H2S	-6.7	1.5
CPD0180	C00286	dgtp	dGTP	C10H16N5O13P3	506.996	3581	2564-35-4	-4	C10H12N5O13P3	-673.8	7.7
CPD0181	C00288	hco3	HCO3-	H2CO3	60.9926	3583		-1	CHO3	-140.3	1.5
CPD0182	C00294	ins	Inosine	C10H12N4O5	268.081	3588	58-63-9	0	C10H12N4O5	-100.6	7.9
CPD0183	C00295	orot	Orotate	C5H4N2O4	156.017	3589	65-86-1	-1	C5H3N2O4	-142.5	4.5
CPD0184	C00299	uri	Uridine	C9H12N2O6	244.07	3593	58-96-8	0	C9H12N2O6	-184.7	5.4
CPD0185	C00300	creat	Creatine	C4H9N3O2	131.07	3594	57-00-1	0	C4H9N3O2	-64.69	3.95308
CPD0186	C00305	mg2	Magnesium	Mg	23.985	3599	7439-95-4	2	Mg
CPD0187	C00309	rbl-D	D-Ribulose	C5H10O5	150.053	3603	488-84-6	0	C5H10O5	-180.95	1.22
CPD0188	C00310	xylu-D	D-Xylulose	C5H10O5	150.053	3604	551-84-8	0	C5H10O5	-180.2	3.4
CPD0189	C00311	icit	Isocitrate	C6H8O7	192.027	3605	320-77-4	-3	C6H5O7	-279	1.3
CPD0190	C00325	gdpfuc	GDP-L-fucose	C16H25N5O15P2	589.082	3619	13408-62-3	-2	C16H23N5O15P2	-635.3	10.5
CPD0191	C00327	citr-L	L-Citrulline	C6H13N3O3	175.096	3621	372-75-8	0	C6H13N3O3	-124.1	2.9
CPD0192	C00328	Lkynr	L-Kynurenine	C10H12N2O3	208.085	3622	2922-83-0	0	C10H10N2O3	-68.65	2.2682
CPD0193	C00330	dgsn	Deoxyguanosine	C10H13N5O4	267.097	3624	961-07-9	0	C10H13N5O4	-55.1	7.7
CPD0194	C00332	aacoa	Acetoacetyl-CoA	C25H40N7O18P3S	851.136	3626	1420-36-6	-4	C25H36N7O18P3S	-811.3	10.2
CPD0195	C00337	dhor-S	(S)-Dihydroorotate	C5H6N2O4	158.033	3630	5988-19-2	-1	C5H5N2O4	-151.5	4.2
CPD0196	C00341	grdp	Geranyldiphosphate	C10H20O7P2	314.068	3634		-3	C10H17O7P2	-409.8	2.9
CPD0197	C00342	trdrd	Thioredoxin	C10H14N4O4S2R4		3635	52500-60-4	0	C10H14N4O4S2R4
CPD0198	C00343	trdox	Thioredoxindisulfide	C10H12N4O4S2R4		3636		0	C10H12N4O4S2R4
CPD0199	C00344	pg_EC	Phosphatidylglycerol	C8H13O10PR2		3637		-1	C8H12O10PR2	-424.3	6
CPD0200	C00345	6pgc	6-Phospho-D-gluconate	C6H13O10P	276.025	3638		-3	C6H10O10P	-480	2.2
CPD0201	C00081	itp	ITP	C10H15N4O14P3	507.98	3381	132-06-9	-4	C10H11N4O14P3	-728.8	7.9
CPD0202	C00349	2mop	2-Methyl-3-oxopropanoate	C4H6O3	102.032	3642		-1	C4H5O3	-112.07	0.27
CPD0203	C00350	pe_EC	Phosphatidylethanolamine	C7H12NO8PR2		3643		0	C7H12NO8PR2	-352.9	6
CPD0204	C00352	gam6p	D-Glucosamine6-phosphate	C6H14NO8P	259.046	3645	3616-42-0	-1	C6H13NO8P	-394.5	4.2
CPD0205	C00353	ggdp	Geranylgeranyldiphosphate	C20H36O7P2	450.194	3646	6699-20-3	-2	C20H34O7P2	-354.91	2.03
CPD0206	C00354	fdp	D-Fructose1,6-bisphosphate	C6H14O12P2	339.996	3647	488-69-7	-4	C6H10O12P2	-642.3	3.7
CPD0207	C00356	hmgcoa	(S)-3-Hydroxy-3-methylglutaryl-CoA	C27H44N7O20P3S	911.158	3649	1553-55-5	-4	C27H40N7O20P3S	-900.07	3.61
CPD0208	C00357	acgam6p	N-Acetyl-D-glucosamine6-phosphate	C8H16NO9P	301.056	3650		-2	C8H14NO9P	-424.2	4.5
CPD0209	C00363	dtdp	dTDP	C10H16N2O11P2	402.023	3654	491-97-4	-3	C10H13N2O11P2	-564.8	5.1
CPD0210	C00364	dtmp	dTMP	C10H15N2O8P	322.057	3655	365-07-1	-2	C10H13N2O8P	-356.7	5.1
CPD0211	C00365	dump	dUMP	C9H13N2O8P	308.041	3656	964-26-1	-2	C9H11N2O8P	-356.6	5.1
CPD0212	C00369		Starch	(C12H20O10)n	168.028	3659	9005-25-8	0	(C12H20O10)n
CPD0213	C00380	csn	Cytosine	C4H5N3O	111.043	3670	71-30-7	0	C4H5N3O	-9.5	4
CPD0214	C00385	xan	Xanthine	C5H4N4O2	152.033	3675	69-89-6	0	C5H4N4O2	-27.3	7.7
CPD0215	C00390	qh2	Ubiquinol	C49H76O4	302.043	3680	56275-39-9	0	C49H76O4	124.7	13.2
CPD0216	C00395		Penicillin	C9H11N2O4SR	605.077	3685	9001-32-5	-1	C9H10N2O4RS
CPD0217	C00399	q10	Ubiquinone	C49H74O4	160.1	3689	1339-63-5	0	C49H74O4	146.2	13.1
CPD0218	C00104	idp	IDP	C10H14N4O11P2	428.013	3404	86-04-4	-3	C10H11N4O11P2	-520.6	7.8
CPD0219	C00407	ile-L	L-Isoleucine	C6H13NO2	131.095	3697	73-32-5	0	C6H13NO2	-84.8	1.2
CPD0220	C00409	ch4s	Methanethiol	CH4S	48.0034	3699	74-93-1	0	CH4S	-4.394	1.29055
CPD0221	C00415	dhf	Dihydrofolate	C19H21N7O6	443.155	3705	4033-27-6	-2	C19H19N7O6	-109.4	8.7
CPD0222	C00416	pa_EC	Phosphatidate	C5H7O8PR2		3706		-2	C5H5O8PR2	-369.8	5.4
CPD0223	C00424	lald-L	(S)-Lactaldehyde	C3H6O2	74.0368	3714	3913-64-2	0	C3H6O2	-70.3	0.8
CPD0224	C00429	56dura	5,6-Dihydrouracil	C4H6N2O2	114.043	3718	504-07-4	0	C4H6N2O2	-70.08	2.96756
CPD0225	C00430	5aop	5-Aminolevulinate	C5H9NO3	131.058	3719	106-60-5	0	C5H9NO3	-112.8	1
CPD0226	C00433		2,5-Dioxopentanoate	C5H6O4	130.027	3722	660-88-8	-1	C5H5O4	-136.2	0.37
CPD0227	C00437	acorn	N-Acetylornithine	C7H14N2O3	174.1	3726	6205-08-9	0	C7H14N2O3	-115.5	2.1
CPD0228	C00438	cbasp	N-Carbamoyl-L-aspartate	C5H8N2O5	176.043	3727		-2	C5H6N2O5	-204.2	2.8
CPD0229	C00439	forglu	N-Formimino-L-glutamate	C6H10N2O4	174.064	3728		-1	C6H9N2O4	-157.18	1.48
CPD0230	C00440	5mthf	5-Methyltetrahydrofolate	C20H25N7O6	459.187	3729	134-35-0	-1	C20H24N7O6	-101.4	8.2
CPD0231	C00441	aspsa	L-Aspartate4-semialdehyde	C4H7NO3	117.043	3730		0	C4H7NO3	-113.1	0.9
CPD0232	C00445	methf	5,10-Methenyltetrahydrofolate	C20H22N7O6	456.163	3733		-1	C20H20N7O6	-96.6	9
CPD0233	C00448	frdp	trans,trans-Farnesyldiphosphate	C15H28O7P2	382.131	3736	372-97-4	-3	C15H25O7P2	-381.4	4.4
CPD0234	C00449	saccrp-L	N6-(L-1,3-Dicarboxypropyl)-L-lysine	C11H20N2O6	276.132	3737	997-68-2	-1	C11H19N2O6	-216.88	1.8513
CPD0235	C00455	nmn	NicotinamideD-ribonucleotide	C11H15N2O8P	334.057	3741	1094-61-7	-1	C11H14N2O8P	-336.8	5.5
CPD0236	C00459	dttp	dTTP	C10H17N2O14P3	481.989	3743	2056-98-6	-4	C10H13N2O14P3	-772.9	5.1
CPD0237	C00526	duri	Deoxyuridine	C9H12N2O5	228.075	3809	951-78-0	0	C9H12N2O5	-144.7	5.1
CPD0238	C00463	indole	Indole	C8H7N	117.058	3747	120-72-9	0	C8H7N	53.5	4.2
CPD0239	C00474	rbt	Ribitol	C5H12O5	152.069	3757	488-81-3	0	C5H12O5	-189.02	1.59802
CPD0240	C00475	cytd	Cytidine	C9H13N3O5	243.085	3758	65-46-3	0	C9H13N3O5	-132.8	5.5
CPD0241	C00488	frmd	Formamide	CH3NO	45.0215	3771	75-12-7	0	CH3NO	-28.36	0.37
CPD0242	C00493	skm	Shikimate	C7H10O5	174.053	3776	138-59-0	-1	C7H9O5	-172	2.7
CPD0243	C00498	adpglc	ADP-glucose	C16H25N5O15P2	589.082	3781		-2	C16H23N5O15P2	-621.8	11.2
CPD0244	C00501		CDP-glucose	C15H25N3O16P2	565.071	3784	114-25-0	-2	C15H23N3O16P2	-710.16	3.14
CPD0245	C00514	mana	D-Mannonate	C6H12O7	196.058	3797		-1	C6H11O7	-268.1	2.4
CPD0246	C00522	pant-R	(R)-Pantoate	C6H12O4	148.074	3805	470-29-1	-1	C6H11O4	-159.1	1.4
CPD0247	C00536		Triphosphate	P3H5O10	257.91	3818	58-22-0	-4	HO10P3
CPD0248	C00546	mthgxl	Methylglyoxal	C3H4O2	72.0211	3827	78-98-8	0	C3H4O2	-59.8	0.9
CPD0249	C00552		meso-Tartaricacid	C4H6O6	150.016	3833	147-73-9	-2	C4H4O6	-239.04	0.45
CPD0250	C00568	4abz	4-Aminobenzoate	C7H7NO2	137.048	3847	150-13-0	-1	C7H6NO2	-48.7	2.7
CPD0251	C00576	betald	Betainealdehyde	C5H12NO	102.092	3855	60-92-4	1	C5H12NO	21.7	5.9
CPD0252	C00579	dhlam	Dihydrolipoamide	C8H17NOS2	207.075	3858	3884-47-7	0	C8H17NOS2	-27.35	1.48
CPD0253	C00582	phaccoa	Phenylacetyl-CoA	C29H42N7O17P3S	885.157	3861	352-97-6	-4	C29H38N7O17P3S	-747.5	10.3
CPD0254	C00588	cholp	Cholinephosphate	C5H15NO4P	184.074	3867	107-73-3	0	C5H14NO4P	-200.31	1.97
CPD0255	C00603	urdglyc	(-)-Ureidoglycolate	C3H6N2O4	134.033	3878	122-78-1	-1	C3H5N2O4	-164.1	2.8
CPD0256	C05512	din	Deoxyinosine	C10H12N4O4	252.086	7859	890-38-0	0	C10H12N4O4	-60.7	7.7
CPD0257	C01180		4-Methylthio-2-oxobutanoicacid	C5H8O3S	148.019	4407	583-92-6	-1	C5H7O3S	-100.68	0.82
CPD0258	C00620		alpha-D-Ribose1-phosphate	C5H11O8P	230.019	3894		-2	C5H9O8P	-394.12	1.32
CPD0259	C00624	acglu	N-Acetyl-L-glutamate	C7H11NO5	189.064	3897	1188-37-0	-2	C7H9NO5	-193.9	2.1
CPD0260	C00631	2pg	2-Phospho-D-glycerate	C3H7O7P	185.993	3904		-3	C3H4O7P	-371.1	0.8
CPD0261	C00636		D-Mannose1-phosphate	C6H13O9P	260.03	3909	25322-46-7	-2	C6H11O9P	-430.78	1.51
CPD0262	C00640	3hacoa	(3S)-3-Hydroxyacyl-CoA	C24H39N7O18P3SR	354.241	3913	551-11-1	-4	C24H35N7O18P3SR
CPD0263	C00641	12dgr140	1,2-Diacyl-sn-glycerol	C5H6O5R2		3914		0	C5H6O5R2	-157.9	5.4
CPD0264	C00647	pyam5p	Pyridoxaminephosphate	C8H13N2O5P	248.056	3919	529-96-4	-1	C8H12N2O5P	-244.5	4.8
CPD0265	C00655	xmp	Xanthosine5'-phosphate	C10H13N4O9P	364.042	3925	523-98-8	-2	C10H11N4O9P	-362.5	8
CPD0266	C00658		trans-2,3-Dehydroacyl-CoA	C24H37N7O17P3SR		3927		-4	C24H33N7O17P3SR
CPD0267	C00666	26dap-LL	LL-2,6-Diaminoheptanedioate	C7H14N2O4	190.095	3935	591-59-3	0	C7H14N2O4	-163.7	1.6
CPD0268	C00447	s17bp	Sedoheptulose1,7-bisphosphate	C7H16O13P2	370.007	3735	815-91-8	-4	C7H12O13P2	-678.84	0.89
CPD0269	C00669	glucys	gamma-L-Glutamyl-L-cysteine	C8H14N2O5S	250.062	3938	636-58-8	-1	C8H13N2O5S	-190.5	2.9
CPD0270	C00670	g3pc	sn-glycero-3-Phosphocholine	C8H21NO6P	258.111	3939		0	C8H21NO6P	-254.2	6.1
CPD0271	C00671	3mop	(S)-3-Methyl-2-oxopentanoicacid	C6H10O3	130.063	3940		-1	C6H9O3	-109.4	1.1
CPD0272	C00672	2dr1p	2-Deoxy-D-ribose1-phosphate	C5H11O7P	214.024	3941	17210-42-3	-2	C5H9O7P	-352.9	3.3
CPD0273	C00673	2dr5p	2-Deoxy-D-ribose5-phosphate	C5H11O7P	214.024	3942		-2	C5H9O7P	-352.9	3.3
CPD0274	C00679	5dh4dglc	5-Dehydro-4-deoxy-D-glucarate	C6H8O7	192.027	3948	846-46-8	-2	C6H6O7	-263.1	1.5
CPD0275	C00680	26dap-M	meso-2,6-Diaminoheptanedioate	C7H14N2O4	190.095	3949		0	C7H14N2O4	-163.7	1.6
CPD0276	C00681	1tdecg3p	1-Acyl-sn-glycerol3-phosphate	C4H8O7PR		3950		-2	C4H6O7PR	-348.8	3
CPD0277	C00683	mmcoa-S	(2S)-Methylmalonyl-CoA	C25H40N7O19P3S	867.131	3952		-5	C25H35N7O19P3S	-862.7	10.1
CPD0278	C01127	4h2oglt	4-Hydroxy-2-oxoglutarate	C5H6O6	162.016	4358		-2	C5H4O6	-226.94	0.4
CPD0279	C00688	dtdp4d6dm	dTDP-4-dehydro-6-deoxy-L-mannose	C16H24N2O15P2	546.065	3957		-2	C16H22N2O15P2	-678.3	8.2
CPD0280	C00689	tre6p	alpha,alpha'-Trehalose6-phosphate	C12H23O14P	422.082	3958	4484-88-2	-2	C12H21O14P	-587.4	8.4
CPD0281	C00691	2ins	2,4,6/3,5-Pentahydroxycyclohexanone	C6H10O6	178.048	3959	488-64-2	0	C6H10O6	-213.4	1.28
CPD0282	C00692	uamag	UDP-N-acetylmuramoyl-L-alanyl-D-glutamate	C28H43N5O23P2	879.182	3960		-4	C28H39N5O23P2	-956.8	11.1
CPD0283	C00693		trans-2,3-Dehydroacyl-[acyl-carrierprotein]	C3H2OSR2		3961		-1	C14H23N2O8PRS
CPD0284	C00718		Glycogen	(C6H10O5)n	105.043	3984	9005-82-7	0	C30H52O26	-852.2	1.54
CPD0285	C00719	glyb	Betaine	C5H11NO2	117.079	3985	107-43-7	0	C5H11NO2	-31.1	5.9
CPD0286	C00726		Nitrile	CNR	206.043	3991	62-46-4	0	CNR
CPD0287	C00760		Cellulose	(C6H10O5)n	202.027	4022	9004-34-6	0	(C6H10O5)n
CPD0288	C00763	pro-D	D-Proline	C5H9NO2	115.063	4025	344-25-2	0	C5H9NO2	-62.54	1.88794
CPD0289	C00785	urcan	Urocanate	C6H6N2O2	138.043	4043	104-98-3	-1	C6H5N2O2	-26.85	1.3
CPD0290	C00787	trnatyr	tRNA(Tyr)	C15H21N5O10PR(C5H8O6PR)n	286.084	4045	158112-50-6	0	R
CPD0291	C00794	sbt-D	D-Sorbitol	C6H14O6	182.079	4052	50-70-4	0	C6H14O6	-224.8	2.7
CPD0292	C00811	T4hcinnm	4-Coumarate	C9H8O3	164.047	4069	7400-08-0501-98-4	-1	C9H7O3	-71.75	2.2001
CPD0293	C00817	altrn	D-Altronate	C6H12O7	196.058	4075	9001-12-1	-1	C6H11O7	-268.1	2.4
CPD0294	C01801	drib	Deoxyribose	C5H10O4	134.058	4927	533-67-5	0	C5H10O4	-141.78	1.2
CPD0295	C00826		L-Arogenate	C10H13NO5	227.079	4084	53078-86-7	-1	C10H12NO5	-161.4	1.32
CPD0296	C00831	ptth	Pantetheine	C11H22N2O4S	278.13	4089	496-65-1	0	C11H22N2O4S	-135.144	3.15935
CPD0297	C00842	dtdpglu	dTDP-glucose	C16H26N2O16P2	564.076	4099	2196-62-5	-2	C16H24N2O16P2	-721.2	8.4
CPD0298	C00846	3oxoadp	3-Oxoadipate	C6H8O5	160.037	4103	689-31-6	-2	C6H6O5	-189.74	0.777338
CPD0299	C05774	cbi	Cobinamide	C48H72CoN11O8	989.49	8069		0	C48H72CoN11O8
CPD0300	C00857	dnad	Deamino-NAD	C21H27N6O15P2	665.101	4114		-2	C21H24N6O15P2	-571.6	12.1
CPD0301	C00860	histd	L-Histidinol	C6H11N3O	141.09	4117	545-97-1	1	C6H12N3O	0.9	4.4
CPD0302	C00864	pnto-R	Pantothenate	C9H17NO5	219.111	4121	79-83-4	-1	C9H16NO5	-188.3	2.4
CPD0303	C00882	dpcoa	Dephospho-CoA	C21H35N7O13P2S	687.149	4138	3633-59-8	-2	C21H33N7O13P2S	-539	9.9
CPD0304	C00886	alatrna	L-Alanyl-tRNA	C13H22NO11PR2(C5H8O6PR)n	226.048	4142	22642-82-6	1	C3H6NOR
CPD0305	C11945		trans-2-Methyl-5-isopropylhexa-2,5-dienoyl-CoA	C31H50N7O17P3S	917.22	14106		-4	C31H46N7O17P3S	-736.91	7.39919
CPD0306	C00898	tartr-L	(R,R)-Tartaricacid	C4H6O6	150.016	4154	87-69-4	-2	C4H4O6	-238.9	1.2
CPD0307	C00900		2-Acetolactate	C5H8O4	132.042	4156	22737-96-8	-1	C5H7O4	-153.18	0.44
CPD0308	C00905	fruur	D-Fructuronate	C6H10O7	194.043	4160	104-55-2	-1	C6H9O7	-261.9	3.7
CPD0309	C00921	dhpt	Dihydropteroate	C14H14N6O3	314.113	4175	6477-52-7	-1	C14H13N6O3	-2.2	8
CPD0310	C00931	ppbng	Porphobilinogen	C10H14N2O4	226.095	4184	487-90-1	-1	C10H13N2O4	-118.3	3.9
CPD0311	C00944	3dhq	3-Dehydroquinate	C7H10O6	190.048	4196	7665-99-8	-1	C7H9O6	-215.1	2.6
CPD0312	C00966	2dhp	2-Dehydropantoate	C6H10O4	146.058	4217	7296-64-2	-1	C6H9O4	-148.7	1.4
CPD0313	C00979	acser	O-Acetyl-L-serine	C5H9NO4	147.053	4228	5147-00-2	0	C5H9NO4	-161.6	1.5
CPD0314	C00988	2pglyc	2-Phosphoglycolate	C2H5O6P	155.982	4234	109-76-2	-3	C2H2O6P	-334.8	0.6
CPD0315	C00993	alaala	D-Alanyl-D-alanine	C6H12N2O3	160.085	4239	923-16-0	0	C6H12N2O3	-118.9	2.2
CPD0316	C01005	pser-L	O-Phospho-L-serine	C3H8NO6P	185.009	4251	407-41-0	-2	C3H6NO6P	-336	0.9
CPD0317	C01010	allphn	Urea-1-carboxylate	C2H4N2O3	104.022	4255	625-78-5	-1	C2H3N2O3	-127.56	0.95
CPD0318	C01024	hmbil	Hydroxymethylbilane	C40H46N4O17	854.286	4269	71861-60-4	-8	C40H38N4O17	-478.7	17.9
CPD0319	C01031	Sfglutth	S-Formylglutathione	C11H17N3O7S	335.079	4274	50409-81-9	-1	C11H16N3O7S	-253.5	4.7
CPD0320	C01043		N-Carbamoylsarcosine	C4H8N2O3	132.054	4285	1128-23-0	-1	C4H7N2O3	-115.69	2.79849
CPD0321	C01045	Nforglu	N-Formyl-L-glutamate	C6H9NO5	175.048	4287	19427-28-2	-2	C6H7NO5	-192.08	0.72
CPD0322	C01050	uamr	UDP-N-acetylmuramate	C20H31N3O19P2	679.103	4292	3081-61-6	-3	C20H28N3O19P2	-818.7	9.2
CPD0323	C01051	uppg3	UroporphyrinogenIII	C40H44N4O16	836.275	4293	1976-85-8	-8	C40H36N4O16
CPD0324	C01077	achms	O-Acetyl-L-homoserine	C6H11NO4	161.069	4315	7540-67-2	0	C6H11NO4	-151.69	1.21011
CPD0325	C01079	pppg9	ProtoporphyrinogenIX	C34H40N4O4	568.305	4317	7412-77-3	-2	C34H38N4O4
CPD0326	C01081	thmmp	Thiaminmonophosphate	C12H18N4O4PS	345.079	4319		-1	C12H17N4O4PS	-157.9	7.2
CPD0327	C01083	tre	alpha,alpha-Trehalose	C12H22O11	342.116	4320	99-20-7	0	C12H22O11	-375.5	8.5
CPD0328	C01086		(3R)-3-Hydroxyacyl-CoA	C24H39N7O18P3SR		4321		-4	C24H35N7O18P3SR
CPD0329	C01089	bhb	(R)-3-Hydroxybutanoate	C4H8O3	104.047	4324	625-72-9	-1	C4H7O3	-121.55	0.27
CPD0330	C01094		D-Fructose1-phosphate	C6H13O9P	260.03	4329	15978-08-2	-2	C6H11O9P	-431.67	1.31
CPD0331	C01099	fc1p	L-Fuculose1-phosphate	C6H13O8P	244.035	4333		-2	C6H11O8P	-393.4	4.1
CPD0332	C01100	hisp	L-Histidinolphosphate	C6H12N3O4P	221.056	4334	25679-93-0	-1	C6H11N3O4P	-214.9	3.2
CPD0333	C01102	phom	O-Phospho-L-homoserine	C4H10NO6P	199.025	4336	2922-69-2	-2	C4H8NO6P	-334.4	1
CPD0334	C01103	orot5p	Orotidine5'-phosphate	C10H13N2O11P	368.026	4337	2149-82-8	-3	C10H10N2O11P	-477.7	5.4
CPD0335	C01112	ara5p	D-Arabinose5-phosphate	C5H11O8P	230.019	4344	13137-52-5	-2	C5H9O8P	-390.9	1.8
CPD0336	C01118	suchms	O-Succinyl-L-homoserine	C8H13NO6	219.074	4349	1492-23-5	-1	C8H12NO6	-236.2	1.8
CPD0337	C01134	pan4p	Pantetheine4'-phosphate	C11H23N2O7PS	358.096	4365	14215-68-01811-31-0	-2	C11H21N2O7PS	-346.8	4.4
CPD0338	C01142	36dahx	(3S)-3,6-Diaminohexanoate	C6H14N2O2	146.106	4373		1	C6H15N2O2	-84.04	0.56
CPD0339	C01144	3hbcoa	(S)-3-Hydroxybutanoyl-CoA	C25H42N7O18P3S	853.152	4375		-4	C25H38N7O18P3S	-819.3	10.2
CPD0340	C01165	glu5sa	L-Glutamate5-semialdehyde	C5H9NO3	131.058	4392	434-16-2	0	C5H9NO3	-111.4	1
CPD0341	C01177	mi1p-D	Inositol1-phosphate	C6H13O9P	260.03	4404	68-96-2	-2	C6H11O9P	-432.6	4
CPD0342	C01179	34hpp	3-(4-Hydroxyphenyl)pyruvate	C9H8O4	180.042	4406	156-39-8	-1	C9H7O4	-114.9	2.6
CPD0343	C01182	rb15bp	D-Ribulose1,5-bisphosphate	C5H12O11P2	309.986	4409	24218-00-6	-4	C5H8O11P2	-606	1.13402
CPD0344	C01185	nicrnt	NicotinateD-ribonucleotide	C11H15NO9P	336.048	4411		-2	C11H12NO9P	-379.4	5.4
CPD0345	C01187	kdo	3-Deoxy-D-manno-octulosonate	C8H14O8	238.069	4413		-1	C8H13O8	-292.3	2.6
CPD0346	C01188	3hmp	3-Hydroxy-2-methylpropanoate	C4H8O3	104.047	4414	2068-83-9	-1	C4H7O3	-121.55	0.27
CPD0347	C01190		Glucosylceramide	C25H46NO8R	386.355	4416	80-99-9	0	C25H46NO8R
CPD0348	C01209	malACP	Malonyl-[acyl-carrierprotein]	C14H22N2O10PRS	198.053	4431	495-78-3	-1	C14H22N2O10PRS
CPD0349	C01212	uama	UDP-N-acetylmuramoyl-L-alanine	C23H36N4O20P2	750.14	4434		-3	C23H33N4O20P2	-849.7	10
CPD0350	C01216	2dh3dgal	2-Dehydro-3-deoxy-D-galactonate	C6H10O6	178.048	4438		-1	C6H9O6	-219.7	1.6
CPD0351	C01222	gdpddman	GDP-4-dehydro-6-deoxy-D-mannose	C16H23N5O15P2	587.067	4444	33014-54-9	-2	C16H21N5O15P2	-628.6	10.2
CPD0352	C01236	6pgl	D-Glucono-1,5-lactone6-phosphate	C6H11O9P	258.014	4457	22059-21-8	-2	C6H9O9P	-427.5	3.5
CPD0353	C11947		3-Hydroxy-2,6-dimethyl-5-methylene-heptanoyl-CoA	C31H52N7O18P3S	935.23	14108		-4	C31H48N7O18P3S	-795.2	7.33905
CPD0354	C01241		Phosphatidyl-N-methylethanolamine	C8H14NO8PR2		4462		0	C8H14NO8PR2
CPD0355	C01250	acg5sa	N-Acetyl-L-glutamate5-semialdehyde	C7H11NO4	173.069	4470	85166-31-0	-1	C7H10NO4	-141.1	2.1
CPD0356	C01251	hcit	(R)-2-Hydroxybutane-1,2,4-tricarboxylate	C7H10O7	206.043	4471		-3	C7H7O7	-278.82	1.06761
CPD0357	C01267	imacp	3-(Imidazol-4-yl)-2-oxopropylphosphate	C6H9N2O5P	220.025	4486	2068-02-2	-2	C6H7N2O5P	-242.1	3.2
CPD0358	C01268	5apru	5-Amino-6-(5'-phosphoribosylamino)uracil	C9H15N4O9P	354.058	4487		-2	C9H13N4O9P	-393.5	6.2
CPD0359	C01269	3psme	5-O-(1-Carboxyvinyl)-3-phosphoshikimate	C10H13O10P	324.025	4488		-4	C10H9O10P	-427.4	3.4
CPD0360	C01271	3haACP	(3R)-3-Hydroxyacyl-[acyl-carrierprotein]	C3H4O2SR2	153.043	4490		-1	C15H27N2O9PRS
CPD0361	C01278	2c25dho	2-Carboxy-2,5-dihydro-5-oxofuran-2-acetate	C7H6O6	186.016	4497	99451-79-3	-2	C7H4O6	-213.04	2.23943
CPD0362	C01279	4ahmmp	4-Amino-5-hydroxymethyl-2-methylpyrimidine	C6H9N3O	139.075	4498	73-67-6	0	C6H9N3O	7.6	4.9
CPD0363	C01286	2dh3dgal6p	2-Dehydro-3-deoxy-D-galactonate6-phosphate	C6H11O9P	258.014	4505		-3	C6H8O9P	-431.6	1.5
CPD0364	C01300	2ahhmp	2-Amino-4-hydroxy-6-hydroxymethyl-7,8-dihydropteridine	C7H9N5O2	195.076	4518		0	C7H9N5O2	-3.11	2.82
CPD0365	C01302	2cpr5p	1-(2-Carboxyphenylamino)-1-deoxy-D-ribulose5-phosphate	C12H16NO9P	349.056	4520		-3	C12H13NO9P	-391.6	3.3
CPD0366	C01304	25dhpp	2,5-Diamino-6-(5'-phosphoribosylamino)-4-pyrimidineone	C9H16N5O8P	353.074	4522		-1	C9H15N5O8P	-338.54	2.1
CPD0367	C11946		cis-2-Methyl-5-isopropylhexa-2,5-dienoyl-CoA	C31H50N7O17P3S	917.22	14107		-4	C31H46N7O17P3S	-736.91	7.39919
CPD0368	C01352	fadh2	FADH2	C27H35N9O15P2	787.173	4556	80809-81-0	-2	C27H33N9O15P2	-536.5	14.6
CPD0369	C00238	k	Potassium	K	38.9637	3537	7440-09-7	1	K
CPD0370	C01419	cgly	Cys-Gly	C5H10N2O3S	178.041	4606	19246-18-5	0	C5H10N2O3S	-114.1	2.7
CPD0371	C01528	seln	Selenide	H2Se	81.9322	4690	531-44-2	-1	HSe
CPD0372	C01586	bgly	Hippurate	C9H9NO3	179.058	4741	495-69-2	-1	C9H8NO3	-83.63	2.09612
CPD0373	C01635	trnaala	tRNA(Ala)	C10H17O10PR2(C5H8O6PR)n	158.167	4784	112-30-1	0	C10H17O10PR2(C5H8O6PR)n
CPD0374	C01636	trnaarg	tRNA(Arg)	C15H21N5O10PR(C5H8O6PR)n		4785		0	C15H21N5O10PR(C5H8O6PR)n
CPD0375	C01638	trnaasp	tRNA(Asp)	C10H17O10PR2(C5H8O6PR)n		4787		0	C10H17O10PR2(C5H8O6PR)n
CPD0376	C01639	trnacys	tRNA(Cys)	C15H21N5O10PR(C5H8O6PR)n		4788		0	C15H21N5O10PR(C5H8O6PR)n
CPD0377	C01641	trnaglu	tRNA(Glu)	C15H21N5O10PR(C5H8O6PR)n		4790		0	C15H21N5O10PR(C5H8O6PR)n
CPD0378	C01642	trnagly	tRNA(Gly)	C10H17O10PR2(C5H8O6PR)n		4791		0	C10H17O10PR2(C5H8O6PR)n
CPD0379	C01643	trnahis	tRNA(His)	C10H17O10PR2(C5H8O6PR)n		4792		0	C10H17O10PR2(C5H8O6PR)n
CPD0380	C01644	trnaile	tRNA(Ile)	C15H21N5O10PR(C5H8O6PR)n		4793		0	C15H21N5O10PR(C5H8O6PR)n
CPD0381	C01645	trnaleu	tRNA(Leu)	C15H21N5O10PR(C5H8O6PR)n		4794		0	C15H21N5O10PR(C5H8O6PR)n
CPD0382	C01646	trnalys	tRNA(Lys)	C10H17O10PR2(C5H8O6PR)n		4795		0	C10H17O10PR2(C5H8O6PR)n
CPD0383	C01647	trnamet	tRNA(Met)	C15H21N5O10PR(C5H8O6PR)n		4796		0	C15H21N5O10PR(C5H8O6PR)n
CPD0384	C01648	trnaphe	tRNA(Phe)	C10H17O10PR2(C5H8O6PR)n		4797		0	C10H17O10PR2(C5H8O6PR)n
CPD0385	C01649	trnapro	tRNA(Pro)	C10H17O10PR2(C5H8O6PR)n		4798		0	C10H17O10PR2(C5H8O6PR)n
CPD0386	C01650	trnaser	tRNA(Ser)	C10H17O10PR2(C5H8O6PR)n		4799		0	C10H17O10PR2(C5H8O6PR)n
CPD0387	C01651	trnathr	tRNA(Thr)	C10H17O10PR2(C5H8O6PR)n		4800		0	C10H17O10PR2(C5H8O6PR)n
CPD0388	C01652	trnatrp	tRNA(Trp)	C15H21N5O10PR(C5H8O6PR)n		4801		0	C15H21N5O10PR(C5H8O6PR)n
CPD0389	C01653	trnaval	tRNA(Val)	C15H21N5O10PR(C5H8O6PR)n		4802		0	C15H21N5O10PR(C5H8O6PR)n
CPD0390	C01674		Chitobiose	C16H28N2O11	424.169	4818	35061-50-8	0	C16H28N2O11	-365.46	3.23
CPD0391	C02051	lpro	Lipoylprotein	C8H14NOS2R		5140		0	C8H14NOS2R
CPD0392	C01909	dtbt	Dethiobiotin	C10H18N2O3	214.132	5017	533-48-2	-1	C10H17N2O3	-115.3	4.2
CPD0393	C01931	lystrna	L-Lysyl-tRNA	C16H29N2O11PR2(C5H8O6PR)n	145.121	5037	53-86-1	2	C6H14N2OR
CPD0394	C01983		(R)-Mandelate	C8H8O3	152.047	5080	133-99-3	-1	C8H7O3	-87.92	1.617
CPD0395	C01984		(S)-Mandelate	C8H8O3	152.047	5081	17199-29-0	-1	C8H7O3	-87.92	1.617
CPD0396	C02047	leutrna	L-Leucyl-tRNA	C21H32N6O11PR(C5H8O6PR)n	289.168	5136	101-31-5	1	C6H12NOR
CPD0397	C05668	3hpcoa	3-Hydroxypropionyl-CoA	C24H40N7O18P3S	839.136	7976		-4	C24H36N7O18P3S	-820.44	7.13522
CPD0398	C02139		Chlorophyllidea	C35H34MgN4O5	614.238	5218	14897-06-4724691-52-5	-2	C35H32MgN4O5
CPD0399	C02143		D-threo-Aldose	C5H9O5R	426.386	5222	469-39-6	0	C5H9O5R
CPD0400	C02163	argtrna	L-Arginyl-tRNA(Arg)	C21H33N9O11PR(C5H8O6PR)n	246.053	5239	482-27-9	2	C6H14N4OR
CPD0401	C02191	ppp9	Protoporphyrin	C34H34N4O4	562.258	5261	553-12-8	-2	C34H32N4O4
CPD0402	C02320		R-S-Glutathione	C10H16N3O6SR	354.241	5373	4510-16-1	-1	C10H15N3O6SR
CPD0403	C02330		UDP-L-iduronate	C15H22N2O18P2	580.034	5380	537-33-7	-3	C15H19N2O18P2	-805.77	3.09
CPD0404	C02412	glytrna	Glycyl-tRNA(Gly)	C12H20NO11PR2(C5H8O6PR)n	879.131	5445	36204-23-6	1	C2H4NOR
CPD0405	C02430	mettrna	L-Methionyl-tRNA	C20H30N6O11PSR(C5H8O6PR)n	189.111	5457	1190-49-4	1	C5H10NOSR
CPD0406	C02463	dscl	Precorrin2	C42H48N4O16	864.307	5480	82542-92-5	-7	C42H41N4O16
CPD0407	C02504	3c3hmp	(2S)-2-Isopropylmalate	C7H12O5	176.069	5516	142-08-5	-2	C7H10O5	-199.5	1.6
CPD0408	C02553	sertrna	L-Seryl-tRNA(Ser)	C13H22NO12PR2(C5H8O6PR)n	374.137	5554	62682-11-5	1	C3H6NO2R
CPD0409	C02554	valtrna	L-Valyl-tRNA(Val)	C20H30N6O11PR(C5H8O6PR)n		5555		1	C5H10NOR
CPD0410	C02565		N-Methylhydantoin	C4H6N2O2	114.043	5563	2466-76-4	0	C4H6N2O2	-60.99	2.49966
CPD0411	C16469		3-Hydroxy-5-methylhex-4-enoyl-CoA	C28H46N7O18P3S	893.183	47205765		-4	C28H42N7O18P3S	-795.78	7.22186
CPD0412	C02631	2ippm	2-Isopropylmaleate	C7H10O4	158.058	5611	2889-31-8	-2	C7H8O4	-142.7	2.2
CPD0413	C02637	3dhsk	3-Dehydroshikimate	C7H8O5	172.037	5617	10457-99-5	-1	C7H7O5	-166.8	2.6
CPD0414	C02642	cala	3-Ureidopropionate	C4H8N2O3	132.054	5621	462-88-4	-1	C4H7N2O3	-124.32	1.93366
CPD0415	C02702	protrna	L-Prolyl-tRNA(Pro)	C15H24NO11PR2(C5H8O6PR)n	236.08	5665	1022-31-7	1	C5H8NOR
CPD0416	C02713	acmum	N-Acetylmuramate	C11H19NO8	293.111	5676	61633-75-8	-1	C11H18NO8	-275.4	4.7
CPD0417	C02737	ps_EC	Phosphatidylserine	C8H12NO10PR2	137.084	5698	7568-93-6	-1	C8H11NO10PR2	-433.9	6.2
CPD0418	C02739	prbatp	1-(5-Phospho-D-ribosyl)-ATP	C15H25N5O20P4	719.004	5699		-6	C15H19N5O20P4	-1014.6	10.3
CPD0419	C02741	prbamp	Phosphoribosyl-AMP	C15H23N5O14P2	559.072	5701	2591-17-5	-4	C15H19N5O14P2	-598.3	10.3
CPD0420	C04405	3hmbcoa	(2S,3S)-3-Hydroxy-2-methylbutanoyl-CoA	C26H44N7O18P3S	867.168	7041		-3	C26H41N7O18P3S	-820.82	3.58
CPD0421	C02839	tyrtrna	L-Tyrosyl-tRNA(Tyr)	C24H30N6O12PR(C5H8O6PR)n	287.21	5781		1	C9H10NO2R
CPD0422	C02843		Long-chainacyl-CoA	C23H38N7O17P3S(CH2)2n		5783		-4	C23H34N7O17P3S(CH2)2n	-784.21	7.09711
CPD0423	C02954		6-Aminopenicillanate	C8H12N2O3S	216.057	5872	551-16-6	0	C8H12N2O3S	-85.89	3.42518
CPD0424	C06000	3hibutcoa	(S)-3-Hydroxyisobutyryl-CoA	C25H42N7O18P3S	853.152	8274		-3	C25H39N7O18P3S	-820.63	3.57
CPD0425	C02984	asptrna	L-Aspartyl-tRNA(Asp)	C14H22NO13PR2(C5H8O6PR)n	218.106	5893	526-31-8	0	C4H5NO3R
CPD0426	C02987	glutrna	L-Glutamyl-tRNA(Glu)	C20H28N6O13PR(C5H8O6PR)n	244.035	5896		0	C5H7NO3R
CPD0427	C02988	histrna	L-Histidyl-tRNA(His)	C16H24N3O11PR2(C5H8O6PR)n		5897		1	C6H8N3OR
CPD0428	C02992	thrtrna	L-Threonyl-tRNA(Thr)	C14H24NO12PR2(C5H8O6PR)n	162.053	5901	2364-67-2	1	C4H8NO2R
CPD0429	C02999	acmama	N-Acetylmuramoyl-Ala	C14H24N2O9	364.148	5908	2497-02-1	-1	C14H23N2O9	-306.77	2.05
CPD0430	C03069	3mb2coa	3-Methylcrotonyl-CoA	C26H42N7O17P3S	849.157	5969	100-83-4	-4	C26H38N7O17P3S	-762.53	3.58
CPD0431	C03082	4pasp	4-Phospho-L-aspartate	C4H8NO7P	213.004	5980	90-33-5	-2	C4H6NO7P	-380.5	1.1
CPD0432	C03090	pram	5-Phosphoribosylamine	C5H12NO7P	229.035	5988	4433-40-3	-1	C5H11NO7P	-357.7	3.7
CPD0433	C03114	dmbzid	Dimethylbenzimidazole	C9H10N2	146.084	6009	582-60-5	0	C9H10N2	45.9	4.6
CPD0434	C03125	cystrna	L-Cysteinyl-tRNA(Cys)	C18H26N6O11PSR(C5H8O6PR)n	148.048	6018		1	C3H6NOSR
CPD0435	C03127	iletrna	L-Isoleucyl-tRNA(Ile)	C21H32N6O11PR(C5H8O6PR)n	274	6020		1	C6H12NOR
CPD0436	C03175	skm5p	Shikimate3-phosphate	C7H11O8P	254.019	6057	2444-37-3	-3	C7H8O8P	-383.9	2.6
CPD0437	C03231	3mgcoa	3-Methylglutaconyl-CoA	C27H42N7O19P3S	893.147	6102	606-14-4	-4	C27H38N7O19P3S	-840.36	3.59
CPD0438	C03232	3php	3-Phosphonooxypyruvate	C3H5O7P	183.977	6103		-3	C3H2O7P	-360.7	0.9
CPD0439	C03263	cpppg3	CoproporphyrinogenIII	C36H44N4O8	660.316	6127	2624-63-7	-4	C36H40N4O8
CPD0440	C03287	glu5p	L-Glutamyl5-phosphate	C5H10NO7P	227.019	6144	1758-80-1	-2	C5H8NO7P	-378.9	1.1
CPD0441	C03294	fmettrna	N-Formylmethionyl-tRNA	C21H30N6O12PSR(C5H8O6PR)n	466.1	6151	6254-48-4	0	C6H9NO2SR
CPD0442	C03319	dtdprmn	dTDP-6-deoxy-L-mannose	C16H26N2O15P2	548.081	6171	572-96-3	-2	C16H24N2O15P2	-685	8.3
CPD0443	C03340	23dhdp	L-2,3-Dihydrodipicolinate	C7H7NO4	169.037	6183	5096-57-1	-2	C7H5NO4	-134.6	3.9
CPD0444	C03373	air	Aminoimidazoleribotide	C8H14N3O7P	295.057	6208	25635-88-5	-2	C8H12N3O7P	-296.9	4.9
CPD0445	C05998		3-Hydroxyisovaleryl-CoA	C26H44N7O18P3S	867.168	8272		-4	C26H40N7O18P3S	-822.24	7.21698
CPD0446	C03402	asntrna	L-Asparaginyl-tRNA(Asn)	C14H23N2O12PR2(C5H8O6PR)n	104.059	6232	4033-39-0	1	C4H7N2O2R
[truncated: 822 more rows]

## Sheet: Table S3 (Thermodynamics)
Reaction ID	delta G	delta G mM	delta G mM (max)	delta G mM (min)	Directionality	Srev	Final Directionality Call	Source
[truncated: 897 more rows]

[truncated: 9 more sheets: Table S4 (SBC), Table S5 (Genes), Table S6 (Predicted growth phen, Table S7 (References), Table S8 (Metashark), Table S9 (SIS), Table S10 (Essential Genes), Table S11 (Gap Filling), Table S12 (Confidence scores)]
