# Supplementary material for: iRsp1095: A genome-scale reconstruction of the Rhodobacter sphaeroides metabolic network
Source: BMC Syst Biol. 2011 Jul 21;5:116. doi: 10.1186/1752-0509-5-116 (PMC3152904; doi:10.1186/1752-0509-5-116)
Supplement: Additional file 3 — Biomass calculations This contains calculations of the coefficients of the biomass precursors based on determined contribution to biomass and genomic information for aerobic and photosynthetic growth. [file 1752-0509-5-116-S3.XLS]

## Sheet: BOF coefficients (Photo)
Additiona File 2 - Conversion of percent contributions of various biomass components into biomass objective function
Protein
Amino acid	% composition	MW	MW in polymer	mol/mol of protein	g/mol of protein	g/g of protein	mmol/gDW
Totals for Ala (A)	13.64%	89	71	0.1364	9.6844	0.0908421	0.831653
Totals for Arg (R)	7.18%	174	156	0.0718	11.2008	0.105066	0.437777
Totals for Asn (N)	2.37%	132	114	0.0237	2.7018	0.0253436	0.144503
Totals for Asp (D)	5.57%	133	115	0.0557	6.4055	0.0600852	0.339612
Totals for Cys (C)	1.19%	121	103	0.0119	1.2257	0.0114974	0.0725563
Totals for Gln (Q)	2.67%	147	129	0.0267	3.4443	0.0323084	0.162794
Totals for Glu (E)	6.68%	146	128	0.0668	8.5504	0.0802049	0.407291
Totals for Gly (G)	9.22%	75	57	0.0922	5.2554	0.049297	0.562159
Totals for His (H)	2.27%	155	137	0.0227	3.1099	0.0291717	0.138406
Totals for Ile (I)	4.84%	131	113	0.0484	5.4692	0.0513025	0.295103
Totals for Leu (L)	9.18%	131	113	0.0918	10.3734	0.0973051	0.55972
Totals for Lys (K)	2.78%	146	128	0.0278	3.5584	0.0333787	0.169501
Totals for Met (M)	2.64%	149	131	0.0264	3.4584	0.0324407	0.160965
Totals for Phe (F)	3.4%	165	147	0.034	4.998	0.0468825	0.207304
Totals for Pro (P)	5.4%	115	97	0.054	5.238	0.0491338	0.329247
Totals for Ser (S)	4.56%	105	87	0.0456	3.9672	0.0372134	0.278031
Totals for Thr (T)	5.22%	119	101	0.0522	5.2722	0.0494546	0.318272
Totals for Trp (W)	1.05%	204	186	0.0105	1.953	0.0183196	0.0640202
Totals for Tyr (Y)	2.01%	181	163	0.0201	3.2763	0.0307325	0.122553
Totals for Val (V)	7.54%	117	99	0.0754	7.4646	0.0700199	0.459726
				g protein/mol protein	106.607		6.06119
Reference
Peterson JD, Umayam LA, Dickinson T, Hickey EK, White O. The Comprehensive Microbial Resource. Nucleic Acids Res. 2001 Jan 1;29(1):123-5. PubMed PMID: 11125067; PubMed Central PMCID: PMC29848.
RNA
Nucleotides	% composition	MW	MW in polymer	mol/mol of RNA	g/mol of RNA	g/g of RNA	mmol/gDW
ATP	16.7	507.2	347.2	0.167	57.9824	0.169851	0.0308198
GTP	34.2	523.2	363.2	0.342	124.214	0.363869	0.063116
CTP	33.2	483.2	323.2	0.332	107.302	0.314328	0.0612705
UTP	16	484.2	324.2	0.16	51.872	0.151952	0.029528
					283.389		0.184734
Reference
Peterson JD, Umayam LA, Dickinson T, Hickey EK, White O. The Comprehensive Microbial Resource. Nucleic Acids Res. 2001 Jan 1;29(1):123-5. PubMed PMID: 11125067; PubMed Central PMCID: PMC29848.
DNA
Nucleotide	Number of bases	% composition	MW	MW in polymer	mol/mol of DNA	g/mol of DNA	g/g of DNA	mmol/gDW
dATP	493894 bp	15.48%	491.2	313.2	0.1548	48.4834	0.156941	0.0105229
dTTP	494396 bp	15.50%	482.2	304.2	0.155	47.151	0.152629	0.0105365
dGTP	1095772 bp	34.36%	507.2	329.2	0.3436	113.113	0.366149	0.023357
dCTP	1104537 bp	34.64%	467.2	289.2	0.3464	100.179	0.324281	0.0235474
	Total	0.9998				308.926		0.0679638
Reference
Peterson JD, Umayam LA, Dickinson T, Hickey EK, White O. The Comprehensive Microbial Resource. Nucleic Acids Res. 2001 Jan 1;29(1):123-5. PubMed PMID: 11125067; PubMed Central PMCID: PMC29848.
Phospholipids/Sulfolipids
Lipids (excluding pigments)	% composition (photo)*	MW	mol/mol of Lipid	g/mol of Lipid	g/g of Lipid	mmol/gDW*
Phosphatidylenolamine	39.9	742.09	0.32	237.469	0.278833	0.0890502
Phosphatidylglycerol	22.8	772.09	0.36	277.952	0.326368	0.100182
Phosphatidylcholine	27.7	784.09	0.16	125.454	0.147307	0.0445251
Cardiolipin	1	1444	0.01	14.44	0.0169552	0.00278282
sulfoquinovosyldiacylglycerol	2.2	828.911	0.1	82.8911	0.0973295	0.0278282
				738.207		0.264368
others	6.4
Fatty acids	% composition	MW	MW upon incorporation	Weighted contribution
Vaccenic acid (C18:1)	0.85	282.461	265.461	225.642
Stearic acid (C18:0)	0.09	284.48	267.48	24.0732
Palmitic acid (C16:0)	0.05	256.42	239.42	11.971
Palmitoleic acid (C16:1)	0.01	254.408	237.408	2.374
		Average fatty acid weight (phospholipid)		264.06
References
Donohue TJ, Cain BD and Kaplan S (1982) Purification and Characterization of an N-acylphosphatidylserine from Rhodopseudomonas sphaeroides
De Leo V, Catucci L, Ventrella A, Milano F, Agostiano A, Corcelli A. Cardiolipin increases in chromatophores isolated from Rhodobacter sphaeroides after osmotic stress: structural and functional roles. J Lipid Res. 2009 Feb;50(2):256-64. Epub 2008 Aug 20. PubMed PMID: 18716316.
Catucci L, Depalo N, Lattanzio VM, Agostiano A, Corcelli A. Neosynthesis of cardiolipin in Rhodobacter sphaeroides under osmotic stress. Biochemistry. 2004 Nov 30;43(47):15066-72. PubMed PMID: 15554714.
Sulfolipids
Gage DA, Huang ZH, Benning C. Comparison of sulfoquinovosyl diacylglycerol from spinach and the purple bacterium Rhodobacter spaeroides by fast atom bombardment tandem mass spectrometry. Lipids. 1992 Aug;27(8):632-6. PubMed PMID: 1406075.
Benning C, Somerville CR. Identification of an operon involved in sulfolipid biosynthesis in Rhodobacter sphaeroides. J Bacteriol. 1992 Oct;174(20):6479-87. PubMed PMID: 1400200; PubMed Central PMCID: PMC207608.
Benning C. Biosynthesis and function of the sulfolipid sulfoquinovosyl diacylglycerol. Annu Rev Plant Physiol Plant Mol Biol. 1998 Jun;49:53-75. PubMed PMID: 15012227.
G. V. Marinetti and K. Cattieu Lipid analysis of cells and chromatophores of Rhodopseudomonas sphaeroides
Pigments
Pigment	% composition(photo)	MW*	mol/mol of Pigment	g/mol of Pigment	g/g of Pigment	mmol/gDW*			% composition (microaerophilic)
Bacteriochlorophyll a	66.67	911.504	0.6667	607.7	0.761877	0.00501508		Spheroidenone	95
Spheroidene	29.997	568.464	0.29997	170.522	0.213785	0.00225645		Neurosporene	5
Spheroidenone	3.333	582.444	0.03333	19.4128	0.024338	0.000250716
				797.635		0.00752224
Reference
Mark B. Evans ~, Richard J. CogdeU a and George Britton. Determination of the bacteriochlorophyll:Caotenoid ratios of the B890 antenna complex of Rhodospirillum rubrum and the B800–850 complex of Rhodobacter sphaeroides
GAM
	WT%	Total mmol	mmol ~P/mmol	Total
Protein	0.55	7.095	4.324	30.6788
DNA	0.03	0.0679638	1.365	0.0927705
RNA	0.06	0.184734	0.406	0.0750022
				30.8466
Additional GAM cost estimated from E. coli				22.8
				53.6466
Reference
Thiele I, Palsson BØ. A protocol for generating a high-quality genome-scale metabolic reconstruction. Nat Protoc. 2010;5(1):93-121. Epub 2010 Jan 7. PubMed PMID: 20057383
Reed JL, Vo TD, Schilling CH, Palsson BO. An expanded genome-scale model of Escherichia coli K-12 (iJR904 GSM/GPR). Genome Biol. 2003;4(9):R54. Epub 2003 Aug 28. PubMed PMID: 12952533; PubMed Central PMCID: PMC193654.

## Sheet: BOF coefficients (Aero)
Additiona File 2 - Conversion of percent contributions of various biomass components into biomass objective function
Protein
Amino acid	% composition	MW	MW in polymer	mol/mol of protein	g/mol of protein	g/g of protein	mmol/gDW
Totals for Ala (A)	13.64%	89	71	0.1364	9.6844	0.0908421	0.818859
Totals for Arg (R)	7.18%	174	156	0.0718	11.2008	0.105066	0.431042
Totals for Asn (N)	2.37%	132	114	0.0237	2.7018	0.0253436	0.14228
Totals for Asp (D)	5.57%	133	115	0.0557	6.4055	0.0600852	0.334387
Totals for Cys (C)	1.19%	121	103	0.0119	1.2257	0.0114974	0.07144
Totals for Gln (Q)	2.67%	147	129	0.0267	3.4443	0.0323084	0.16029
Totals for Glu (E)	6.68%	146	128	0.0668	8.5504	0.0802049	0.401025
Totals for Gly (G)	9.22%	75	57	0.0922	5.2554	0.049297	0.55351
Totals for His (H)	2.27%	155	137	0.0227	3.1099	0.0291717	0.136276
Totals for Ile (I)	4.84%	131	113	0.0484	5.4692	0.0513025	0.290563
Totals for Leu (L)	9.18%	131	113	0.0918	10.3734	0.0973051	0.551109
Totals for Lys (K)	2.78%	146	128	0.0278	3.5584	0.0333787	0.166894
Totals for Met (M)	2.64%	149	131	0.0264	3.4584	0.0324407	0.158489
Totals for Phe (F)	3.4%	165	147	0.034	4.998	0.0468825	0.204114
Totals for Pro (P)	5.4%	115	97	0.054	5.238	0.0491338	0.324182
Totals for Ser (S)	4.56%	105	87	0.0456	3.9672	0.0372134	0.273753
Totals for Thr (T)	5.22%	119	101	0.0522	5.2722	0.0494546	0.313376
Totals for Trp (W)	1.05%	204	186	0.0105	1.953	0.0183196	0.0630353
Totals for Tyr (Y)	2.01%	181	163	0.0201	3.2763	0.0307325	0.120668
Totals for Val (V)	7.54%	117	99	0.0754	7.4646	0.0700199	0.452654
				g protein/mol protein	106.607		5.96794
Reference
Peterson JD, Umayam LA, Dickinson T, Hickey EK, White O. The Comprehensive Microbial Resource. Nucleic Acids Res. 2001 Jan 1;29(1):123-5. PubMed PMID: 11125067; PubMed Central PMCID: PMC29848.
RNA
Nucleotides	% composition	MW	MW in polymer	mol/mol of RNA	g/mol of RNA	g/g of RNA	mmol/gDW
ATP	16.7	507.2	347.2	0.167	57.9824	0.169851	0.0454959
GTP	34.2	523.2	363.2	0.342	124.214	0.363869	0.0931713
CTP	33.2	483.2	323.2	0.332	107.302	0.314328	0.090447
UTP	16	484.2	324.2	0.16	51.872	0.151952	0.0435889
					283.389		0.272703
Reference
Peterson JD, Umayam LA, Dickinson T, Hickey EK, White O. The Comprehensive Microbial Resource. Nucleic Acids Res. 2001 Jan 1;29(1):123-5. PubMed PMID: 11125067; PubMed Central PMCID: PMC29848.
DNA
Nucleotide	Number of bases	% composition	MW	MW in polymer	mol/mol of DNA	g/mol of DNA	g/g of DNA	mmol/gDW
dATP	493894 bp	15.48%	491.2	313.2	0.1548	48.4834	0.156941	0.0185403
dTTP	494396 bp	15.50%	482.2	304.2	0.155	47.151	0.152629	0.0185643
dGTP	1095772 bp	34.36%	507.2	329.2	0.3436	113.113	0.366149	0.0411528
dCTP	1104537 bp	34.64%	467.2	289.2	0.3464	100.179	0.324281	0.0414882
	Total	0.9998				308.926		0.119746
Reference
Peterson JD, Umayam LA, Dickinson T, Hickey EK, White O. The Comprehensive Microbial Resource. Nucleic Acids Res. 2001 Jan 1;29(1):123-5. PubMed PMID: 11125067; PubMed Central PMCID: PMC29848.
Phospholipids/Sulfolipids
Lipids (excluding pigments)	% composition (photo)*	MW	mol/mol of Lipid	g/mol of Lipid	g/g of Lipid	mmol/gDW*
Phosphatidylenolamine	39.9	742.09	0.32	237.469	0.278833	0.0770266
Phosphatidylglycerol	22.8	772.09	0.36	277.952	0.326368	0.0866549
Phosphatidylcholine	27.7	784.09	0.16	125.454	0.147307	0.0385133
Cardiolipin	1	1444	0.01	14.44	0.0169552	0.00240708
sulfoquinovosyldiacylglycerol	2.2	828.911	0.1	82.8911	0.0973295	0.0240708
				738.207		0.228673
others	6.4
Fatty acids	% composition	MW	MW upon incorporation	Weighted contribution
Vaccenic acid (C18:1)	0.85	282.461	265.461	225.642
Stearic acid (C18:0)	0.09	284.48	267.48	24.0732
Palmitic acid (C16:0)	0.05	256.42	239.42	11.971
Palmitoleic acid (C16:1)	0.01	254.408	237.408	2.374
		Average fatty acid weight (phospholipid)		264.06
References
Donohue TJ, Cain BD and Kaplan S (1982) Purification and Characterization of an N-acylphosphatidylserine from Rhodopseudomonas sphaeroides
De Leo V, Catucci L, Ventrella A, Milano F, Agostiano A, Corcelli A. Cardiolipin increases in chromatophores isolated from Rhodobacter sphaeroides after osmotic stress: structural and functional roles. J Lipid Res. 2009 Feb;50(2):256-64. Epub 2008 Aug 20. PubMed PMID: 18716316.
Catucci L, Depalo N, Lattanzio VM, Agostiano A, Corcelli A. Neosynthesis of cardiolipin in Rhodobacter sphaeroides under osmotic stress. Biochemistry. 2004 Nov 30;43(47):15066-72. PubMed PMID: 15554714.
Sulfolipids
Gage DA, Huang ZH, Benning C. Comparison of sulfoquinovosyl diacylglycerol from spinach and the purple bacterium Rhodobacter spaeroides by fast atom bombardment tandem mass spectrometry. Lipids. 1992 Aug;27(8):632-6. PubMed PMID: 1406075.
Benning C, Somerville CR. Identification of an operon involved in sulfolipid biosynthesis in Rhodobacter sphaeroides. J Bacteriol. 1992 Oct;174(20):6479-87. PubMed PMID: 1400200; PubMed Central PMCID: PMC207608.
Benning C. Biosynthesis and function of the sulfolipid sulfoquinovosyl diacylglycerol. Annu Rev Plant Physiol Plant Mol Biol. 1998 Jun;49:53-75. PubMed PMID: 15012227.
G. V. Marinetti and K. Cattieu Lipid analysis of cells and chromatophores of Rhodopseudomonas sphaeroides
GAM
	WT%	Total mmol	mmol ~P/mmol	Total
Protein	0.55	5.96794	4.324	25.8054
DNA	0.03	0.119746	1.365	0.163453
RNA	0.06	0.272703	0.406	0.110717
				26.0796
Additional GAM cost estimated from E. coli				22.8
				48.8796
Reference
Thiele I, Palsson BØ. A protocol for generating a high-quality genome-scale metabolic reconstruction. Nat Protoc. 2010;5(1):93-121. Epub 2010 Jan 7. PubMed PMID: 20057383
Reed JL, Vo TD, Schilling CH, Palsson BO. An expanded genome-scale model of Escherichia coli K-12 (iJR904 GSM/GPR). Genome Biol. 2003;4(9):R54. Epub 2003 Aug 28. PubMed PMID: 12952533; PubMed Central PMCID: PMC193654.
